# Supplementary material for: FGF6 and FGF9 regulate UCP1 expression independent of brown adipogenesis
Source: Nat Commun. 2020 Mar 17;11:1421. doi: 10.1038/s41467-020-15055-9 (PMC7078224; doi:10.1038/s41467-020-15055-9)
Supplement: Supplementary file 3 — Supplementary Dataset 1 [file 41467_2020_15055_MOESM3_ESM.xlsx]

## Sheet: farnaz_rnaseq_gene_stats_noFC
	Veh.4h.avg	FGF6.4h.avg	Veh.8h.avg	FGF6.8h.avg	Veh.24h.avg	FGF6.24h.avg	FGF6vsVehat4h.p	FGF6vsVehat4h.FDR	FGF6vsVehat4h.logFC	FGF6vsVehat4h.FC	FGF6vsVehat8h.p	FGF6vsVehat8h.FDR	FGF6vsVehat8h.logFC	FGF6vsVehat8h.FC	FGF6vsVehat24h.p	FGF6vsVehat24h.FDR	FGF6vsVehat24h.logFC	FGF6vsVehat24h.FC	Entrez	Symbol	Description
ENSMUSG00000029378	-1.3	5.17	-2.96	5.22	-1.7	6.42	1.33e-17	4.91e-16	6.46	88.2	3.56e-16	5.31e-15	8.19	293	1.41e-18	2.87e-17	8.1	274	11839	Areg	amphiregulin [Source:MGI Symbol;Acc:MGI:88068]
ENSMUSG00000059336	0.101	5.86	-0.101	6.96	0.311	8.24	3.53e-18	1.56e-16	5.77	54.4	1.41e-19	5.48e-18	7.05	133	1.19e-21	6.09e-20	7.94	245	108052	Slc14a1	solute carrier family 14 (urea transporter), member 1 [Source:MGI Symbol;Acc:MGI:1351654]
ENSMUSG00000024810	1.22	4.78	-0.236	5.19	-0.643	6.62	6.17e-18	2.49e-16	3.56	11.8	8.07e-18	1.85e-16	5.43	43	2.47e-19	6.08e-18	7.27	154	77125	Il33	interleukin 33 [Source:MGI Symbol;Acc:MGI:1924375]
ENSMUSG00000045027	0.993	3.94	-0.126	4.13	-0.988	6.06	1.41e-14	2.41e-13	2.94	7.7	4.69e-15	5.4e-14	4.27	19.3	1.83e-17	2.82e-16	7.02	130	70835	Prss22	protease, serine 22 [Source:MGI Symbol;Acc:MGI:1918085]
ENSMUSG00000027261	-2.54	-0.866	-2.9	0.408	-3.3	3.59	0.000488	0.00106	1.67	3.18	2.54e-08	8.42e-08	3.29	9.81	1.87e-14	1.45e-13	6.92	121	15112	Hao1	hydroxyacid oxidase 1, liver [Source:MGI Symbol;Acc:MGI:96011]
ENSMUSG00000040747	-3.35	-1.55	-3.95	0.187	-5.29	1.57	0.00236	0.00453	1.78	3.43	3.97e-08	1.27e-07	4.14	17.7	6.35e-11	2.66e-10	6.86	116	12508	Cd53	CD53 antigen [Source:MGI Symbol;Acc:MGI:88341]
ENSMUSG00000022488	-2.05	0.986	-3.03	0.421	-4.36	2.36	2.36e-08	1.08e-07	3.05	8.26	1.1e-07	3.3e-07	3.45	10.9	3.01e-11	1.32e-10	6.69	104	105855	Nckap1l	NCK associated protein 1 like [Source:MGI Symbol;Acc:MGI:1926063]
ENSMUSG00000031994	-4.9	-3.18	-4.48	-1.54	-5.82	0.606	0.0266	0.0419	1.7	3.26	7.2e-05	0.000145	2.95	7.72	3.31e-10	1.23e-09	6.42	85.9	30806	Adamts8	a disintegrin-like and metallopeptidase (reprolysin type) with thrombospondin type 1 motif, 8 [Source:MGI Symbol;Acc:MGI:1353468]
ENSMUSG00000027801	-4.49	-0.561	-3.34	-0.0139	-3.89	2.41	9.66e-06	2.78e-05	3.96	15.5	4.51e-06	1.07e-05	3.37	10.3	3.55e-10	1.31e-09	6.21	74.2	229302	Tm4sf4	transmembrane 4 superfamily member 4 [Source:MGI Symbol;Acc:MGI:2385173]
ENSMUSG00000042529	-5.02	-2	-5.94	0.0545	-5.82	0.344	0.00353	0.00657	3.13	8.78	6.49e-07	1.74e-06	6.03	65.2	4.07e-07	9.77e-07	6.17	71.8	16515	Kcnj12	potassium inwardly-rectifying channel, subfamily J, member 12 [Source:MGI Symbol;Acc:MGI:108495]
ENSMUSG00000027358	-4.9	-2.8	-5.42	-1.7	-4.88	1.27	0.00779	0.0136	2.11	4.33	1.81e-05	3.95e-05	3.73	13.2	9.16e-10	3.17e-09	6.11	69	12156	Bmp2	bone morphogenetic protein 2 [Source:MGI Symbol;Acc:MGI:88177]
ENSMUSG00000022376	-2.34	0.268	-2.86	2.8	-2.77	3.32	1.4e-05	3.93e-05	2.55	5.88	2.2e-11	1.22e-10	5.66	50.5	4.63e-12	2.31e-11	6.11	68.8	11514	Adcy8	adenylate cyclase 8 [Source:MGI Symbol;Acc:MGI:1341110]
ENSMUSG00000056313	-1.88	0.952	-1.54	2.54	-0.33	5.7	3.96e-08	1.74e-07	2.85	7.19	3.06e-12	1.97e-11	4.07	16.8	5.31e-19	1.2e-17	6.03	65.4	69068	Tcim	transcriptional and immune response regulator [Source:MGI Symbol;Acc:MGI:1916318]
ENSMUSG00000054013	-3.19	-1.32	-5.42	-0.868	-5.05	0.958	0.00127	0.00256	1.85	3.6	3.79e-07	1.05e-06	4.55	23.4	1.01e-09	3.49e-09	6.02	64.9	104885	Tmem179	transmembrane protein 179 [Source:MGI Symbol;Acc:MGI:2144891]
ENSMUSG00000031871	-3.5	-0.717	-4.07	-0.149	-4.11	1.83	0.000378	0.000834	2.78	6.85	1.56e-05	3.42e-05	3.87	14.6	1.22e-08	3.57e-08	5.95	61.7	12562	Cdh5	cadherin 5 [Source:MGI Symbol;Acc:MGI:105057]
ENSMUSG00000020884	-1.02	-0.219	-1.35	0.439	-4.88	1	0.0612	0.0889	0.792	1.73	0.000162	0.000311	1.79	3.45	4.63e-08	1.26e-07	5.91	60.2	11889	Asgr1	asialoglycoprotein receptor 1 [Source:MGI Symbol;Acc:MGI:88081]
ENSMUSG00000086160	-5.43	-3.55	-5.94	-1.49	-5.82	0.0655	0.00798	0.0139	1.89	3.7	6.37e-08	1.98e-07	4.46	21.9	1.36e-10	5.41e-10	5.88	59		4933438A12Rik	RIKEN cDNA 4933438A12 gene [Source:MGI Symbol;Acc:MGI:1918493]
ENSMUSG00000022157	-2.81	-1.4	-3.95	0.148	-3.83	2.08	0.0185	0.03	1.39	2.62	6.38e-07	1.72e-06	4.04	16.5	3.63e-10	1.34e-09	5.88	58.9	17231	Mcpt8	mast cell protease 8 [Source:MGI Symbol;Acc:MGI:1261780]
ENSMUSG00000000159	-5.43	-4.73	-4.4	-2.62	-3.99	1.79	0.527	0.597	0.699	1.62	0.0522	0.0699	1.74	3.35	8.33e-09	2.5e-08	5.87	58.3	72058	Igsf5	immunoglobulin superfamily, member 5 [Source:MGI Symbol;Acc:MGI:1919308]
ENSMUSG00000043613	-0.432	1.49	-0.692	1.98	-2.34	3.46	3.2e-07	1.19e-06	1.91	3.75	1.29e-09	5.3e-09	2.68	6.39	3.21e-13	1.94e-12	5.82	56.6	17392	Mmp3	matrix metallopeptidase 3 [Source:MGI Symbol;Acc:MGI:97010]
ENSMUSG00000039385	-3.35	-0.305	-3.21	0.628	-3.83	1.95	9.13e-06	2.64e-05	3.05	8.26	1.04e-07	3.14e-07	3.8	13.9	3.28e-10	1.22e-09	5.8	55.5	12563	Cdh6	cadherin 6 [Source:MGI Symbol;Acc:MGI:107435]
ENSMUSG00000028186	-4.13	-0.906	-5.94	-1.68	-5.82	-0.0762	1.37e-06	4.56e-06	3.2	9.21	2.62e-07	7.44e-07	4.25	19	4e-10	1.47e-09	5.74	53.6	22262	Uox	urate oxidase [Source:MGI Symbol;Acc:MGI:98907]
ENSMUSG00000097604	-4.19	-0.645	-4.48	-0.972	-4.52	1.21	2.88e-05	7.7e-05	3.55	11.7	5.77e-05	0.000117	3.57	11.8	2.84e-08	7.9e-08	5.68	51.1		Gm17322	predicted gene, 17322 [Source:MGI Symbol;Acc:MGI:4936956]
ENSMUSG00000022286	-4.25	-2.46	-5.94	-2.14	-5.82	-0.232	0.0158	0.0261	1.78	3.44	4.05e-05	8.4e-05	3.76	13.6	2.98e-08	8.28e-08	5.59	48.2	252973	Grhl2	grainyhead-like 2 (Drosophila) [Source:MGI Symbol;Acc:MGI:2182543]
ENSMUSG00000107198	-4.9	-0.807	-5.94	-1	-5.82	-0.252	5.7e-06	1.7e-05	4.06	16.7	5.12e-07	1.4e-06	4.92	30.3	4.28e-08	1.17e-07	5.57	47.5		Gm19619	predicted gene, 19619 [Source:MGI Symbol;Acc:MGI:5011804]
ENSMUSG00000091055	-5.96	-2.44	-5.94	-2.02	-5.82	-0.334	3.35e-05	8.88e-05	3.53	11.5	5.14e-06	1.21e-05	3.95	15.5	7.76e-09	2.34e-08	5.49	44.8	620235	Siglec15	sialic acid binding Ig-like lectin 15 [Source:MGI Symbol;Acc:MGI:3646642]
ENSMUSG00000026582	-5.02	-3.3	-5.42	-1.92	-5.29	0.164	0.0607	0.0881	1.69	3.23	0.000193	0.000366	3.49	11.2	1.19e-07	3.05e-07	5.46	44	20339	Sele	selectin, endothelial cell [Source:MGI Symbol;Acc:MGI:98278]
ENSMUSG00000003665	1.73	3.97	0.624	4.89	0.315	5.75	3.66e-13	4.52e-12	2.23	4.69	2.11e-16	3.32e-15	4.26	19.1	1.17e-17	1.91e-16	5.46	43.9	15116	Has1	hyaluronan synthase 1 [Source:MGI Symbol;Acc:MGI:106590]
ENSMUSG00000022076	-2.85	-1.6	-3.83	0.162	-3.3	2.24	0.0635	0.0918	1.25	2.39	3.98e-06	9.49e-06	4.01	16.2	2.82e-09	9.1e-09	5.44	43.6	93688	Klhl1	kelch-like 1 [Source:MGI Symbol;Acc:MGI:2136335]
ENSMUSG00000018008	-1.49	1.59	-4.36	0.34	-4.24	1.13	1.16e-08	5.68e-08	3.08	8.44	2.11e-07	6.09e-07	4.72	26.4	1.39e-08	4.03e-08	5.42	42.9	72318	Cyth4	cytohesin 4 [Source:MGI Symbol;Acc:MGI:2441702]
ENSMUSG00000038264	5.34	9.58	3.27	9.31	3.5	8.91	1.69e-31	2.46e-27	4.24	18.9	1.68e-29	4.88e-26	6.04	65.7	1.01e-28	8.11e-26	5.41	42.5	20361	Sema7a	sema domain, immunoglobulin domain (Ig), and GPI membrane anchor, (semaphorin) 7A [Source:MGI Symbol;Acc:MGI:1306826]
ENSMUSG00000031710	-5.96	-5.78	-5.94	-5.81	-5.82	-0.423	0.796	0.837	0.172	1.13	0.846	0.866	0.13	1.09	1.44e-10	5.7e-10	5.4	42.1	22227	Ucp1	uncoupling protein 1 (mitochondrial, proton carrier) [Source:MGI Symbol;Acc:MGI:98894]
ENSMUSG00000062345	-0.928	4.38	-2.07	4.38	-3.12	2.34	1.54e-12	1.63e-11	5.3	39.3	8.65e-12	5.17e-11	6.44	86.8	5.01e-08	1.35e-07	5.35	40.8	18788	Serpinb2	serine (or cysteine) peptidase inhibitor, clade B, member 2 [Source:MGI Symbol;Acc:MGI:97609]
ENSMUSG00000097282	-4.25	-0.815	-5.42	-0.305	-4.76	0.61	4.15e-06	1.27e-05	3.42	10.7	3.6e-08	1.16e-07	5.13	35	6.25e-09	1.91e-08	5.35	40.7		5031415H12Rik	RIKEN cDNA 5031415H12 gene [Source:MGI Symbol;Acc:MGI:1923234]
ENSMUSG00000010760	-5.96	-2.56	-4.4	-4.66	-5.82	-0.478	0.000314	0.000707	3.38	10.4	0.8	0.827	-0.226	-1.17	1.52e-07	3.85e-07	5.34	40.6	22113	Phlda2	pleckstrin homology like domain, family A, member 2 [Source:MGI Symbol;Acc:MGI:1202307]
ENSMUSG00000049420	0.612	4.4	-0.685	5.52	-0.884	4.39	1.34e-17	4.93e-16	3.78	13.7	6.57e-19	2.09e-17	6.2	73.4	1.74e-16	2.13e-15	5.28	38.9	77220	Tmem200a	transmembrane protein 200A [Source:MGI Symbol;Acc:MGI:1924470]
ENSMUSG00000028927	-4.25	-1.81	-4.36	-0.79	-4.14	1.23	0.00262	0.00499	2.45	5.45	3.41e-05	7.15e-05	3.56	11.8	2.37e-08	6.67e-08	5.28	38.8	18600	Padi2	peptidyl arginine deiminase, type II [Source:MGI Symbol;Acc:MGI:1338892]
ENSMUSG00000108427	-4.65	-5.26	-5.42	-2.79	-5.05	0.247	0.491	0.561	-0.61	-1.53	0.00244	0.00401	2.6	6.05	4.49e-08	1.22e-07	5.28	38.7		Gm36696	predicted gene, 36696 [Source:MGI Symbol;Acc:MGI:5595855]
ENSMUSG00000109145	-5.02	-3.05	-4.11	-0.838	-4.52	0.771	0.0131	0.0219	2.01	4.01	7.67e-06	1.76e-05	3.29	9.8	6.85e-09	2.09e-08	5.23	37.6		Gm20744	predicted gene, 20744 [Source:MGI Symbol;Acc:MGI:5434100]
ENSMUSG00000044288	-5.18	-2.93	-4.23	-2.39	-4.52	0.665	0.0135	0.0225	2.28	4.87	0.0175	0.0253	1.89	3.72	9.47e-08	2.47e-07	5.18	36.2	12801	Cnr1	cannabinoid receptor 1 (brain) [Source:MGI Symbol;Acc:MGI:104615]
ENSMUSG00000087639	-4.9	-1.27	-5.01	-0.254	-5.29	-0.199	0.00013	0.000313	3.64	12.4	2.91e-06	7.09e-06	4.75	26.8	1.14e-06	2.59e-06	5.09	34.1		Gm15512	predicted gene 15512 [Source:MGI Symbol;Acc:MGI:3782960]
ENSMUSG00000030701	-2.94	-0.624	-2.41	0.253	-5.05	0.0567	0.000349	0.000778	2.3	4.91	9.89e-06	2.23e-05	2.65	6.3	5.77e-07	1.36e-06	5.08	33.9	27276	Plekhb1	pleckstrin homology domain containing, family B (evectins) member 1 [Source:MGI Symbol;Acc:MGI:1351469]
ENSMUSG00000032281	1.16	4.44	0.63	5.09	1.57	6.64	6.73e-17	2.13e-15	3.28	9.71	2.06e-18	5.66e-17	4.46	22	1.86e-22	1.23e-20	5.07	33.6	94180	Acsbg1	acyl-CoA synthetase bubblegum family member 1 [Source:MGI Symbol;Acc:MGI:2385656]
ENSMUSG00000032532	1.6	3.2	1.09	4.51	-1.11	3.97	1.78e-09	1.01e-08	1.61	3.05	1.62e-15	2.07e-14	3.42	10.7	4.47e-13	2.64e-12	5.07	33.6	12424	Cck	cholecystokinin [Source:MGI Symbol;Acc:MGI:88297]
ENSMUSG00000040086	-2.55	0.218	-2.95	2.02	-2.15	2.82	2.46e-06	7.84e-06	2.78	6.85	1.01e-10	5.03e-10	4.98	31.7	3.33e-12	1.7e-11	5.03	32.8	435766	Tnni3k	TNNI3 interacting kinase [Source:MGI Symbol;Acc:MGI:2443276]
ENSMUSG00000074637	-4.65	-0.603	-4.89	-0.164	-4.36	0.626	2.53e-06	8.05e-06	4.02	16.2	3.28e-07	9.21e-07	4.69	25.8	2.14e-08	6.07e-08	5.03	32.7	20674	Sox2	SRY (sex determining region Y)-box 2 [Source:MGI Symbol;Acc:MGI:98364]
ENSMUSG00000017724	2.2	4.55	0.785	5.2	1.06	6.1	5.25e-17	1.7e-15	2.35	5.11	4.12e-19	1.38e-17	4.42	21.4	5.64e-21	2.33e-19	5.02	32.5	18612	Etv4	ets variant 4 [Source:MGI Symbol;Acc:MGI:99423]
ENSMUSG00000052085	-0.739	0.834	-0.0774	2.83	0.696	5.71	4.52e-05	0.000117	1.59	3.01	1.42e-11	8.11e-11	2.9	7.45	3.56e-19	8.33e-18	5.02	32.5	76088	Dock8	dedicator of cytokinesis 8 [Source:MGI Symbol;Acc:MGI:1921396]
ENSMUSG00000025582	3.6	5.72	0.414	5.37	-1.12	3.9	1.55e-17	5.62e-16	2.12	4.34	2.57e-16	3.96e-15	4.96	31	4.35e-12	2.18e-11	5.02	32.4	18164	Nptx1	neuronal pentraxin 1 [Source:MGI Symbol;Acc:MGI:107811]
ENSMUSG00000045165	-5.43	-3.17	-4.11	-1.98	-4.76	0.237	0.00414	0.0076	2.28	4.84	0.00135	0.0023	2.12	4.35	1.36e-08	3.96e-08	5.01	32.2	101602	AI467606	expressed sequence AI467606 [Source:MGI Symbol;Acc:MGI:2141979]
ENSMUSG00000027111	3.04	5.52	2.15	5.89	2.37	7.36	3.47e-20	2.78e-18	2.47	5.54	1.07e-21	8.46e-20	3.73	13.3	3.67e-25	7.62e-23	4.99	31.8	16403	Itga6	integrin alpha 6 [Source:MGI Symbol;Acc:MGI:96605]
ENSMUSG00000028558	-4.65	-2.55	-5.94	-2.59	-4.88	0.0454	0.0136	0.0227	2.03	4.09	0.000314	0.000578	3.39	10.5	3.19e-07	7.74e-07	4.95	31	108802	Calr4	calreticulin 4 [Source:MGI Symbol;Acc:MGI:2140435]
ENSMUSG00000022382	-5.96	-4.2	-5.42	-4.35	-5.82	-0.882	0.0274	0.043	1.75	3.36	0.177	0.215	1.04	2.06	2.85e-08	7.92e-08	4.94	30.7	22422	Wnt7b	wingless-type MMTV integration site family, member 7B [Source:MGI Symbol;Acc:MGI:98962]
ENSMUSG00000019960	4.95	8.86	3.94	8.63	3.42	8.35	6.81e-29	2.47e-25	3.91	15	4.33e-28	5.24e-25	4.68	25.7	1.04e-26	3.79e-24	4.94	30.6	67603	Dusp6	dual specificity phosphatase 6 [Source:MGI Symbol;Acc:MGI:1914853]
ENSMUSG00000020399	-1.98	0.578	-3.71	1.32	-3.04	1.87	4.76e-08	2.06e-07	2.57	5.92	4.35e-11	2.29e-10	5.03	32.6	5.97e-12	2.93e-11	4.93	30.4	171285	Havcr2	hepatitis A virus cellular receptor 2 [Source:MGI Symbol;Acc:MGI:2159682]
ENSMUSG00000063851	-4.65	-3.42	-5.94	-2.16	-4.76	0.156	0.113	0.154	1.18	2.27	1.48e-05	3.26e-05	3.77	13.6	3.69e-08	1.01e-07	4.9	29.8	76072	Rnf183	ring finger protein 183 [Source:MGI Symbol;Acc:MGI:1923322]
ENSMUSG00000021214	-3.31	0.0317	-2.71	1.07	-5.05	-0.171	2.83e-06	8.95e-06	3.34	10.1	2.83e-08	9.29e-08	3.8	13.9	7.35e-07	1.71e-06	4.89	29.7	105349	Akr1c18	aldo-keto reductase family 1, member C18 [Source:MGI Symbol;Acc:MGI:2145420]
ENSMUSG00000058248	-3.47	-0.433	-4.64	-0.9	-2.59	2.3	7.29e-07	2.56e-06	3.04	8.23	7.71e-07	2.05e-06	3.74	13.3	1.22e-12	6.72e-12	4.88	29.4	16510	Kcnh1	potassium voltage-gated channel, subfamily H (eag-related), member 1 [Source:MGI Symbol;Acc:MGI:1341721]
ENSMUSG00000023043	-3.15	-0.185	-5.94	-0.969	-5.05	-0.211	8.76e-07	3.03e-06	2.97	7.84	5.44e-08	1.71e-07	4.96	31.1	4.7e-08	1.27e-07	4.85	28.7	16668	Krt18	keratin 18 [Source:MGI Symbol;Acc:MGI:96692]
ENSMUSG00000101517	-3.88	-2.03	-3.71	-1.12	-5.82	-0.983	0.00451	0.00822	1.86	3.64	9.58e-05	0.000189	2.55	5.86	1.83e-07	4.6e-07	4.84	28.5		4732465J04Rik	RIKEN cDNA 4732465J04 gene [Source:MGI Symbol;Acc:MGI:3041208]
ENSMUSG00000091215	-5.43	-3.71	-4.11	-1.55	-5.05	-0.253	0.0747	0.106	1.8	3.49	0.00196	0.00326	2.56	5.91	3.48e-06	7.45e-06	4.81	28	100312987	Pate1	prostate and testis expressed 1 [Source:MGI Symbol;Acc:MGI:4936886]
ENSMUSG00000041235	-0.988	1.07	-1.7	1.34	-2.58	2.23	3.46e-08	1.54e-07	2.06	4.16	2.57e-10	1.19e-09	3.05	8.29	1e-12	5.6e-12	4.8	27.8	320790	Chd7	chromodomain helicase DNA binding protein 7 [Source:MGI Symbol;Acc:MGI:2444748]
ENSMUSG00000078771	-1.61	2.13	-1.07	3.61	0.142	4.94	1.43e-09	8.26e-09	3.72	13.2	6.77e-13	4.96e-12	4.66	25.2	4.92e-16	5.38e-15	4.76	27.1	14017	Evi2a	ecotropic viral integration site 2a [Source:MGI Symbol;Acc:MGI:95458]
ENSMUSG00000034394	1.48	5.12	0.811	4.89	0.785	5.49	1.66e-15	3.59e-14	3.63	12.3	1.42e-14	1.49e-13	4.09	17	1.19e-15	1.2e-14	4.74	26.7	16878	Lif	leukemia inhibitory factor [Source:MGI Symbol;Acc:MGI:96787]
ENSMUSG00000078161	-2.82	-1.72	-4.48	-0.905	-4.88	-0.142	0.0598	0.0871	1.08	2.11	1.55e-05	3.41e-05	3.56	11.8	5.27e-07	1.25e-06	4.69	25.9	209601	Erich3	glutamate rich 3 [Source:MGI Symbol;Acc:MGI:1919095]
ENSMUSG00000037106	-4.65	-3.14	-4.64	-0.9	-3.58	1.06	0.119	0.162	1.54	2.91	0.000148	0.000286	3.75	13.5	2.99e-07	7.31e-07	4.67	25.5	631797	Fer1l6	fer-1-like 6 (C. elegans) [Source:MGI Symbol;Acc:MGI:3645398]
ENSMUSG00000020218	-3.67	-2.73	-3.86	-1	-5.82	-1.19	0.235	0.297	0.947	1.93	0.000401	0.000727	2.89	7.41	1.47e-05	2.93e-05	4.62	24.6	24117	Wif1	Wnt inhibitory factor 1 [Source:MGI Symbol;Acc:MGI:1344332]
ENSMUSG00000064325	-3.03	-1.98	-3.53	-0.0885	-4.52	0.138	0.0584	0.0852	1.08	2.12	7.97e-07	2.11e-06	3.42	10.7	1.18e-07	3.04e-07	4.6	24.3	15245	Hhip	Hedgehog-interacting protein [Source:MGI Symbol;Acc:MGI:1341847]
ENSMUSG00000100798	-4.65	-0.682	-4.89	-1.48	-5.82	-1.22	6.88e-07	2.43e-06	3.96	15.5	1.75e-05	3.82e-05	3.4	10.6	2.44e-07	6.02e-07	4.6	24.2		Gm19589	predicted gene, 19589 [Source:MGI Symbol;Acc:MGI:5011774]
ENSMUSG00000043441	-0.17	1.93	-0.24	3.2	0.126	4.72	1.8e-09	1.02e-08	2.11	4.33	3.14e-14	3.02e-13	3.46	11	6.6e-18	1.15e-16	4.59	24.1	229357	Gpr149	G protein-coupled receptor 149 [Source:MGI Symbol;Acc:MGI:2443628]
ENSMUSG00000022416	2.63	5.1	1.44	4.92	-1.44	3.16	6.26e-17	1.99e-15	2.47	5.53	9.2e-17	1.6e-15	3.5	11.3	3.02e-11	1.32e-10	4.59	24	239556	Cacna1i	calcium channel, voltage-dependent, alpha 1I subunit [Source:MGI Symbol;Acc:MGI:2178051]
ENSMUSG00000047104	-1.65	1.51	-3.49	2.11	-2.99	1.66	8.76e-10	5.22e-09	3.16	8.91	1.32e-11	7.58e-11	5.6	48.4	1.92e-10	7.43e-10	4.58	24	76400	Pbp2	phosphatidylethanolamine binding protein 2 [Source:MGI Symbol;Acc:MGI:1923650]
ENSMUSG00000022636	3.98	6.28	3.19	6.6	2.76	7.31	1.95e-22	3.14e-20	2.3	4.91	2.58e-24	5.34e-22	3.41	10.6	1.17e-25	3.32e-23	4.56	23.6	11658	Alcam	activated leukocyte cell adhesion molecule [Source:MGI Symbol;Acc:MGI:1313266]
ENSMUSG00000030854	-0.323	0.232	-3.03	-0.164	-2.22	2.37	0.103	0.142	0.547	1.46	1.66e-05	3.64e-05	2.85	7.23	1.31e-10	5.21e-10	4.55	23.4	19259	Ptpn5	protein tyrosine phosphatase, non-receptor type 5 [Source:MGI Symbol;Acc:MGI:97807]
ENSMUSG00000104348	-2.62	-0.827	-4.48	-1.17	-4.52	0.0171	0.00196	0.00383	1.8	3.48	8.64e-05	0.000172	3.32	9.99	1.05e-06	2.39e-06	4.48	22.4		Gm37691	predicted gene, 37691 [Source:MGI Symbol;Acc:MGI:5610919]
ENSMUSG00000035104	-2.23	1.14	-5.17	0.327	-5.82	-1.36	6.13e-10	3.76e-09	3.38	10.4	1.57e-09	6.35e-09	5.51	45.5	1.85e-07	4.63e-07	4.46	22	232146	Eva1a	eva-1 homolog A (C. elegans) [Source:MGI Symbol;Acc:MGI:2385247]
ENSMUSG00000073063	-4.25	-2.72	-5.42	-2.15	-5.05	-0.601	0.0489	0.0725	1.49	2.81	0.000281	0.000522	3.27	9.63	1.96e-06	4.35e-06	4.46	22	544763	Hbq1b	hemoglobin, theta 1B [Source:MGI Symbol;Acc:MGI:3613460]
ENSMUSG00000001281	1.94	3.41	1.65	3.83	1.45	5.9	2.14e-12	2.19e-11	1.47	2.78	1.31e-15	1.7e-14	2.17	4.51	2.92e-22	1.83e-20	4.42	21.4	16421	Itgb7	integrin beta 7 [Source:MGI Symbol;Acc:MGI:96616]
ENSMUSG00000038963	0.729	2.65	-0.224	3.49	0.356	4.74	3.45e-10	2.22e-09	1.91	3.77	3.18e-14	3.06e-13	3.72	13.2	2.5e-17	3.72e-16	4.41	21.2	108115	Slco4a1	solute carrier organic anion transporter family, member 4a1 [Source:MGI Symbol;Acc:MGI:1351866]
ENSMUSG00000031289	-2.54	-0.789	-3.08	0.433	-4.11	0.345	0.00043	0.000943	1.73	3.33	2.67e-08	8.79e-08	3.51	11.4	1.87e-08	5.37e-08	4.4	21.1	16165	Il13ra2	interleukin 13 receptor, alpha 2 [Source:MGI Symbol;Acc:MGI:1277954]
ENSMUSG00000029765	-3.6	-0.689	-3.3	0.043	-2.99	1.46	2.13e-06	6.89e-06	2.91	7.54	5.27e-08	1.66e-07	3.36	10.2	6.57e-11	2.74e-10	4.39	21	243743	Plxna4	plexin A4 [Source:MGI Symbol;Acc:MGI:2179061]
ENSMUSG00000024727	-2.11	-0.906	-2.09	-0.938	-3.36	1.15	0.0332	0.0511	1.2	2.29	0.0346	0.0476	1.19	2.28	1.44e-07	3.67e-07	4.4	21	225997	Trpm6	transient receptor potential cation channel, subfamily M, member 6 [Source:MGI Symbol;Acc:MGI:2675603]
ENSMUSG00000108179	-3.47	-0.788	-4.36	0.302	-4.36	0.0599	4.07e-05	0.000107	2.69	6.44	4.31e-08	1.37e-07	4.68	25.6	2.34e-07	5.79e-07	4.35	20.4		Gm44274	predicted gene, 44274 [Source:MGI Symbol;Acc:MGI:5690666]
ENSMUSG00000096960	-0.665	2.93	-1.04	2.86	-0.924	3.42	3.51e-12	3.41e-11	3.57	11.9	4.19e-12	2.64e-11	3.9	14.9	3.35e-13	2.02e-12	4.35	20.3		A230028O05Rik	RIKEN cDNA A230028O05 gene [Source:MGI Symbol;Acc:MGI:2442126]
ENSMUSG00000029236	0.0888	1.14	0.0749	1.79	-3.46	0.918	0.000122	0.000294	1.03	2.05	3.08e-08	1.01e-07	1.71	3.26	2.76e-09	8.92e-09	4.34	20.3	56183	Nmu	neuromedin U [Source:MGI Symbol;Acc:MGI:1860476]
ENSMUSG00000004371	-0.476	1.65	-0.595	2.34	-0.678	3.61	1.85e-07	7.22e-07	2.16	4.47	4.97e-10	2.19e-09	2.96	7.8	2.95e-13	1.8e-12	4.32	19.9	16156	Il11	interleukin 11 [Source:MGI Symbol;Acc:MGI:107613]
ENSMUSG00000026062	-3.79	-2.47	-4.64	-2.95	-5.29	-1.01	0.112	0.153	1.32	2.49	0.0782	0.102	1.69	3.24	5.55e-05	0.000103	4.29	19.5	226999	Slc9a2	solute carrier family 9 (sodium/hydrogen exchanger), member 2 [Source:MGI Symbol;Acc:MGI:105075]
ENSMUSG00000031530	3.48	7.47	2.02	6.38	2.74	7	3.12e-24	1.08e-21	3.99	15.9	2.21e-20	1.12e-18	4.36	20.6	3.92e-22	2.41e-20	4.25	19	319520	Dusp4	dual specificity phosphatase 4 [Source:MGI Symbol;Acc:MGI:2442191]
ENSMUSG00000038067	-4.41	0.645	-2.32	-0.51	-4.52	-0.236	7.76e-09	3.92e-08	5.04	32.8	0.000321	0.000591	1.8	3.48	4.43e-07	1.06e-06	4.25	19	12985	Csf3	colony stimulating factor 3 (granulocyte) [Source:MGI Symbol;Acc:MGI:1339751]
ENSMUSG00000034452	-5.02	-3.69	-5.17	-3.82	-5.05	-0.811	0.227	0.287	1.25	2.38	0.197	0.237	1.35	2.55	4.53e-05	8.51e-05	4.25	19	214111	Slc24a1	solute carrier family 24 (sodium/potassium/calcium exchanger), member 1 [Source:MGI Symbol;Acc:MGI:2384871]
ENSMUSG00000047894	-2.24	-1.32	-2.42	0.345	-4.76	-0.448	0.0673	0.0967	0.903	1.87	9.45e-07	2.48e-06	2.78	6.89	1.52e-06	3.4e-06	4.24	18.9	11731	Ang2	angiogenin, ribonuclease A family, member 2 [Source:MGI Symbol;Acc:MGI:104984]
ENSMUSG00000026712	-1.92	0.743	-2.44	2.32	-0.531	3.62	2.3e-06	7.39e-06	2.66	6.33	2.07e-10	9.78e-10	4.76	27.2	2.6e-13	1.6e-12	4.23	18.8	17533	Mrc1	mannose receptor, C type 1 [Source:MGI Symbol;Acc:MGI:97142]
ENSMUSG00000054598	-2.5	-2.55	-4.64	-2.42	-4.76	-0.529	0.842	0.876	-0.109	-1.08	0.00367	0.00585	2.23	4.68	1.12e-06	2.55e-06	4.21	18.5		9130230L23Rik	RIKEN cDNA 9130230L23 gene [Source:MGI Symbol;Acc:MGI:3041166]
ENSMUSG00000107768	-0.167	3.34	-0.577	3.89	-0.38	3.82	3.07e-13	3.89e-12	3.52	11.5	1.66e-14	1.71e-13	4.45	21.9	3.7e-14	2.71e-13	4.2	18.4		Gm44275	predicted gene, 44275 [Source:MGI Symbol;Acc:MGI:5690667]
ENSMUSG00000008932	-2.54	0.368	-4.11	-0.233	-3.99	0.215	2.78e-06	8.82e-06	2.95	7.74	4.32e-06	1.02e-05	3.88	14.7	1.02e-06	2.34e-06	4.2	18.4	242607	Slc1a7	solute carrier family 1 (glutamate transporter), member 7 [Source:MGI Symbol;Acc:MGI:2444087]
ENSMUSG00000032327	-1.4	-0.175	-0.843	0.621	-1.11	3.14	0.00209	0.00405	1.25	2.38	6.43e-05	0.00013	1.47	2.76	3.06e-13	1.86e-12	4.19	18.3	20897	Stra6	stimulated by retinoic acid gene 6 [Source:MGI Symbol;Acc:MGI:107742]
ENSMUSG00000085183	0.375	3.89	1.26	5.12	1.68	5.85	8.13e-15	1.46e-13	3.49	11.2	1.19e-18	3.48e-17	3.87	14.6	1.88e-20	6.59e-19	4.16	17.8		Gm12603	predicted gene 12603 [Source:MGI Symbol;Acc:MGI:3649757]
ENSMUSG00000027977	1.23	4.21	1.27	5.32	1.17	5.28	3.27e-15	6.51e-14	2.98	7.92	1.54e-18	4.34e-17	4.05	16.5	4.18e-18	7.63e-17	4.15	17.7	83398	Ndst3	N-deacetylase/N-sulfotransferase (heparan glucosaminyl) 3 [Source:MGI Symbol;Acc:MGI:1932544]
ENSMUSG00000073494	-3.09	-0.9	-3.46	-0.601	-4.11	0.0922	0.000433	0.000948	2.23	4.68	4.16e-05	8.61e-05	2.84	7.17	7.98e-07	1.85e-06	4.14	17.7	545378	Sh2d1b2	SH2 domain containing 1B2 [Source:MGI Symbol;Acc:MGI:3622649]
ENSMUSG00000026241	1.13	4.6	-1.03	2.93	-2.66	1.43	1.69e-14	2.83e-13	3.47	11.1	6.23e-10	2.71e-09	3.97	15.7	5.44e-07	1.29e-06	4.14	17.6	18159	Nppc	natriuretic peptide type C [Source:MGI Symbol;Acc:MGI:97369]
ENSMUSG00000020407	-1.47	1.66	-1.7	2.22	-0.543	3.55	3.54e-08	1.57e-07	3.11	8.64	9.02e-10	3.81e-09	3.92	15.2	1.11e-12	6.16e-12	4.13	17.5	22271	Upp1	uridine phosphorylase 1 [Source:MGI Symbol;Acc:MGI:1097668]
ENSMUSG00000034764	-1.69	1.71	-2.28	1.68	-2.76	1.32	6.69e-11	5.01e-10	3.38	10.4	3.59e-11	1.91e-10	3.97	15.6	2.23e-10	8.54e-10	4.12	17.4		1700006J14Rik	RIKEN cDNA 1700006J14 gene [Source:MGI Symbol;Acc:MGI:2447818]
ENSMUSG00000066224	-3.47	-3.32	-3.46	-3.29	-4.88	-0.719	0.768	0.812	0.23	1.17	0.863	0.881	0.134	1.1	2.32e-05	4.52e-05	4.12	17.3	550619	Arid3c	AT rich interactive domain 3C (BRIGHT-like) [Source:MGI Symbol;Acc:MGI:3650624]
ENSMUSG00000026204	1.42	2.86	1.08	2.87	0.514	4.6	2.51e-09	1.38e-08	1.44	2.72	1.75e-10	8.37e-10	1.8	3.49	6.64e-17	9e-16	4.09	17	19275	Ptprn	protein tyrosine phosphatase, receptor type, N [Source:MGI Symbol;Acc:MGI:102765]
ENSMUSG00000102418	0.221	3.25	-0.405	3.54	0.16	4.22	3.14e-13	3.97e-12	3.03	8.2	3.73e-14	3.53e-13	3.94	15.3	9.14e-16	9.36e-15	4.07	16.8	26904	Sh2d1b1	SH2 domain containing 1B1 [Source:MGI Symbol;Acc:MGI:1349420]
ENSMUSG00000037225	2.15	6.41	0.788	5.8	1.33	5.4	7.66e-23	1.48e-20	4.25	19.1	5.71e-20	2.53e-18	5	32	3.18e-19	7.59e-18	4.06	16.7	14173	Fgf2	fibroblast growth factor 2 [Source:MGI Symbol;Acc:MGI:95516]
ENSMUSG00000003279	-2.59	-0.516	-4.64	-0.212	-3.46	0.639	0.00045	0.000983	2.03	4.08	1.4e-06	3.58e-06	4.4	21.1	1.7e-07	4.29e-07	4.07	16.7	224997	Dlgap1	discs, large (Drosophila) homolog-associated protein 1 [Source:MGI Symbol;Acc:MGI:1346065]
ENSMUSG00000047904	-1.76	2.3	-4.89	0.0142	-5.29	-1.25	8.97e-12	8.01e-11	4.06	16.6	6.28e-08	1.95e-07	4.93	30.5	4.58e-06	9.68e-06	4.04	16.4	20606	Sstr2	somatostatin receptor 2 [Source:MGI Symbol;Acc:MGI:98328]
ENSMUSG00000083677	-4.41	-0.831	-4.89	-0.908	-5.05	-1.04	6.57e-06	1.95e-05	3.59	12	4.75e-06	1.12e-05	3.96	15.6	5.63e-06	1.18e-05	4.02	16.2		Gm11699	predicted gene 11699 [Source:MGI Symbol;Acc:MGI:3650316]
ENSMUSG00000029377	4.67	8.76	4.09	8.5	3.83	7.82	7.37e-25	3.15e-22	4.09	17	4.92e-24	8.93e-22	4.41	21.2	6.35e-22	3.6e-20	4	16	13874	Ereg	epiregulin [Source:MGI Symbol;Acc:MGI:107508]
ENSMUSG00000045322	-4.65	-2.77	-4.89	-3.15	-5.05	-1.04	0.0227	0.0361	1.9	3.73	0.0396	0.0541	1.79	3.46	1.73e-05	3.43e-05	3.99	15.9	81897	Tlr9	toll-like receptor 9 [Source:MGI Symbol;Acc:MGI:1932389]
ENSMUSG00000042793	4.38	6.46	2.64	6.11	2.53	6.51	9.09e-21	8.68e-19	2.09	4.25	6.18e-21	3.79e-19	3.45	11	1.09e-21	5.67e-20	3.97	15.7	329252	Lgr6	leucine-rich repeat-containing G protein-coupled receptor 6 [Source:MGI Symbol;Acc:MGI:2441805]
ENSMUSG00000032776	-0.665	0.115	-0.257	1.4	-0.186	3.77	0.0317	0.0491	0.756	1.69	2.43e-06	5.98e-06	1.65	3.13	1.87e-14	1.45e-13	3.98	15.7	244049	Mctp2	multiple C2 domains, transmembrane 2 [Source:MGI Symbol;Acc:MGI:2685335]
ENSMUSG00000024011	-1.32	-1.29	-2.17	-1.33	-1.31	2.64	0.95	0.963	0.0277	1.02	0.107	0.135	0.829	1.78	1.8e-11	8.2e-11	3.97	15.6	74116	Pi16	peptidase inhibitor 16 [Source:MGI Symbol;Acc:MGI:1921366]
ENSMUSG00000056758	7.08	9.9	6.26	10.1	6.49	10.4	7.14e-31	5.18e-27	2.82	7.05	4.42e-33	6.42e-29	3.83	14.2	1.62e-33	2.35e-29	3.91	15.1	15364	Hmga2	high mobility group AT-hook 2 [Source:MGI Symbol;Acc:MGI:101761]
ENSMUSG00000047261	-2.52	-1.16	-2.81	-0.632	-2.32	1.56	0.0411	0.0619	1.33	2.52	0.00198	0.00329	2.15	4.43	8.22e-08	2.16e-07	3.92	15.1	14432	Gap43	growth associated protein 43 [Source:MGI Symbol;Acc:MGI:95639]
ENSMUSG00000040489	-2.38	-0.914	-2.96	-1.92	-5.82	-1.91	0.000877	0.00182	1.47	2.77	0.0332	0.0458	1.04	2.05	1.45e-06	3.25e-06	3.91	15	214105	Sox30	SRY (sex determining region Y)-box 30 [Source:MGI Symbol;Acc:MGI:1341157]
ENSMUSG00000063506	2.93	5.3	2.17	5.97	2.86	6.71	6.98e-17	2.19e-15	2.37	5.16	2.02e-19	7.37e-18	3.79	13.8	1.42e-21	7.01e-20	3.87	14.7	239027	Arhgap22	Rho GTPase activating protein 22 [Source:MGI Symbol;Acc:MGI:2443418]
ENSMUSG00000042377	-3.72	-2.09	-4.48	-1.69	-4.36	-0.543	0.0162	0.0267	1.6	3.03	0.000374	0.000681	2.77	6.83	2.78e-06	6.05e-06	3.86	14.6	69640	Fam83g	family with sequence similarity 83, member G [Source:MGI Symbol;Acc:MGI:1916890]
ENSMUSG00000020120	-0.517	0.357	-0.836	1.19	-0.844	3.03	0.00316	0.00595	0.891	1.85	8.34e-08	2.55e-07	2.02	4.06	9.15e-14	6.19e-13	3.84	14.4	56193	Plek	pleckstrin [Source:MGI Symbol;Acc:MGI:1860485]
ENSMUSG00000031760	-3.96	-0.817	-4.89	-1.18	-4.14	-0.367	5.42e-05	0.000139	3.14	8.84	4.84e-05	9.94e-05	3.72	13.2	5.55e-06	1.16e-05	3.83	14.3	17751	Mt3	metallothionein 3 [Source:MGI Symbol;Acc:MGI:97173]
ENSMUSG00000105954	0.496	3.31	0.0798	3.32	0.282	4.09	1.25e-12	1.34e-11	2.8	6.99	7.22e-13	5.25e-12	3.23	9.39	7.48e-15	6.3e-14	3.82	14.1		Gm42793	predicted gene 42793 [Source:MGI Symbol;Acc:MGI:5662930]
ENSMUSG00000021136	-0.161	0.71	-0.849	0.188	-2.66	1.1	0.00237	0.00456	0.859	1.81	0.00205	0.0034	1.05	2.07	2.16e-09	7.06e-09	3.81	14.1	64075	Smoc1	SPARC related modular calcium binding 1 [Source:MGI Symbol;Acc:MGI:1929878]
ENSMUSG00000031927	-0.217	1.97	-0.458	3.34	0.268	4.09	1.33e-07	5.35e-07	2.18	4.52	3.85e-12	2.45e-11	3.78	13.7	6.94e-14	4.81e-13	3.8	14	69325	1700012B09Rik	RIKEN cDNA 1700012B09 gene [Source:MGI Symbol;Acc:MGI:1916575]
ENSMUSG00000029334	6.56	8.32	5.41	8.78	5.14	8.89	1.87e-22	3.08e-20	1.76	3.39	2.13e-27	1.82e-24	3.37	10.3	1.02e-27	5.5e-25	3.76	13.5	19092	Prkg2	protein kinase, cGMP-dependent, type II [Source:MGI Symbol;Acc:MGI:108173]
ENSMUSG00000032420	0.355	0.913	0.345	0.935	-0.458	3.29	0.0164	0.0269	0.564	1.48	0.0105	0.0156	0.605	1.52	2.22e-14	1.69e-13	3.73	13.3	23959	Nt5e	5' nucleotidase, ecto [Source:MGI Symbol;Acc:MGI:99782]
ENSMUSG00000029343	-4.19	-0.565	-5.01	-0.578	-4.76	-1.09	9.93e-06	2.85e-05	3.64	12.4	3.41e-06	8.21e-06	4.46	22	3.84e-05	7.28e-05	3.73	13.3	12960	Crybb1	crystallin, beta B1 [Source:MGI Symbol;Acc:MGI:104992]
ENSMUSG00000002797	2.55	4.46	2.42	5.74	1.76	5.49	3.13e-14	4.89e-13	1.92	3.78	9.54e-20	3.96e-18	3.32	9.98	2.06e-18	4.05e-17	3.72	13.2	110175	Ggct	gamma-glutamyl cyclotransferase [Source:MGI Symbol;Acc:MGI:95700]
ENSMUSG00000038267	1.77	3.46	1.41	4.27	0.957	4.66	5.23e-12	4.89e-11	1.67	3.19	1.73e-16	2.77e-15	2.85	7.23	1.78e-17	2.76e-16	3.71	13.1	73102	Slc22a23	solute carrier family 22, member 23 [Source:MGI Symbol;Acc:MGI:1920352]
ENSMUSG00000038591	-2.36	-2.16	-2.7	0.0335	-1.37	2.31	0.641	0.702	0.232	1.17	1.16e-06	3.02e-06	2.76	6.78	9.42e-12	4.48e-11	3.71	13.1	239447	Colec10	collectin sub-family member 10 [Source:MGI Symbol;Acc:MGI:3606482]
ENSMUSG00000021070	-0.79	0.224	-1.87	0.221	-2.05	1.68	0.00602	0.0107	1.03	2.05	3.79e-05	7.9e-05	2.09	4.25	3.07e-09	9.86e-09	3.71	13.1	12062	Bdkrb2	bradykinin receptor, beta 2 [Source:MGI Symbol;Acc:MGI:102845]
ENSMUSG00000054342	1.01	3.31	0.371	3.11	0.578	4.23	1.55e-12	1.64e-11	2.3	4.91	2.37e-12	1.56e-11	2.72	6.57	9.64e-16	9.82e-15	3.66	12.7	16534	Kcnn4	potassium intermediate/small conductance calcium-activated channel, subfamily N, member 4 [Source:MGI Symbol;Acc:MGI:1277957]
ENSMUSG00000019775	2.68	5.18	2.67	5.51	2.86	6.5	1.14e-15	2.58e-14	2.5	5.65	6.21e-17	1.12e-15	2.83	7.1	5.9e-20	1.74e-18	3.66	12.6	56533	Rgs17	regulator of G-protein signaling 17 [Source:MGI Symbol;Acc:MGI:1927469]
ENSMUSG00000027843	-2.71	0.221	-2.86	0.832	-2.27	1.39	2.35e-07	9.01e-07	2.93	7.6	3.42e-09	1.3e-08	3.72	13.2	5.54e-10	1.98e-09	3.65	12.6	19260	Ptpn22	protein tyrosine phosphatase, non-receptor type 22 (lymphoid) [Source:MGI Symbol;Acc:MGI:107170]
ENSMUSG00000004151	-1.87	-0.658	-1.03	1.02	-0.518	3.09	0.00256	0.0049	1.23	2.35	8.16e-08	2.49e-07	2.07	4.19	2.52e-14	1.9e-13	3.64	12.5	14009	Etv1	ets variant 1 [Source:MGI Symbol;Acc:MGI:99254]
ENSMUSG00000031383	4.17	6.38	3.11	6.22	2.95	6.57	1.45e-20	1.29e-18	2.2	4.6	4.26e-21	2.81e-19	3.11	8.64	6.93e-22	3.86e-20	3.62	12.3	75590	Dusp9	dual specificity phosphatase 9 [Source:MGI Symbol;Acc:MGI:2387107]
ENSMUSG00000085055	-1.71	-0.146	-2.84	0.817	-1.66	1.97	0.00053	0.00114	1.6	3.02	4.09e-08	1.31e-07	3.65	12.5	4.26e-10	1.56e-09	3.61	12.2		Gm15958	predicted gene 15958 [Source:MGI Symbol;Acc:MGI:3801839]
ENSMUSG00000025105	2.15	3.77	1.93	5.01	2.72	6.32	5.37e-12	5.01e-11	1.62	3.07	3.99e-18	9.83e-17	3.08	8.49	4.6e-22	2.77e-20	3.6	12.1	12173	Bnc1	basonuclin 1 [Source:MGI Symbol;Acc:MGI:1097164]
ENSMUSG00000041324	3.98	7.2	3.19	6	3.05	6.65	4.28e-25	2.02e-22	3.22	9.35	3.8e-21	2.53e-19	2.8	6.98	5.09e-23	4.38e-21	3.58	12	16323	Inhba	inhibin beta-A [Source:MGI Symbol;Acc:MGI:96570]
ENSMUSG00000033717	-2.34	-1.66	-3.33	-1.03	-2.23	1.35	0.159	0.209	0.653	1.57	8.6e-05	0.000171	2.31	4.97	7.09e-10	2.5e-09	3.58	12	11551	Adra2a	adrenergic receptor, alpha 2a [Source:MGI Symbol;Acc:MGI:87934]
ENSMUSG00000031355	2.93	4.33	2.35	5.35	2.29	5.89	2.06e-15	4.34e-14	1.4	2.64	7.57e-22	6.35e-20	2.99	7.96	3.09e-23	2.81e-21	3.58	11.9	11856	Arhgap6	Rho GTPase activating protein 6 [Source:MGI Symbol;Acc:MGI:1196332]
ENSMUSG00000022661	-1.76	0.462	-1.96	-0.503	-3.16	0.453	2.18e-05	5.95e-05	2.22	4.66	0.00568	0.00881	1.44	2.71	1.38e-06	3.1e-06	3.57	11.9	17470	Cd200	CD200 antigen [Source:MGI Symbol;Acc:MGI:1196990]
ENSMUSG00000003541	4.67	6.44	4.49	7.34	5.02	8.58	7.38e-18	2.9e-16	1.77	3.42	1.61e-22	1.64e-20	2.85	7.21	5.37e-26	1.66e-23	3.56	11.8	15937	Ier3	immediate early response 3 [Source:MGI Symbol;Acc:MGI:104814]
ENSMUSG00000033730	0.865	3.89	-0.116	4.03	0.118	3.64	4e-16	1.02e-14	3.02	8.11	1.85e-16	2.93e-15	4.14	17.6	3.55e-15	3.2e-14	3.53	11.6	13655	Egr3	early growth response 3 [Source:MGI Symbol;Acc:MGI:1306780]
ENSMUSG00000097298	-4.13	-2.78	-3.34	-2.45	-4.52	-1.06	0.073	0.104	1.37	2.58	0.189	0.228	0.869	1.83	4.2e-05	7.91e-05	3.51	11.4	NA	NA	NA
ENSMUSG00000050578	0.291	2.74	0.125	3.13	0.1	3.61	3.46e-13	4.31e-12	2.45	5.47	7.22e-15	8.02e-14	3.01	8.07	4.25e-16	4.72e-15	3.5	11.3	17386	Mmp13	matrix metallopeptidase 13 [Source:MGI Symbol;Acc:MGI:1340026]
ENSMUSG00000015533	-4.25	0.394	-3.24	0.561	-1.2	2.28	2.87e-07	1.08e-06	4.66	25.2	3.88e-07	1.08e-06	3.81	14	5.24e-10	1.88e-09	3.49	11.2	16398	Itga2	integrin alpha 2 [Source:MGI Symbol;Acc:MGI:96600]
ENSMUSG00000014813	0.018	1.47	-0.189	1.86	0.649	4.09	4.31e-07	1.58e-06	1.46	2.75	1.43e-09	5.81e-09	2.04	4.12	4.71e-17	6.6e-16	3.45	11	20855	Stc1	stanniocalcin 1 [Source:MGI Symbol;Acc:MGI:109131]
ENSMUSG00000102278	-1.62	-1.26	-1.88	-0.162	-3.28	0.226	0.377	0.447	0.344	1.27	7.36e-05	0.000148	1.7	3.24	7.63e-08	2.01e-07	3.46	11		Gm37145	predicted gene, 37145 [Source:MGI Symbol;Acc:MGI:5610373]
ENSMUSG00000085505	-1.45	-1.13	-2.8	-1.91	-4.36	-0.874	0.441	0.512	0.328	1.25	0.101	0.129	0.923	1.9	1.67e-05	3.31e-05	3.46	11		Gm12868	predicted gene 12868 [Source:MGI Symbol;Acc:MGI:3651004]
ENSMUSG00000032487	7.27	10.3	6.38	10.2	6.4	9.85	6.09e-24	1.92e-21	3.05	8.28	2.62e-25	7.92e-23	3.86	14.5	6.09e-24	7.02e-22	3.45	10.9	19225	Ptgs2	prostaglandin-endoperoxide synthase 2 [Source:MGI Symbol;Acc:MGI:97798]
ENSMUSG00000037624	1.33	3.03	0.98	3.89	0.918	4.34	1.07e-12	1.17e-11	1.71	3.28	3.03e-17	6.02e-16	2.91	7.49	1.66e-18	3.34e-17	3.43	10.8	16526	Kcnk2	potassium channel, subfamily K, member 2 [Source:MGI Symbol;Acc:MGI:109366]
ENSMUSG00000030206	-4.06	-1.04	-3.71	-0.0961	-3.05	0.378	0.000166	0.00039	3.02	8.12	4.24e-06	1.01e-05	3.62	12.3	1.73e-06	3.85e-06	3.43	10.8	14840	Gsg1	germ cell associated 1 [Source:MGI Symbol;Acc:MGI:1194499]
ENSMUSG00000036136	2.27	4.87	1.4	4.23	1.62	5.06	6.42e-18	2.57e-16	2.59	6.02	5.94e-16	8.39e-15	2.82	7.06	2.24e-18	4.33e-17	3.41	10.7	104943	Fam110c	family with sequence similarity 110, member C [Source:MGI Symbol;Acc:MGI:1918813]
ENSMUSG00000026271	2.78	4.34	0.808	4.31	1.2	4.61	3.88e-13	4.76e-12	1.55	2.93	1.96e-15	2.46e-14	3.5	11.3	4.03e-16	4.49e-15	3.42	10.7	64095	Gpr35	G protein-coupled receptor 35 [Source:MGI Symbol;Acc:MGI:1929509]
ENSMUSG00000046318	4.54	6.07	4.2	6.82	4.37	7.79	1.14e-17	4.25e-16	1.53	2.88	1.37e-22	1.42e-20	2.62	6.16	1.28e-25	3.45e-23	3.4	10.6	320924	Ccbe1	collagen and calcium binding EGF domains 1 [Source:MGI Symbol;Acc:MGI:2445053]
ENSMUSG00000000317	1.56	3.73	1.19	3.78	0.981	4.35	5.22e-14	7.68e-13	2.18	4.52	1.11e-14	1.19e-13	2.59	6.02	1.38e-16	1.73e-15	3.41	10.6	12029	Bcl6b	B cell CLL/lymphoma 6, member B [Source:MGI Symbol;Acc:MGI:1278332]
ENSMUSG00000022176	-0.708	1.12	-2.88	0.057	-1.1	2.27	3.14e-05	8.34e-05	1.82	3.54	3.36e-05	7.05e-05	2.94	7.7	3.08e-09	9.89e-09	3.41	10.6	140743	Rem2	rad and gem related GTP binding protein 2 [Source:MGI Symbol;Acc:MGI:2155260]
ENSMUSG00000027107	-1.21	-0.236	-1.23	-0.0646	-1.39	2	0.0173	0.0283	0.994	1.99	0.00639	0.00985	1.14	2.21	1.03e-09	3.54e-09	3.4	10.6	11435	Chrna1	cholinergic receptor, nicotinic, alpha polypeptide 1 (muscle) [Source:MGI Symbol;Acc:MGI:87885]
ENSMUSG00000070348	6.12	8.27	5.45	8.64	5.65	9.04	7.83e-22	1.01e-19	2.15	4.43	8.51e-25	2.1e-22	3.18	9.06	1.07e-25	3.12e-23	3.4	10.5	12443	Ccnd1	cyclin D1 [Source:MGI Symbol;Acc:MGI:88313]
ENSMUSG00000035177	-2.73	-1.97	-2.92	-0.256	-5.82	-2.42	0.0978	0.135	0.767	1.7	6.67e-07	1.79e-06	2.68	6.39	1.48e-05	2.95e-05	3.4	10.5	232827	Nlrp2	NLR family, pyrin domain containing 2 [Source:MGI Symbol;Acc:MGI:3041206]
ENSMUSG00000026065	-1.24	0.239	-1.71	-0.136	-3.22	0.296	0.00252	0.00482	1.48	2.78	0.00467	0.00732	1.53	2.89	1.94e-05	3.82e-05	3.38	10.4	110895	Slc9a4	solute carrier family 9 (sodium/hydrogen exchanger), member 4 [Source:MGI Symbol;Acc:MGI:105074]
ENSMUSG00000034765	5.53	8.98	4.38	8.33	3.98	7.33	4.95e-30	2.39e-26	3.45	10.9	1.11e-28	1.47e-25	3.95	15.4	1.75e-25	4.24e-23	3.36	10.3	240672	Dusp5	dual specificity phosphatase 5 [Source:MGI Symbol;Acc:MGI:2685183]
ENSMUSG00000028655	2.17	4.01	1.31	4.02	1.11	4.48	8.35e-15	1.49e-13	1.84	3.57	3.58e-16	5.33e-15	2.7	6.52	1.69e-17	2.63e-16	3.35	10.2	76574	Mfsd2a	major facilitator superfamily domain containing 2A [Source:MGI Symbol;Acc:MGI:1923824]
ENSMUSG00000004609	-0.831	0.737	-2.19	0.0446	-1.85	1.46	3.16e-06	9.87e-06	1.57	2.98	1.72e-06	4.33e-06	2.22	4.67	1.68e-10	6.58e-10	3.33	10.1	12489	Cd33	CD33 antigen [Source:MGI Symbol;Acc:MGI:99440]
ENSMUSG00000036480	-0.496	1.8	-2.54	0.772	-2.71	0.604	1.14e-08	5.57e-08	2.3	4.93	9.73e-08	2.94e-07	3.3	9.83	2.3e-07	5.69e-07	3.34	10.1	69453	Prss56	protease, serine 56 [Source:MGI Symbol;Acc:MGI:1916703]
ENSMUSG00000095427	-5.18	-4.32	-3.24	-3.98	-4.76	-1.47	0.539	0.608	0.812	1.76	0.479	0.527	-0.763	-1.7	0.00436	0.00653	3.31	9.9		Rps2-ps6	ribosomal protein S2, pseudogene 6 [Source:MGI Symbol;Acc:MGI:3644876]
ENSMUSG00000024486	3.85	7.26	3.06	7.16	3.16	6.45	1.79e-25	1.04e-22	3.41	10.6	5.59e-25	1.53e-22	4.09	17.1	1.39e-22	9.69e-21	3.29	9.78	15200	Hbegf	heparin-binding EGF-like growth factor [Source:MGI Symbol;Acc:MGI:96070]
ENSMUSG00000018930	-2.8	-1.62	-3.54	-1.39	-3.58	-0.334	0.0539	0.0792	1.2	2.29	0.00259	0.00424	2.17	4.49	2.04e-05	4e-05	3.29	9.76	20303	Ccl4	chemokine (C-C motif) ligand 4 [Source:MGI Symbol;Acc:MGI:98261]
ENSMUSG00000000706	-3.29	-3.42	-4.11	-2.21	-2.66	0.559	0.855	0.886	-0.136	-1.1	0.0147	0.0214	1.91	3.76	8.51e-07	1.96e-06	3.28	9.73	12231	Btn1a1	butyrophilin, subfamily 1, member A1 [Source:MGI Symbol;Acc:MGI:103118]
ENSMUSG00000024379	0.0801	1.64	-0.0296	3.62	0.331	3.6	3.8e-07	1.4e-06	1.56	2.94	4.15e-15	4.83e-14	3.66	12.6	1.08e-14	8.86e-14	3.27	9.65	53603	Tslp	thymic stromal lymphopoietin [Source:MGI Symbol;Acc:MGI:1855696]
ENSMUSG00000049382	-1.71	-0.527	-4.11	-0.784	-3.46	-0.197	0.0246	0.0389	1.17	2.25	0.000135	0.000261	3.32	9.96	4.18e-05	7.88e-05	3.26	9.58	16691	Krt8	keratin 8 [Source:MGI Symbol;Acc:MGI:96705]
ENSMUSG00000031647	4.63	6.49	4.43	7.25	4.63	7.87	2.01e-21	2.25e-19	1.85	3.61	1.81e-25	5.96e-23	2.82	7.07	2.94e-27	1.42e-24	3.25	9.5	71306	Mfap3l	microfibrillar-associated protein 3-like [Source:MGI Symbol;Acc:MGI:1918556]
ENSMUSG00000050930	-4.25	0.755	-3.54	1.26	-3.42	-0.151	3.86e-08	1.7e-07	5.02	32.5	7.14e-09	2.58e-08	4.8	27.9	9.12e-06	1.86e-05	3.25	9.49	74393	Map10	microtubule-associated protein 10 [Source:MGI Symbol;Acc:MGI:1921643]
ENSMUSG00000030762	-3.67	-3.67	-5.42	-4.76	-3.42	-0.19	0.936	0.951	-0.066	-1.05	0.511	0.558	0.685	1.61	2.03e-05	3.97e-05	3.25	9.48	11833	Aqp8	aquaporin 8 [Source:MGI Symbol;Acc:MGI:1195271]
ENSMUSG00000038009	-2.13	-2.84	-2.46	-2.46	-1.49	1.72	0.24	0.302	-0.764	-1.7	0.939	0.948	0.0485	1.03	1.41e-08	4.1e-08	3.24	9.46	72778	Dnajc22	DnaJ heat shock protein family (Hsp40) member C22 [Source:MGI Symbol;Acc:MGI:1920028]
ENSMUSG00000054863	3.56	5.52	2.74	5.43	1.95	5.2	3.79e-19	2.18e-17	1.96	3.89	5.17e-20	2.32e-18	2.69	6.43	4.57e-19	1.05e-17	3.24	9.43	106014	Fam19a5	family with sequence similarity 19, member A5 [Source:MGI Symbol;Acc:MGI:2146182]
ENSMUSG00000025069	0.367	1.71	-0.141	2.44	0.855	4.06	4.52e-07	1.65e-06	1.33	2.51	6.33e-12	3.88e-11	2.59	6.02	7.68e-17	1.03e-15	3.22	9.31	68214	Gsto2	glutathione S-transferase omega 2 [Source:MGI Symbol;Acc:MGI:1915464]
ENSMUSG00000045362	-1.49	1.55	-0.598	2.43	-0.924	2.3	8.46e-10	5.06e-09	3.04	8.22	6.96e-12	4.24e-11	3.04	8.21	2.09e-11	9.45e-11	3.21	9.28	244237	Tnfrsf26	tumor necrosis factor receptor superfamily, member 26 [Source:MGI Symbol;Acc:MGI:2651928]
ENSMUSG00000017868	-0.71	1.2	-0.617	2.01	0.764	4.02	1.15e-06	3.88e-06	1.91	3.76	1.25e-09	5.13e-09	2.63	6.18	3.83e-15	3.44e-14	3.2	9.21	27219	Sgk2	serum/glucocorticoid regulated kinase 2 [Source:MGI Symbol;Acc:MGI:1351318]
ENSMUSG00000099470	-2.18	0.729	-3.03	0.836	-2.38	0.825	1.25e-07	5.04e-07	2.89	7.41	1.25e-08	4.32e-08	3.86	14.5	5.89e-08	1.58e-07	3.2	9.17		Gm29340	predicted gene 29340 [Source:MGI Symbol;Acc:MGI:5580046]
ENSMUSG00000044716	-1.23	2.23	-1.6	1.81	-1.76	1.43	8.26e-12	7.42e-11	3.45	11	7.53e-11	3.84e-10	3.42	10.7	1.24e-09	4.2e-09	3.19	9.15	231134	Dok7	docking protein 7 [Source:MGI Symbol;Acc:MGI:3584043]
ENSMUSG00000086413	-3.96	-2.9	-4.89	-3.17	-3.46	-0.34	0.154	0.203	1.12	2.17	0.0559	0.0744	1.73	3.32	2.03e-05	3.98e-05	3.19	9.12		Gm12415	predicted gene 12415 [Source:MGI Symbol;Acc:MGI:3650585]
ENSMUSG00000040938	-0.203	2.21	-1.62	2.39	-1.27	1.86	1.48e-11	1.27e-10	2.4	5.29	2.9e-13	2.27e-12	4.01	16.1	1.93e-11	8.78e-11	3.17	9.02	216867	Slc16a11	solute carrier family 16 (monocarboxylic acid transporters), member 11 [Source:MGI Symbol;Acc:MGI:2663709]
ENSMUSG00000027849	-1.13	1.67	-2.04	0.669	-2.99	0.195	3.59e-08	1.59e-07	2.78	6.87	3.04e-06	7.39e-06	2.7	6.49	7.69e-06	1.58e-05	3.16	8.95	54524	Syt6	synaptotagmin VI [Source:MGI Symbol;Acc:MGI:1859544]
ENSMUSG00000029304	10.8	11.9	10.8	12.4	10.8	13.9	1.62e-21	1.83e-19	1.08	2.11	1.4e-25	4.73e-23	1.61	3.05	3.13e-32	2.27e-28	3.14	8.79	20750	Spp1	secreted phosphoprotein 1 [Source:MGI Symbol;Acc:MGI:98389]
ENSMUSG00000026068	2.54	4.27	2.21	4.76	3.18	6.29	1.78e-15	3.82e-14	1.73	3.31	1.15e-18	3.38e-17	2.55	5.86	1.03e-23	1.1e-21	3.11	8.65	16174	Il18rap	interleukin 18 receptor accessory protein [Source:MGI Symbol;Acc:MGI:1338888]
ENSMUSG00000063193	3.54	5.75	2.64	5.93	3.08	6.19	5.12e-21	5.2e-19	2.21	4.64	1.94e-22	1.92e-20	3.28	9.72	5.97e-23	4.93e-21	3.11	8.63	217304	Cd300lb	CD300 molecule like family member B [Source:MGI Symbol;Acc:MGI:2685099]
ENSMUSG00000044071	-0.245	0.734	-1.23	1.72	-0.737	2.31	0.000463	0.00101	0.979	1.97	1.24e-10	6.08e-10	2.95	7.75	5.28e-12	2.62e-11	3.09	8.5	268354	Fam19a2	family with sequence similarity 19, member A2 [Source:MGI Symbol;Acc:MGI:2143691]
ENSMUSG00000021640	-5.43	-5.26	-5.94	-5.04	-3.99	-0.9	0.826	0.863	0.172	1.13	0.256	0.301	0.903	1.87	4.14e-06	8.79e-06	3.08	8.46	17940	Naip1	NLR family, apoptosis inhibitory protein 1 [Source:MGI Symbol;Acc:MGI:1298223]
ENSMUSG00000040298	-5.96	-3.33	-4.89	-2.9	-3.34	-0.297	0.00207	0.00403	2.65	6.29	0.0149	0.0218	1.91	3.76	3.05e-06	6.59e-06	3.07	8.41	330660	Btbd16	BTB (POZ) domain containing 16 [Source:MGI Symbol;Acc:MGI:3045247]
ENSMUSG00000066975	-1.24	1.57	-2.18	1.65	-1.91	1.08	4.31e-08	1.88e-07	2.83	7.11	6.89e-09	2.49e-08	3.82	14.1	2.8e-07	6.87e-07	3.07	8.38	12959	Cryba4	crystallin, beta A4 [Source:MGI Symbol;Acc:MGI:102716]
ENSMUSG00000037747	2.15	2.07	1.33	1.39	-0.635	2.45	0.547	0.616	-0.0755	-1.05	0.622	0.664	0.0794	1.06	1.75e-12	9.38e-12	3.06	8.37	70911	Phyhipl	phytanoyl-CoA hydroxylase interacting protein-like [Source:MGI Symbol;Acc:MGI:1918161]
ENSMUSG00000062151	0.924	2.97	0.0289	4.14	0.213	3.22	2.26e-11	1.87e-10	2.04	4.12	6.78e-16	9.41e-15	4.09	17	5.51e-13	3.21e-12	3.02	8.11	208898	Unc13c	unc-13 homolog C (C. elegans) [Source:MGI Symbol;Acc:MGI:2149021]
ENSMUSG00000013089	3.66	5.55	2.79	5.39	2.89	5.9	1.87e-18	9.02e-17	1.89	3.7	3.49e-19	1.2e-17	2.59	6.04	8.23e-21	3.19e-19	3.02	8.1	104156	Etv5	ets variant 5 [Source:MGI Symbol;Acc:MGI:1096867]
ENSMUSG00000030187	-1.43	0.362	-0.913	1.61	-0.403	2.6	2.77e-05	7.42e-05	1.8	3.49	7.08e-09	2.56e-08	2.5	5.67	1.37e-11	6.36e-11	3	8.03	16633	Klra2	killer cell lectin-like receptor, subfamily A, member 2 [Source:MGI Symbol;Acc:MGI:101906]
ENSMUSG00000044367	2.25	4.28	1.18	4.4	1.45	4.44	8.64e-16	2.03e-14	2.04	4.1	3.12e-17	6.17e-16	3.21	9.24	4.98e-17	6.95e-16	3	7.97	69309	Slc16a13	solute carrier family 16 (monocarboxylic acid transporters), member 13 [Source:MGI Symbol;Acc:MGI:1916559]
ENSMUSG00000028031	0.653	2.86	1.15	5.2	3.29	6.27	2.5e-11	2.04e-10	2.21	4.62	3e-19	1.06e-17	4.05	16.6	1.05e-22	7.98e-21	2.99	7.95	56811	Dkk2	dickkopf WNT signaling pathway inhibitor 2 [Source:MGI Symbol;Acc:MGI:1890663]
ENSMUSG00000026414	0.797	2.56	0.311	2.52	0.253	3.25	9.08e-11	6.59e-10	1.75	3.37	1.1e-11	6.45e-11	2.21	4.62	2.41e-14	1.83e-13	2.98	7.89	21956	Tnnt2	troponin T2, cardiac [Source:MGI Symbol;Acc:MGI:104597]
ENSMUSG00000026475	2.9	5.7	2.74	5.23	2.83	5.81	3.97e-19	2.26e-17	2.81	7	2.72e-17	5.45e-16	2.49	5.62	3.55e-19	8.33e-18	2.97	7.86	19734	Rgs16	regulator of G-protein signaling 16 [Source:MGI Symbol;Acc:MGI:108407]
ENSMUSG00000049044	-1.53	-0.0316	-1.83	0.456	-0.634	2.32	0.00511	0.00923	1.5	2.82	0.000105	0.000206	2.29	4.88	1.45e-08	4.21e-08	2.96	7.78	56508	Rapgef4	Rap guanine nucleotide exchange factor (GEF) 4 [Source:MGI Symbol;Acc:MGI:1917723]
ENSMUSG00000039116	3.75	5.49	3.87	6.91	4.4	7.35	2.54e-17	8.81e-16	1.74	3.35	9.43e-24	1.5e-21	3.03	8.2	1.12e-24	1.95e-22	2.95	7.75	215798	Adgrg6	adhesion G protein-coupled receptor G6 [Source:MGI Symbol;Acc:MGI:1916151]
ENSMUSG00000063727	2.49	3.72	1.82	3.25	0.96	3.9	1.45e-11	1.25e-10	1.24	2.37	6.47e-11	3.32e-10	1.42	2.68	1.79e-15	1.73e-14	2.95	7.71	18383	Tnfrsf11b	tumor necrosis factor receptor superfamily, member 11b (osteoprotegerin) [Source:MGI Symbol;Acc:MGI:109587]
ENSMUSG00000022885	3.38	5.4	2.46	5.18	2.66	5.61	6.36e-18	2.55e-16	2.02	4.05	3.77e-18	9.34e-17	2.7	6.49	2.21e-19	5.54e-18	2.94	7.67	20440	St6gal1	beta galactoside alpha 2,6 sialyltransferase 1 [Source:MGI Symbol;Acc:MGI:108470]
ENSMUSG00000037196	-2.83	-2.56	-1.7	-1.34	-0.9	2.01	0.632	0.694	0.303	1.23	0.428	0.477	0.382	1.3	2.26e-09	7.38e-09	2.93	7.65	69310	Pacrg	PARK2 co-regulated [Source:MGI Symbol;Acc:MGI:1916560]
ENSMUSG00000032802	7.87	9.07	6.8	8.19	6.73	9.66	3.91e-23	8.6e-21	1.19	2.29	2.08e-23	2.93e-21	1.38	2.61	2.92e-31	7.06e-28	2.93	7.63	76650	Srxn1	sulfiredoxin 1 homolog (S. cerevisiae) [Source:MGI Symbol;Acc:MGI:104971]
ENSMUSG00000047344	1.5	3.79	1.03	4.09	1.87	4.76	3.3e-14	5.11e-13	2.3	4.91	9.72e-16	1.31e-14	3.06	8.32	1.19e-17	1.94e-16	2.93	7.6	236285	Lancl3	LanC lantibiotic synthetase component C-like 3 (bacterial) [Source:MGI Symbol;Acc:MGI:2443335]
ENSMUSG00000025089	4.45	5.73	3.72	5.45	2.12	5.04	2.4e-15	4.95e-14	1.28	2.43	1.76e-16	2.81e-15	1.74	3.34	1.06e-16	1.37e-15	2.92	7.59	14585	Gfra1	glial cell line derived neurotrophic factor family receptor alpha 1 [Source:MGI Symbol;Acc:MGI:1100842]
ENSMUSG00000038319	0.562	1.95	-1.1	1.27	-0.93	1.96	7.31e-09	3.7e-08	1.39	2.62	8.93e-10	3.78e-09	2.37	5.16	5.47e-12	2.7e-11	2.91	7.52	16511	Kcnh2	potassium voltage-gated channel, subfamily H (eag-related), member 2 [Source:MGI Symbol;Acc:MGI:1341722]
ENSMUSG00000030000	-1.36	0.679	-1.92	-0.351	-1.07	1.8	1.35e-06	4.52e-06	2.03	4.08	0.000391	0.000711	1.57	2.97	4.31e-10	1.57e-09	2.9	7.44	11519	Add2	adducin 2 (beta) [Source:MGI Symbol;Acc:MGI:87919]
ENSMUSG00000038729	-1.55	1.02	-2.28	0.265	-2.51	0.314	6.24e-07	2.21e-06	2.61	6.1	1.42e-05	3.14e-05	2.54	5.81	5.46e-06	1.14e-05	2.89	7.43	11641	Akap2	A kinase (PRKA) anchor protein 2 [Source:MGI Symbol;Acc:MGI:1306795]
ENSMUSG00000103367	-0.651	2.33	-1.53	2.3	-0.626	2.24	7.82e-13	8.82e-12	2.98	7.91	3.12e-13	2.42e-12	3.83	14.2	3.06e-12	1.57e-11	2.87	7.32		Gm38158	predicted gene, 38158 [Source:MGI Symbol;Acc:MGI:5611386]
ENSMUSG00000053773	-1.67	1.39	-3.43	-0.564	-5.05	-2.2	1.02e-06	3.48e-06	3.08	8.43	0.000505	0.000905	2.92	7.57	0.00924	0.0133	2.86	7.25	235033	Rdh8	retinol dehydrogenase 8 [Source:MGI Symbol;Acc:MGI:2685028]
ENSMUSG00000026090	-2.33	-1.58	-2.8	-0.326	-2.13	0.723	0.104	0.144	0.751	1.68	7.45e-06	1.71e-05	2.45	5.46	5.58e-08	1.5e-07	2.85	7.22	72097	2010300C02Rik	RIKEN cDNA 2010300C02 gene [Source:MGI Symbol;Acc:MGI:1919347]
ENSMUSG00000098195	-3.5	-0.693	-3.91	-0.502	-2.89	-0.156	0.000822	0.00172	2.81	7	0.000219	0.000413	3.37	10.4	0.000225	0.00039	2.85	7.21		Gm7693	predicted gene 7693 [Source:MGI Symbol;Acc:MGI:3649138]
ENSMUSG00000020042	3.21	3.65	2.89	4.2	2.94	5.8	0.000231	0.00053	0.44	1.36	4.15e-12	2.61e-11	1.31	2.47	2.6e-20	8.56e-19	2.85	7.2	74007	Btbd11	BTB (POZ) domain containing 11 [Source:MGI Symbol;Acc:MGI:1921257]
ENSMUSG00000027435	1.28	2.29	0.825	2.58	1.16	3.99	3.64e-05	9.6e-05	1.01	2.01	2.77e-08	9.11e-08	1.75	3.35	1.11e-13	7.41e-13	2.84	7.15	17064	Cd93	CD93 antigen [Source:MGI Symbol;Acc:MGI:106664]
ENSMUSG00000037974	-0.674	2.58	-2.48	2.09	-2.84	0.0249	2.5e-13	3.26e-12	3.25	9.53	1.47e-12	1.01e-11	4.57	23.8	3.04e-07	7.41e-07	2.84	7.14	17833	Muc5ac	mucin 5, subtypes A and C, tracheobronchial/gastric [Source:MGI Symbol;Acc:MGI:104697]
ENSMUSG00000040627	-1.52	0.032	-3.18	0.121	-3.46	-0.62	0.000627	0.00133	1.51	2.85	1.09e-06	2.82e-06	3.32	9.97	4.58e-05	8.59e-05	2.83	7.1	11628	Aicda	activation-induced cytidine deaminase [Source:MGI Symbol;Acc:MGI:1342279]
ENSMUSG00000030219	-2.21	-0.9	-3.42	-0.862	-3.99	-1.21	0.00246	0.00471	1.33	2.51	1.5e-05	3.31e-05	2.56	5.88	2.21e-05	4.3e-05	2.82	7.06	69187	Erp27	endoplasmic reticulum protein 27 [Source:MGI Symbol;Acc:MGI:1916437]
ENSMUSG00000016028	-0.537	0.353	-2.05	-1.01	-3.53	-0.848	0.0224	0.0357	0.876	1.83	0.0671	0.0883	1.01	2.01	0.000294	0.000505	2.82	7.06	12614	Celsr1	cadherin, EGF LAG seven-pass G-type receptor 1 [Source:MGI Symbol;Acc:MGI:1100883]
ENSMUSG00000021477	9.14	10.2	9.02	10.6	8.82	11.6	4.12e-22	6.04e-20	1.09	2.12	5.33e-26	2.04e-23	1.59	3.01	6.95e-32	3.36e-28	2.81	7.01	13039	Ctsl	cathepsin L [Source:MGI Symbol;Acc:MGI:88564]
ENSMUSG00000046733	4.37	6.38	3.94	6.77	4.12	6.93	2.06e-21	2.28e-19	2.01	4.02	5.94e-24	1.03e-21	2.83	7.12	4.72e-24	5.86e-22	2.8	6.96	232431	Gprc5a	G protein-coupled receptor, family C, group 5, member A [Source:MGI Symbol;Acc:MGI:1891250]
ENSMUSG00000026259	3.44	6.27	2.05	5.85	1.88	4.69	7.9e-22	1.01e-19	2.82	7.07	1.8e-20	9.49e-19	3.8	13.9	2.73e-16	3.17e-15	2.8	6.95	53972	Ngef	neuronal guanine nucleotide exchange factor [Source:MGI Symbol;Acc:MGI:1858414]
ENSMUSG00000026069	10.3	12.4	9.48	12.1	8.98	11.8	4.45e-25	2.02e-22	2.12	4.34	1.25e-26	6.97e-24	2.59	6.01	7e-27	2.82e-24	2.78	6.86	17082	Il1rl1	interleukin 1 receptor-like 1 [Source:MGI Symbol;Acc:MGI:98427]
ENSMUSG00000092060	-0.454	-0.546	-0.141	0.0666	-2.5	0.25	0.803	0.843	-0.0881	-1.06	0.501	0.549	0.208	1.16	3.26e-06	7.01e-06	2.78	6.85	666938	Bend4	BEN domain containing 4 [Source:MGI Symbol;Acc:MGI:3648414]
ENSMUSG00000097393	-3.34	-2.06	-3.64	-0.838	-2.3	0.497	0.104	0.143	1.24	2.36	0.000596	0.00106	2.77	6.8	2.23e-05	4.35e-05	2.77	6.83		D030068K23Rik	RIKEN cDNA D030068K23 gene [Source:MGI Symbol;Acc:MGI:3037424]
ENSMUSG00000045094	-1.4	-0.275	-1.91	0.05	-2.84	-0.126	0.0162	0.0266	1.11	2.16	0.000255	0.000476	1.95	3.87	4.19e-05	7.9e-05	2.77	6.82	328967	Arhgef37	Rho guanine nucleotide exchange factor (GEF) 37 [Source:MGI Symbol;Acc:MGI:3045339]
ENSMUSG00000090124	-0.951	-0.0766	-1.21	0.43	-0.977	1.78	0.036	0.055	0.888	1.85	0.000414	0.000749	1.62	3.08	5.05e-08	1.36e-07	2.76	6.77	394432	Ugt1a7c	UDP glucuronosyltransferase 1 family, polypeptide A7C [Source:MGI Symbol;Acc:MGI:3032636]
ENSMUSG00000024063	5.25	7.94	5.29	8.1	5.19	7.93	2.9e-28	4.82e-25	2.68	6.43	8.04e-29	1.19e-25	2.8	6.97	4.05e-28	2.45e-25	2.75	6.7	77889	Lbh	limb-bud and heart [Source:MGI Symbol;Acc:MGI:1925139]
ENSMUSG00000026070	-2.55	-1.05	-2.35	-0.856	-3.36	-0.622	0.0122	0.0205	1.46	2.75	0.00705	0.0108	1.51	2.85	0.000144	0.000255	2.73	6.64	16182	Il18r1	interleukin 18 receptor 1 [Source:MGI Symbol;Acc:MGI:105383]
ENSMUSG00000106086	-2.21	-0.443	-4.11	-0.653	-3.83	-1.21	0.00124	0.00251	1.78	3.44	3.05e-05	6.43e-05	3.45	10.9	0.000491	0.000824	2.72	6.6		Gm43352	predicted gene 43352 [Source:MGI Symbol;Acc:MGI:5663489]
ENSMUSG00000004791	2.7	5.31	2.13	4.82	2.44	5.16	4.22e-19	2.38e-17	2.62	6.13	1.82e-17	3.83e-16	2.68	6.39	2.56e-18	4.9e-17	2.72	6.59	18654	Pgf	placental growth factor [Source:MGI Symbol;Acc:MGI:105095]
ENSMUSG00000048186	-0.284	1.36	-0.653	1.95	-1.21	1.5	4.53e-06	1.38e-05	1.66	3.15	4.42e-09	1.65e-08	2.62	6.14	5.22e-08	1.41e-07	2.72	6.57	209645	Bend7	BEN domain containing 7 [Source:MGI Symbol;Acc:MGI:2443100]
ENSMUSG00000016526	1.35	2.6	1.37	3.11	1.45	4.16	1.05e-08	5.16e-08	1.25	2.37	6.34e-12	3.88e-11	1.73	3.32	1.34e-16	1.68e-15	2.71	6.55	226419	Dyrk3	dual-specificity tyrosine-(Y)-phosphorylation regulated kinase 3 [Source:MGI Symbol;Acc:MGI:1330300]
ENSMUSG00000032020	2.97	5.73	2.42	5.14	2.01	4.71	2.98e-22	4.55e-20	2.77	6.8	3.28e-20	1.58e-18	2.71	6.56	2.01e-18	3.98e-17	2.7	6.5	72828	Ubash3b	ubiquitin associated and SH3 domain containing, B [Source:MGI Symbol;Acc:MGI:1920078]
ENSMUSG00000049719	-2.99	-1.02	-4.48	-3.94	-5.29	-2.6	0.0104	0.0177	1.94	3.84	0.653	0.692	0.488	1.4	0.0156	0.0218	2.7	6.5	74306	Prss46	protease, serine 46 [Source:MGI Symbol;Acc:MGI:1921556]
ENSMUSG00000037239	2.88	4.04	3.25	4.84	2.85	5.55	1.57e-11	1.34e-10	1.16	2.23	6.37e-16	8.91e-15	1.58	3	4.05e-20	1.26e-18	2.69	6.47	101809	Spred3	sprouty-related, EVH1 domain containing 3 [Source:MGI Symbol;Acc:MGI:2142186]
ENSMUSG00000034796	-2.51	-1.65	-3.41	-1.5	-3.89	-1.1	0.189	0.244	0.798	1.74	0.00837	0.0127	1.89	3.71	0.000816	0.00133	2.69	6.47	102278	Cpne7	copine VII [Source:MGI Symbol;Acc:MGI:2142747]
ENSMUSG00000023915	2.67	5.3	1.36	4.75	0.742	3.34	9.63e-18	3.65e-16	2.63	6.2	4e-16	5.89e-15	3.38	10.4	2.1e-11	9.46e-11	2.65	6.3	94185	Tnfrsf21	tumor necrosis factor receptor superfamily, member 21 [Source:MGI Symbol;Acc:MGI:2151075]
ENSMUSG00000053062	5.16	6.26	4.58	6.51	4.34	6.99	3.51e-16	9.09e-15	1.11	2.16	1.21e-20	6.73e-19	1.93	3.82	3.67e-23	3.25e-21	2.65	6.28	67374	Jam2	junction adhesion molecule 2 [Source:MGI Symbol;Acc:MGI:1933820]
ENSMUSG00000097580	-2.91	-0.659	-4.64	-0.0902	-2.55	0.0696	7.68e-05	0.000192	2.27	4.82	1.33e-07	3.93e-07	4.55	23.5	3.12e-06	6.74e-06	2.65	6.26		Gm5432	predicted gene 5432 [Source:MGI Symbol;Acc:MGI:3649057]
ENSMUSG00000020178	-2.66	-1.71	-2.59	-2.13	-3.16	-0.395	0.148	0.196	0.966	1.95	0.5	0.547	0.457	1.37	0.000386	0.000654	2.64	6.25	11540	Adora2a	adenosine A2a receptor [Source:MGI Symbol;Acc:MGI:99402]
ENSMUSG00000046711	7.17	8.75	6.32	9.04	6.31	8.95	2.91e-20	2.39e-18	1.58	3	7.47e-25	1.94e-22	2.72	6.57	2.29e-24	3.4e-22	2.64	6.24	15361	Hmga1	high mobility group AT-hook 1 [Source:MGI Symbol;Acc:MGI:96160]
ENSMUSG00000073821	-2.08	0.42	-2.11	0.298	-1.95	0.679	5.83e-06	1.74e-05	2.47	5.56	8.8e-06	2e-05	2.43	5.4	1.83e-06	4.06e-06	2.63	6.19		8030451A03Rik	RIKEN cDNA 8030451A03 gene [Source:MGI Symbol;Acc:MGI:1915353]
ENSMUSG00000019929	5.12	5.09	5.05	4.69	4.42	7.03	0.828	0.864	-0.027	-1.02	0.013	0.0191	-0.353	-1.28	8.54e-17	1.13e-15	2.62	6.13	13179	Dcn	decorin [Source:MGI Symbol;Acc:MGI:94872]
ENSMUSG00000000567	5.24	8.02	4.81	7.9	5.07	7.67	5.77e-26	3.64e-23	2.77	6.83	4.14e-26	1.62e-23	3.09	8.51	1.32e-24	2.17e-22	2.6	6.07	20682	Sox9	SRY (sex determining region Y)-box 9 [Source:MGI Symbol;Acc:MGI:98371]
ENSMUSG00000090191	-3.54	-1.22	-5.42	-1.1	-4.52	-1.87	0.000646	0.00137	2.27	4.81	3.93e-06	9.39e-06	4.3	19.7	0.00118	0.00189	2.6	6.05		9230105E05Rik	RIKEN cDNA 9230105E05 gene [Source:MGI Symbol;Acc:MGI:2444388]
ENSMUSG00000027985	1.66	3.56	-0.043	2.76	0.0787	2.64	7.29e-14	1.04e-12	1.89	3.71	8.9e-13	6.36e-12	2.79	6.94	5.35e-12	2.64e-11	2.58	5.97	16842	Lef1	lymphoid enhancer binding factor 1 [Source:MGI Symbol;Acc:MGI:96770]
ENSMUSG00000014164	-0.499	0.281	-0.691	-0.24	-1.26	1.28	0.00802	0.0139	0.8	1.74	0.144	0.178	0.458	1.37	1e-08	2.99e-08	2.57	5.94	100503085	Klhl3	kelch-like 3 [Source:MGI Symbol;Acc:MGI:2445185]
ENSMUSG00000078249	0.994	2.17	0.111	2.5	0.0216	2.6	5.64e-08	2.41e-07	1.18	2.26	2.84e-12	1.84e-11	2.38	5.22	1.61e-12	8.7e-12	2.57	5.93	111241	Hmga1b	high mobility group AT-hook 1B [Source:MGI Symbol;Acc:MGI:96161]
ENSMUSG00000022126	-2.01	-0.83	-3.12	-2.37	-2.15	0.412	0.0139	0.0231	1.17	2.26	0.218	0.26	0.753	1.69	2.84e-06	6.16e-06	2.56	5.89	16365	Acod1	aconitate decarboxylase 1 [Source:MGI Symbol;Acc:MGI:103206]
ENSMUSG00000033082	-3.12	-3.12	-2.71	-2.14	-2.02	0.559	0.987	0.99	0.0133	1.01	0.418	0.467	0.567	1.48	3.73e-05	7.08e-05	2.55	5.85	243653	Clec1a	C-type lectin domain family 1, member a [Source:MGI Symbol;Acc:MGI:2444151]
ENSMUSG00000025473	2.3	3.71	1.69	4.04	1.75	4.3	3.55e-11	2.8e-10	1.4	2.64	1.32e-14	1.4e-13	2.35	5.11	2.56e-15	2.39e-14	2.55	5.84	11501	Adam8	a disintegrin and metallopeptidase domain 8 [Source:MGI Symbol;Acc:MGI:107825]
ENSMUSG00000031312	-1.57	-0.514	-1.24	-0.0768	-3.73	-1.09	0.0547	0.0803	1.05	2.07	0.0255	0.0359	1.12	2.18	0.00312	0.00475	2.55	5.84	26549	Itgb1bp2	integrin beta 1 binding protein 2 [Source:MGI Symbol;Acc:MGI:1353420]
ENSMUSG00000087366	2.02	2.73	1.69	3.89	2.17	4.71	3.27e-05	8.66e-05	0.703	1.63	1.95e-14	1.97e-13	2.21	4.63	3.28e-17	4.73e-16	2.54	5.83		Junos	jun proto-oncogene, opposite strand [Source:MGI Symbol;Acc:MGI:2652837]
ENSMUSG00000106825	-0.46	0.598	-1.28	0.202	-1.2	1.36	0.000659	0.0014	1.06	2.08	0.000162	0.00031	1.46	2.75	1.46e-08	4.24e-08	2.53	5.78		2510016D11Rik	RIKEN cDNA 2510016D11 gene [Source:MGI Symbol;Acc:MGI:1917539]
ENSMUSG00000024427	3.04	6.16	2.6	5.87	3.28	5.8	4.77e-23	1e-20	3.12	8.68	4.51e-22	4.12e-20	3.27	9.63	4.05e-21	1.74e-19	2.52	5.72	24066	Spry4	sprouty homolog 4 (Drosophila) [Source:MGI Symbol;Acc:MGI:1345144]
ENSMUSG00000028364	9.19	10.7	8.69	10.2	7.47	9.98	2.47e-25	1.38e-22	1.52	2.87	1.77e-24	3.9e-22	1.46	2.76	6.22e-29	5.47e-26	2.51	5.7	21923	Tnc	tenascin C [Source:MGI Symbol;Acc:MGI:101922]
ENSMUSG00000052105	5.65	7.36	5.21	7.97	5.36	7.87	1.09e-19	7.45e-18	1.71	3.28	7.06e-24	1.2e-21	2.76	6.76	5.93e-23	4.92e-21	2.51	5.68	68617	Mtcl1	microtubule crosslinking factor 1 [Source:MGI Symbol;Acc:MGI:1915867]
ENSMUSG00000096035	-4.37	-2.66	-5.42	-1.59	-2.77	-0.283	0.0341	0.0523	1.76	3.39	9.5e-05	0.000188	3.77	13.7	0.000105	0.000189	2.49	5.62	381651	Odaph	odontogenesis associated phosphoprotein [Source:MGI Symbol;Acc:MGI:2685891]
ENSMUSG00000051439	2.93	3.48	2.68	3.55	2.9	5.38	1.17e-05	3.33e-05	0.559	1.47	1.88e-08	6.36e-08	0.876	1.83	1.8e-19	4.6e-18	2.49	5.6	12475	Cd14	CD14 antigen [Source:MGI Symbol;Acc:MGI:88318]
ENSMUSG00000020205	4.33	6.46	3.81	6.18	3.93	6.41	1.08e-21	1.32e-19	2.13	4.37	2.4e-21	1.71e-19	2.37	5.16	6.39e-22	3.61e-20	2.48	5.59	21664	Phlda1	pleckstrin homology like domain, family A, member 1 [Source:MGI Symbol;Acc:MGI:1096880]
ENSMUSG00000104093	-1.47	-0.135	-3.06	-0.147	-2.77	-0.318	0.000843	0.00176	1.35	2.55	1.96e-06	4.9e-06	2.89	7.42	1.37e-05	2.73e-05	2.48	5.59		A330015K06Rik	RIKEN cDNA A330015K06 gene [Source:MGI Symbol;Acc:MGI:2443553]
ENSMUSG00000046719	1.26	3.39	-1.55	1.86	-1.63	0.868	9.4e-15	1.65e-13	2.13	4.37	6.48e-12	3.97e-11	3.41	10.7	1.84e-08	5.28e-08	2.48	5.58	104079	Nxph3	neurexophilin 3 [Source:MGI Symbol;Acc:MGI:1336188]
ENSMUSG00000021483	3.75	5.36	3.25	5.24	3.12	5.6	1.13e-17	4.24e-16	1.62	3.06	2.08e-18	5.71e-17	1.99	3.97	4.51e-20	1.37e-18	2.48	5.57	105278	Cdk20	cyclin-dependent kinase 20 [Source:MGI Symbol;Acc:MGI:2145349]
ENSMUSG00000109395	-4.27	-1.04	-4.89	-1.14	-4.11	-1.56	0.000265	0.000602	3.25	9.54	0.00019	0.000361	3.7	13	0.00402	0.00605	2.48	5.57		Gm45199	predicted gene 45199 [Source:MGI Symbol;Acc:MGI:5753775]
ENSMUSG00000035105	4.03	5.07	3.41	4.45	4.38	6.85	2.34e-14	3.79e-13	1.04	2.06	1.37e-12	9.48e-12	1.04	2.06	1.81e-24	2.79e-22	2.47	5.54	112407	Egln3	egl-9 family hypoxia-inducible factor 3 [Source:MGI Symbol;Acc:MGI:1932288]
ENSMUSG00000024818	-0.744	-0.507	-1.26	-1.08	-2.18	0.399	0.537	0.606	0.232	1.17	0.681	0.718	0.177	1.13	9.3e-06	1.89e-05	2.47	5.54	107375	Slc25a45	solute carrier family 25, member 45 [Source:MGI Symbol;Acc:MGI:2147731]
ENSMUSG00000042734	1.77	3.82	0.698	3.52	0.124	2.57	1.3e-15	2.9e-14	2.05	4.15	1.35e-15	1.76e-14	2.82	7.08	3.55e-12	1.8e-11	2.46	5.52	69480	Ttc9	tetratricopeptide repeat domain 9 [Source:MGI Symbol;Acc:MGI:1916730]
ENSMUSG00000089726	3.15	4.89	2.56	4.83	1.91	4.34	3.61e-13	4.46e-12	1.75	3.36	4.61e-14	4.27e-13	2.27	4.82	1.43e-12	7.8e-12	2.46	5.51		Mir17hg	Mir17 host gene (non-protein coding) [Source:MGI Symbol;Acc:MGI:1923207]
ENSMUSG00000039985	-0.233	1.16	-0.471	1.14	-0.742	1.74	1.93e-06	6.28e-06	1.39	2.63	3.78e-07	1.05e-06	1.63	3.09	4.68e-10	1.7e-09	2.46	5.51	56306	Fam60a	family with sequence similarity 60, member A [Source:MGI Symbol;Acc:MGI:1929091]
ENSMUSG00000108854	-2.09	-0.834	-2.07	-0.148	-1.95	0.441	0.0245	0.0387	1.22	2.33	0.000388	0.000706	1.97	3.91	1.63e-05	3.23e-05	2.46	5.51		D830036C21Rik	RIKEN cDNA D830036C21 gene [Source:MGI Symbol;Acc:MGI:2685688]
ENSMUSG00000041836	2.5	5.33	2.13	5.15	2.76	5.2	5.08e-22	7.23e-20	2.83	7.12	1.89e-21	1.41e-19	3.01	8.06	6.09e-21	2.49e-19	2.45	5.46	19267	Ptpre	protein tyrosine phosphatase, receptor type, E [Source:MGI Symbol;Acc:MGI:97813]
ENSMUSG00000064023	-2.66	0.546	-3.08	1.42	-3.05	-0.601	3.31e-08	1.47e-07	3.24	9.43	1.72e-10	8.21e-10	4.5	22.7	2.59e-05	5e-05	2.45	5.46	259277	Klk8	kallikrein related-peptidase 8 [Source:MGI Symbol;Acc:MGI:1343327]
ENSMUSG00000046223	5.41	7.68	4.56	7.27	4.25	6.69	1.26e-27	1.82e-24	2.27	4.82	1.79e-27	1.69e-24	2.71	6.53	3.51e-25	7.39e-23	2.43	5.41	18793	Plaur	plasminogen activator, urokinase receptor [Source:MGI Symbol;Acc:MGI:97612]
ENSMUSG00000106426	0.246	0.782	-0.0983	1.31	-0.863	1.6	0.071	0.101	0.528	1.44	3.88e-05	8.08e-05	1.41	2.66	1.56e-07	3.94e-07	2.42	5.37		Gm36211	predicted gene, 36211 [Source:MGI Symbol;Acc:MGI:5595370]
ENSMUSG00000022514	6.36	7.81	5.63	7.73	4.82	7.24	1.56e-20	1.38e-18	1.45	2.73	3.37e-23	4.37e-21	2.1	4.29	1.31e-22	9.31e-21	2.42	5.34	16180	Il1rap	interleukin 1 receptor accessory protein [Source:MGI Symbol;Acc:MGI:104975]
ENSMUSG00000046623	1.23	3.32	-0.161	2.12	-0.436	1.99	5.08e-13	6.01e-12	2.09	4.26	6.88e-10	2.97e-09	2.27	4.83	1.58e-09	5.27e-09	2.4	5.29	14621	Gjb4	gap junction protein, beta 4 [Source:MGI Symbol;Acc:MGI:95722]
ENSMUSG00000104818	-1.95	-0.505	-2.88	-0.232	-2.5	-0.12	0.0023	0.00443	1.43	2.69	9.59e-06	2.17e-05	2.67	6.38	2.06e-05	4.03e-05	2.4	5.29		Gm43661	predicted gene 43661 [Source:MGI Symbol;Acc:MGI:5663798]
ENSMUSG00000047414	-1.1	0.275	-0.922	0.532	-1.83	0.633	0.002	0.0039	1.4	2.64	0.000773	0.00135	1.47	2.76	2.35e-05	4.56e-05	2.4	5.29	399558	Flrt2	fibronectin leucine rich transmembrane protein 2 [Source:MGI Symbol;Acc:MGI:3603594]
ENSMUSG00000074575	0.0923	0.0649	-1.24	0.106	-2.53	-0.207	0.872	0.899	-0.0469	-1.03	0.000891	0.00155	1.34	2.53	2.87e-05	5.53e-05	2.38	5.21	241794	Kcng1	potassium voltage-gated channel, subfamily G, member 1 [Source:MGI Symbol;Acc:MGI:3616086]
ENSMUSG00000042367	-0.505	0.783	-2.08	0.082	-2.57	-0.181	8.06e-05	0.000201	1.3	2.46	1.15e-05	2.57e-05	2.15	4.43	1.57e-05	3.12e-05	2.38	5.2	14620	Gjb3	gap junction protein, beta 3 [Source:MGI Symbol;Acc:MGI:95721]
ENSMUSG00000079440	-2.88	-0.0562	-2.51	0.0104	-4.88	-2.56	1.27e-05	3.59e-05	2.81	7	2.24e-05	4.81e-05	2.51	5.71	0.00749	0.0109	2.38	5.19	76768	Alpi	alkaline phosphatase, intestinal [Source:MGI Symbol;Acc:MGI:1924018]
ENSMUSG00000003948	5.1	6.31	4.47	6.55	4.43	6.8	1.11e-19	7.56e-18	1.21	2.31	5.83e-24	1.02e-21	2.08	4.24	5.31e-25	1.06e-22	2.37	5.17	67468	Mmd	monocyte to macrophage differentiation-associated [Source:MGI Symbol;Acc:MGI:1914718]
ENSMUSG00000024593	5.38	7.44	3.76	6.71	3.9	6.26	2.82e-25	1.52e-22	2.05	4.15	5.68e-25	1.53e-22	2.95	7.73	1.27e-22	9.15e-21	2.36	5.14	70417	Megf10	multiple EGF-like-domains 10 [Source:MGI Symbol;Acc:MGI:2685177]
ENSMUSG00000097252	1.47	2.78	1.31	3.69	1.37	3.76	3.63e-09	1.95e-08	1.32	2.5	1.35e-14	1.42e-13	2.38	5.19	2.12e-14	1.63e-13	2.36	5.13		Gm6634	predicted gene 6634 [Source:MGI Symbol;Acc:MGI:3643829]
ENSMUSG00000051335	4.39	6.54	4.16	6.94	4.77	7.12	6.05e-22	8.28e-20	2.15	4.44	4.48e-24	8.24e-22	2.77	6.84	1.26e-23	1.3e-21	2.35	5.09	328232	Gfod1	glucose-fructose oxidoreductase domain containing 1 [Source:MGI Symbol;Acc:MGI:2145304]
ENSMUSG00000027800	7.13	9.1	6.75	9.71	7.29	9.63	4.31e-25	2.02e-22	1.97	3.92	5.09e-29	1.06e-25	2.96	7.79	4.77e-27	2.1e-24	2.35	5.08	17112	Tm4sf1	transmembrane 4 superfamily member 1 [Source:MGI Symbol;Acc:MGI:104678]
ENSMUSG00000107350	-1.21	1.68	-2.24	1.31	-1.76	0.609	5.8e-10	3.57e-09	2.88	7.37	8.64e-10	3.67e-09	3.56	11.8	7.71e-07	1.79e-06	2.34	5.05		Gm19610	predicted gene, 19610 [Source:MGI Symbol;Acc:MGI:5011795]
ENSMUSG00000011179	5.72	7.26	5.26	7.2	5.17	7.51	6.33e-20	4.71e-18	1.54	2.91	1.9e-21	1.41e-19	1.95	3.85	5.65e-23	4.74e-21	2.33	5.04	18263	Odc1	ornithine decarboxylase, structural 1 [Source:MGI Symbol;Acc:MGI:97402]
ENSMUSG00000010751	3.21	4.29	3.25	5.21	3.21	5.53	3.96e-11	3.1e-10	1.09	2.12	2.03e-17	4.19e-16	1.96	3.88	7.66e-19	1.65e-17	2.33	5.01	79202	Tnfrsf22	tumor necrosis factor receptor superfamily, member 22 [Source:MGI Symbol;Acc:MGI:1930270]
ENSMUSG00000032561	0.985	1.86	-0.367	0.96	-1.04	1.28	5.61e-05	0.000143	0.894	1.86	4.85e-05	9.96e-05	1.32	2.5	8.91e-08	2.33e-07	2.32	4.99	56318	Acpp	acid phosphatase, prostate [Source:MGI Symbol;Acc:MGI:1928480]
ENSMUSG00000004328	-2.63	0.591	-4.64	0.26	-5.82	-3.5	2.95e-06	9.27e-06	3.21	9.26	1.26e-06	3.26e-06	4.92	30.2	0.0271	0.0366	2.31	4.97	53417	Hif3a	hypoxia inducible factor 3, alpha subunit [Source:MGI Symbol;Acc:MGI:1859778]
ENSMUSG00000019970	7.32	9.74	6.38	9.39	5.97	8.27	9.76e-29	2.83e-25	2.42	5.37	8.06e-30	2.92e-26	3.01	8.05	4.71e-26	1.49e-23	2.3	4.94	20393	Sgk1	serum/glucocorticoid regulated kinase 1 [Source:MGI Symbol;Acc:MGI:1340062]
ENSMUSG00000028864	3.9	4.14	4.4	5.24	4.1	6.39	0.0223	0.0356	0.235	1.18	8.22e-11	4.15e-10	0.843	1.79	4.08e-20	1.27e-18	2.29	4.91	15234	Hgf	hepatocyte growth factor [Source:MGI Symbol;Acc:MGI:96079]
ENSMUSG00000057457	1.2	1.2	1.78	2.74	3.21	5.5	0.984	0.987	-0.004	-1	3.24e-07	9.1e-07	0.954	1.94	4.27e-20	1.31e-18	2.29	4.91	18675	Phex	phosphate regulating endopeptidase homolog, X-linked [Source:MGI Symbol;Acc:MGI:107489]
ENSMUSG00000097165	-1.07	-0.553	-2.5	-0.348	-2.11	0.22	0.121	0.164	0.522	1.44	1.67e-05	3.66e-05	2.14	4.42	1.94e-06	4.3e-06	2.29	4.89		2210008F06Rik	RIKEN cDNA 2210008F06 gene [Source:MGI Symbol;Acc:MGI:1917307]
ENSMUSG00000041817	-1.63	-0.962	-0.961	-0.216	-2.5	-0.221	0.106	0.145	0.657	1.58	0.0317	0.0439	0.74	1.67	1.78e-05	3.51e-05	2.29	4.88	320557	Fam169a	family with sequence similarity 169, member A [Source:MGI Symbol;Acc:MGI:2444268]
ENSMUSG00000104872	-2.11	-0.339	-3.49	-0.641	-4.52	-2.23	0.00334	0.00624	1.81	3.5	0.000488	0.000876	2.86	7.25	0.0211	0.0289	2.28	4.87		1700008B11Rik	RIKEN cDNA 1700008B11 gene [Source:MGI Symbol;Acc:MGI:1913571]
ENSMUSG00000047407	5.69	8.2	5.37	7.78	5.78	8.06	1.79e-27	2.36e-24	2.52	5.73	2.53e-26	1.15e-23	2.41	5.31	2.25e-26	7.6e-24	2.28	4.86	21815	Tgif1	TGFB-induced factor homeobox 1 [Source:MGI Symbol;Acc:MGI:1194497]
ENSMUSG00000025068	7.33	8.42	7.18	8.71	6.86	9.14	2.09e-20	1.81e-18	1.09	2.13	8.71e-24	1.42e-21	1.54	2.9	1.72e-27	8.93e-25	2.28	4.86	14873	Gsto1	glutathione S-transferase omega 1 [Source:MGI Symbol;Acc:MGI:1342273]
ENSMUSG00000097471	-0.203	2.57	-0.564	2.79	0.218	2.49	9.16e-11	6.63e-10	2.78	6.88	1.07e-11	6.28e-11	3.36	10.3	1.15e-09	3.93e-09	2.28	4.85		5830432E09Rik	RIKEN cDNA 5830432E09 gene [Source:MGI Symbol;Acc:MGI:1915015]
ENSMUSG00000056457	2.52	3.53	2.24	4.22	3.01	5.28	7.98e-06	2.33e-05	1	2	7.72e-11	3.92e-10	1.97	3.92	2.52e-14	1.9e-13	2.27	4.82	18812 /// 26421	Prl2c3	prolactin family 2, subfamily c, member 3 [Source:MGI Symbol;Acc:MGI:1341833]
ENSMUSG00000032291	3.34	3.84	3.32	4.58	4.44	6.71	6.78e-05	0.000171	0.502	1.42	3.11e-12	2e-11	1.25	2.37	1.33e-21	6.69e-20	2.26	4.81	12903	Crabp1	cellular retinoic acid binding protein I [Source:MGI Symbol;Acc:MGI:88490]
ENSMUSG00000063975	-3.72	-4.32	-4.05	-1.7	-3.36	-1.08	0.532	0.601	-0.642	-1.56	0.00916	0.0138	2.36	5.14	0.00518	0.00769	2.27	4.81	108096	Slco1a5	solute carrier organic anion transporter family, member 1a5 [Source:MGI Symbol;Acc:MGI:1351865]
ENSMUSG00000020435	-0.199	-0.856	-0.98	-0.99	-0.511	1.73	0.0511	0.0754	-0.69	-1.61	0.955	0.962	0.0212	1.01	1.24e-08	3.63e-08	2.26	4.79	74309	Osbp2	oxysterol binding protein 2 [Source:MGI Symbol;Acc:MGI:1921559]
ENSMUSG00000054779	-5.43	-1.76	-4.36	-1.66	-3.34	-1.09	0.000134	0.000322	3.65	12.5	0.00127	0.00216	2.64	6.21	0.00112	0.0018	2.26	4.79		Fgf2os	fibroblast growth factor 2, opposite strand [Source:MGI Symbol;Acc:MGI:3649376]
ENSMUSG00000022148	-2.22	-1.97	-2.17	-0.993	-1.39	0.853	0.687	0.743	0.231	1.17	0.0303	0.0422	1.17	2.25	5.74e-06	1.2e-05	2.26	4.79	23880	Fyb	FYN binding protein [Source:MGI Symbol;Acc:MGI:1346327]
ENSMUSG00000020961	-1.94	-0.933	-2.72	-1.38	-3.05	-0.832	0.0159	0.0262	1.03	2.05	0.00839	0.0127	1.33	2.52	8.63e-05	0.000157	2.25	4.77	108800	Ston2	stonin 2 [Source:MGI Symbol;Acc:MGI:1918272]
ENSMUSG00000035834	3.43	4.65	2.75	4.45	3	5.24	2.66e-14	4.22e-13	1.22	2.33	1.17e-15	1.55e-14	1.69	3.23	2.93e-19	7.07e-18	2.25	4.76	67486	Polr3g	polymerase (RNA) III (DNA directed) polypeptide G [Source:MGI Symbol;Acc:MGI:1914736]
ENSMUSG00000037542	-4.41	-0.744	-3.21	-0.5	-4.11	-1.79	0.000116	0.000281	3.6	12.1	0.000294	0.000545	2.7	6.48	0.0101	0.0144	2.25	4.76	237320	Aldh8a1	aldehyde dehydrogenase 8 family, member A1 [Source:MGI Symbol;Acc:MGI:2653900]
ENSMUSG00000057967	-5.43	-0.367	-4.23	-0.983	-5.29	-3.05	3.37e-07	1.25e-06	5.04	32.8	4.22e-05	8.74e-05	3.24	9.48	0.0115	0.0163	2.25	4.75	14172	Fgf18	fibroblast growth factor 18 [Source:MGI Symbol;Acc:MGI:1277980]
ENSMUSG00000013091	-1.95	-1.39	-3.59	-0.814	-3.65	-1.46	0.394	0.465	0.572	1.49	0.00224	0.00371	2.73	6.65	0.0151	0.0211	2.24	4.73	78052	Tmem190	transmembrane protein 190 [Source:MGI Symbol;Acc:MGI:1925302]
ENSMUSG00000026655	4.47	6.37	4.63	7.2	4.84	7.08	6.41e-23	1.29e-20	1.9	3.72	1.15e-26	6.97e-24	2.57	5.94	1.97e-25	4.55e-23	2.24	4.71	66540	Fam107b	family with sequence similarity 107, member B [Source:MGI Symbol;Acc:MGI:1913790]
ENSMUSG00000105987	3.02	4.21	2.45	4.51	1.62	3.85	3.36e-12	3.28e-11	1.19	2.29	3.56e-16	5.3e-15	2.06	4.18	5.07e-14	3.64e-13	2.23	4.68		AI506816	expressed sequence AI506816 [Source:MGI Symbol;Acc:MGI:2140929]
ENSMUSG00000094845	-2.15	-0.258	-1.75	-0.439	-3.22	-0.904	0.000999	0.00206	1.9	3.73	0.0112	0.0167	1.33	2.51	0.00207	0.00323	2.22	4.67	100503361	Tmem95	transmembrane protein 95 [Source:MGI Symbol;Acc:MGI:3779488]
ENSMUSG00000057706	2.34	3.23	2.19	3.8	2.37	4.58	2.95e-07	1.11e-06	0.891	1.85	2.78e-12	1.81e-11	1.61	3.06	7.4e-16	7.75e-15	2.21	4.62	108797	Mex3b	mex3 RNA binding family member B [Source:MGI Symbol;Acc:MGI:1918252]
ENSMUSG00000027315	1.05	1.37	0.656	1.56	-0.119	2.16	0.183	0.238	0.322	1.25	0.00154	0.00259	0.882	1.84	6.98e-08	1.85e-07	2.2	4.6	20732	Spint1	serine protease inhibitor, Kunitz type 1 [Source:MGI Symbol;Acc:MGI:1338033]
ENSMUSG00000093514	-2.08	-0.634	-2.77	-0.87	-2.88	-0.659	0.00212	0.00411	1.42	2.67	0.000472	0.000848	1.89	3.71	0.000113	0.000203	2.2	4.6		Gm28727	predicted gene 28727 [Source:MGI Symbol;Acc:MGI:5579433]
ENSMUSG00000031075	-1.09	-1.27	-1.92	-1.52	-2.19	0.0111	0.578	0.644	-0.209	-1.16	0.297	0.344	0.449	1.37	8.95e-06	1.83e-05	2.19	4.58	101772	Ano1	anoctamin 1, calcium activated chloride channel [Source:MGI Symbol;Acc:MGI:2142149]
ENSMUSG00000024912	6.86	8.79	5.73	8.31	5.76	7.96	3.14e-20	2.53e-18	1.93	3.81	1.62e-21	1.24e-19	2.58	5.96	1.16e-19	3.21e-18	2.19	4.57	14283	Fosl1	fos-like antigen 1 [Source:MGI Symbol;Acc:MGI:107179]
ENSMUSG00000034255	0.716	1.93	0.197	1.89	0.259	2.43	1.05e-06	3.58e-06	1.22	2.32	3.88e-08	1.25e-07	1.68	3.2	1.76e-10	6.85e-10	2.18	4.55	544817	Arhgap27	Rho GTPase activating protein 27 [Source:MGI Symbol;Acc:MGI:1916903]
ENSMUSG00000036273	5.73	6.48	5.88	7.23	5.83	8	1.08e-13	1.51e-12	0.751	1.68	5.63e-20	2.5e-18	1.34	2.54	7.51e-25	1.42e-22	2.18	4.53	66725	Lrrk2	leucine-rich repeat kinase 2 [Source:MGI Symbol;Acc:MGI:1913975]
ENSMUSG00000039316	1.17	0.912	0.789	1.46	-0.297	1.9	0.185	0.24	-0.272	-1.21	0.00161	0.00271	0.691	1.61	4.65e-09	1.45e-08	2.17	4.51	76438	Rftn1	raftlin lipid raft linker 1 [Source:MGI Symbol;Acc:MGI:1923688]
ENSMUSG00000030500	-2.33	-0.306	-1.88	0.0447	-1.37	0.804	0.000417	0.000917	2.04	4.12	0.00031	0.000573	1.89	3.71	1.26e-05	2.53e-05	2.17	4.5	140919	Slc17a6	solute carrier family 17 (sodium-dependent inorganic phosphate cotransporter), member 6 [Source:MGI Symbol;Acc:MGI:2156052]
ENSMUSG00000009376	4.58	6.38	4.12	6.21	4.21	6.37	6.54e-21	6.42e-19	1.8	3.49	3.09e-21	2.1e-19	2.09	4.24	1.21e-21	6.15e-20	2.17	4.49	17295	Met	met proto-oncogene [Source:MGI Symbol;Acc:MGI:96969]
ENSMUSG00000028680	3.58	5.09	3.08	4.94	3.11	5.26	7.7e-18	3e-16	1.51	2.85	1.5e-18	4.24e-17	1.86	3.63	5.89e-20	1.74e-18	2.16	4.47	12795	Plk3	polo like kinase 3 [Source:MGI Symbol;Acc:MGI:109604]
ENSMUSG00000015766	7.64	8.89	6.74	8.71	7.17	9.31	1.02e-22	1.81e-20	1.25	2.39	2.01e-26	9.4e-24	1.97	3.93	8.86e-28	4.94e-25	2.15	4.44	13860	Eps8	epidermal growth factor receptor pathway substrate 8 [Source:MGI Symbol;Acc:MGI:104684]
ENSMUSG00000023905	8.15	9.63	7.22	9.57	7.04	9.19	4.72e-20	3.6e-18	1.48	2.79	5.8e-24	1.02e-21	2.35	5.11	1.3e-22	9.22e-21	2.14	4.42	27279	Tnfrsf12a	tumor necrosis factor receptor superfamily, member 12a [Source:MGI Symbol;Acc:MGI:1351484]
ENSMUSG00000003545	-0.464	2.36	0.495	2.87	1.29	3.42	5.84e-11	4.41e-10	2.82	7.07	7.79e-12	4.7e-11	2.38	5.21	7.8e-13	4.44e-12	2.14	4.42	14282	Fosb	FBJ osteosarcoma oncogene B [Source:MGI Symbol;Acc:MGI:95575]
ENSMUSG00000086644	-2.66	-0.214	-2.76	0.835	-1.86	0.244	0.000291	0.000657	2.43	5.37	9.01e-07	2.37e-06	3.61	12.2	0.000225	0.00039	2.14	4.41		Gm13470	predicted gene 13470 [Source:MGI Symbol;Acc:MGI:3649387]
ENSMUSG00000091387	5.96	7.67	4.91	7.37	4.28	6.41	2.01e-23	5.2e-21	1.71	3.28	4.07e-25	1.2e-22	2.47	5.53	1.35e-21	6.74e-20	2.13	4.39	218476	Gcnt4	glucosaminyl (N-acetyl) transferase 4, core 2 (beta-1,6-N-acetylglucosaminyltransferase) [Source:MGI Symbol;Acc:MGI:2684919]
ENSMUSG00000020623	3.15	4.21	3.43	4.77	3.24	5.36	4.9e-12	4.62e-11	1.05	2.07	2.43e-15	2.99e-14	1.33	2.52	1.44e-19	3.82e-18	2.14	4.39	26399	Map2k6	mitogen-activated protein kinase kinase 6 [Source:MGI Symbol;Acc:MGI:1346870]
ENSMUSG00000029552	4.87	6.31	4.64	6.33	5.02	7.15	9.41e-19	4.95e-17	1.43	2.7	5.64e-20	2.5e-18	1.7	3.25	3.72e-23	3.27e-21	2.13	4.38	21753	Tes	testis derived transcript [Source:MGI Symbol;Acc:MGI:105081]
ENSMUSG00000040640	-0.647	0.67	-0.402	0.869	-0.787	1.31	2.41e-05	6.52e-05	1.33	2.51	2e-05	4.33e-05	1.26	2.39	1.49e-08	4.33e-08	2.13	4.37	238988	Erc2	ELKS/RAB6-interacting/CAST family member 2 [Source:MGI Symbol;Acc:MGI:1098749]
ENSMUSG00000055333	-3.04	-1.97	-4.4	-0.804	-5.29	-3.17	0.0944	0.131	1.14	2.2	5.95e-05	0.000121	3.59	12	0.0309	0.0413	2.12	4.36	245827	Fat2	FAT atypical cadherin 2 [Source:MGI Symbol;Acc:MGI:2685369]
ENSMUSG00000030353	3.92	5.36	3.25	4.68	3.02	5.15	1.87e-17	6.64e-16	1.44	2.72	2.75e-15	3.34e-14	1.43	2.69	1.45e-18	2.94e-17	2.12	4.34	21679	Tead4	TEA domain family member 4 [Source:MGI Symbol;Acc:MGI:106907]
ENSMUSG00000007030	-1.85	-2.08	-1.6	-1.06	-3.99	-1.89	0.669	0.727	-0.192	-1.14	0.163	0.199	0.546	1.46	0.0013	0.00207	2.12	4.34	27762	Vwa7	von Willebrand factor A domain containing 7 [Source:MGI Symbol;Acc:MGI:1306798]
ENSMUSG00000040552	-1.19	-0.286	-1.02	0.937	-0.719	1.37	0.0401	0.0606	0.885	1.85	9.76e-06	2.21e-05	1.96	3.9	1.22e-06	2.75e-06	2.11	4.33	12267	C3ar1	complement component 3a receptor 1 [Source:MGI Symbol;Acc:MGI:1097680]
ENSMUSG00000020020	-2.05	-2.38	-2.11	-1.12	-3.34	-1.22	0.482	0.552	-0.35	-1.27	0.0262	0.0369	1.01	2.02	0.000516	0.000862	2.11	4.33	327799	Usp44	ubiquitin specific peptidase 44 [Source:MGI Symbol;Acc:MGI:3045318]
ENSMUSG00000001510	2.15	3.86	0.882	3.31	1.29	3.38	8.2e-13	9.19e-12	1.71	3.28	1.66e-12	1.13e-11	2.43	5.39	5.43e-12	2.68e-11	2.11	4.32	13393	Dlx3	distal-less homeobox 3 [Source:MGI Symbol;Acc:MGI:94903]
ENSMUSG00000025608	-2.44	-0.525	-1.76	-0.224	-2.53	-0.416	0.000137	0.000327	1.91	3.77	0.000367	0.00067	1.52	2.88	5.9e-05	0.000109	2.11	4.32	27205	Podxl	podocalyxin-like [Source:MGI Symbol;Acc:MGI:1351317]
ENSMUSG00000040511	5.55	7.23	4.86	7.09	4.92	7.01	3.88e-22	5.75e-20	1.68	3.19	1.27e-23	1.93e-21	2.22	4.67	7.69e-23	6.1e-21	2.09	4.26	52118	Pvr	poliovirus receptor [Source:MGI Symbol;Acc:MGI:107741]
ENSMUSG00000036902	2.72	2.8	2.24	2.95	1.19	3.28	0.437	0.508	0.092	1.07	7.6e-06	1.74e-05	0.711	1.64	3.58e-12	1.81e-11	2.09	4.25	74513	Neto2	neuropilin (NRP) and tolloid (TLL)-like 2 [Source:MGI Symbol;Acc:MGI:1921763]
ENSMUSG00000034171	-0.458	0.338	-0.884	-0.207	-1.95	0.108	0.0143	0.0237	0.777	1.71	0.0544	0.0726	0.679	1.6	2.38e-05	4.61e-05	2.09	4.25	14073	Faah	fatty acid amide hydrolase [Source:MGI Symbol;Acc:MGI:109609]
ENSMUSG00000022265	8.83	10.6	8.45	10.9	8.68	10.8	1.08e-26	8.68e-24	1.76	3.38	4.08e-30	1.97e-26	2.49	5.6	2.46e-28	1.63e-25	2.09	4.24	11732	Ank	progressive ankylosis [Source:MGI Symbol;Acc:MGI:3045421]
ENSMUSG00000048027	4.7	6.26	4.62	6.96	5.21	7.28	3.7e-21	3.9e-19	1.56	2.96	2.12e-25	6.69e-23	2.35	5.09	2.68e-25	5.8e-23	2.08	4.23	68799	Rgmb	repulsive guidance molecule family member B [Source:MGI Symbol;Acc:MGI:1916049]
ENSMUSG00000029307	-4.13	-0.149	-4.64	-0.469	-3.83	-1.76	5.66e-08	2.42e-07	4	16	1.37e-07	4.04e-07	4.18	18.1	0.000837	0.00136	2.08	4.23	13406	Dmp1	dentin matrix protein 1 [Source:MGI Symbol;Acc:MGI:94910]
ENSMUSG00000022790	1.51	2.63	0.686	1.83	0.894	2.96	2.49e-08	1.14e-07	1.12	2.17	1.59e-06	4.02e-06	1.15	2.21	3.39e-12	1.72e-11	2.08	4.22	207683	Igsf11	immunoglobulin superfamily, member 11 [Source:MGI Symbol;Acc:MGI:2388477]
ENSMUSG00000029108	1.53	2.72	1.52	2.98	1.45	3.52	1.99e-08	9.29e-08	1.2	2.29	2.53e-10	1.18e-09	1.48	2.79	2.98e-13	1.82e-12	2.07	4.2	54216	Pcdh7	protocadherin 7 [Source:MGI Symbol;Acc:MGI:1860487]
ENSMUSG00000040528	-1.73	-1.35	-2.72	-1.52	-2.59	-0.571	0.31	0.378	0.385	1.31	0.0101	0.015	1.2	2.3	2.68e-05	5.18e-05	2.07	4.2	380732	Milr1	mast cell immunoglobulin like receptor 1 [Source:MGI Symbol;Acc:MGI:2685731]
ENSMUSG00000042688	7.23	8.31	6.9	8.51	7.17	9.23	6.95e-22	9.09e-20	1.08	2.12	1.22e-25	4.32e-23	1.61	3.05	1.5e-28	1.09e-25	2.07	4.19	50772	Mapk6	mitogen-activated protein kinase 6 [Source:MGI Symbol;Acc:MGI:1354946]
ENSMUSG00000057914	2.43	2.67	2.13	3.41	1.7	3.78	0.101	0.139	0.219	1.16	3.63e-10	1.64e-09	1.28	2.42	1.98e-13	1.26e-12	2.06	4.18	12296	Cacnb2	calcium channel, voltage-dependent, beta 2 subunit [Source:MGI Symbol;Acc:MGI:894644]
ENSMUSG00000046714	4.94	7.48	4	7.08	4.27	6.33	8.07e-22	1.02e-19	2.54	5.82	2.22e-21	1.59e-19	3.08	8.46	1.57e-17	2.46e-16	2.06	4.17	14234	Foxc2	forkhead box C2 [Source:MGI Symbol;Acc:MGI:1347481]
ENSMUSG00000079852	-0.45	-0.411	-1.1	0.888	0.345	2.43	0.952	0.965	0.0217	1.02	7.81e-06	1.79e-05	1.97	3.93	5.05e-09	1.57e-08	2.06	4.17	16635 /// 93970	Klra4	killer cell lectin-like receptor, subfamily A, member 4 [Source:MGI Symbol;Acc:MGI:101904]
ENSMUSG00000049649	-1.15	-0.21	-1.4	0.423	-1.35	0.682	0.00811	0.0141	0.939	1.92	6.45e-06	1.49e-05	1.83	3.57	1.07e-06	2.45e-06	2.06	4.17	14748	Gpr3	G-protein coupled receptor 3 [Source:MGI Symbol;Acc:MGI:101908]
ENSMUSG00000011463	-3.96	-4.07	-3.46	-3	-2.38	-0.325	0.823	0.861	-0.194	-1.14	0.547	0.594	0.446	1.36	0.000475	0.000798	2.06	4.17	76703	Cpb1	carboxypeptidase B1 (tissue) [Source:MGI Symbol;Acc:MGI:1923953]
ENSMUSG00000051166	2.68	4.69	2.42	5.23	2.17	4.2	1.48e-16	4.25e-15	2	4	2.14e-19	7.76e-18	2.81	7.02	8.19e-15	6.85e-14	2.05	4.14	319670	Eml5	echinoderm microtubule associated protein like 5 [Source:MGI Symbol;Acc:MGI:2442513]
ENSMUSG00000043421	4.05	4.97	3.72	4.6	4.03	6.06	4.35e-12	4.16e-11	0.92	1.89	1.07e-10	5.32e-10	0.872	1.83	3.36e-20	1.07e-18	2.04	4.13	69573	Hilpda	hypoxia inducible lipid droplet associated [Source:MGI Symbol;Acc:MGI:1916823]
ENSMUSG00000049551	0.584	1.93	-0.208	1.97	-1.3	0.735	1.11e-07	4.52e-07	1.35	2.55	4.95e-10	2.19e-09	2.18	4.52	6.69e-07	1.57e-06	2.05	4.13	14371	Fzd9	frizzled class receptor 9 [Source:MGI Symbol;Acc:MGI:1313278]
ENSMUSG00000020689	3.37	6.22	2.1	5.36	2.48	4.51	6.48e-24	2e-21	2.85	7.2	3.4e-21	2.28e-19	3.27	9.64	5.58e-17	7.69e-16	2.04	4.11	16416	Itgb3	integrin beta 3 [Source:MGI Symbol;Acc:MGI:96612]
ENSMUSG00000025494	-1.77	-3.57	-1.74	-3.21	-2.1	-0.014	0.012	0.0202	-1.82	-3.53	0.0296	0.0412	-1.46	-2.76	0.000243	0.000422	2.03	4.1	24058	Sigirr	single immunoglobulin and toll-interleukin 1 receptor (TIR) domain [Source:MGI Symbol;Acc:MGI:1344402]
ENSMUSG00000036466	-1.66	-0.686	-0.977	-0.201	-2.47	-0.477	0.0493	0.073	0.952	1.93	0.0705	0.0924	0.741	1.67	0.000705	0.00116	2.03	4.09	214058	Megf11	multiple EGF-like-domains 11 [Source:MGI Symbol;Acc:MGI:1920951]
ENSMUSG00000034930	4.05	5.5	3.18	5.15	3.25	5.27	9.73e-19	5.08e-17	1.45	2.73	2.06e-19	7.49e-18	1.97	3.91	1.2e-19	3.29e-18	2.03	4.07	20166	Rtkn	rhotekin [Source:MGI Symbol;Acc:MGI:107371]
ENSMUSG00000024968	4.76	4.95	4.29	5.38	3.76	5.79	0.00477	0.00867	0.19	1.14	8.86e-15	9.7e-14	1.09	2.12	1.24e-19	3.36e-18	2.02	4.06	104383	Rcor2	REST corepressor 2 [Source:MGI Symbol;Acc:MGI:1859854]
ENSMUSG00000034275	0.385	1.94	0.944	1.65	-0.237	1.78	9.93e-08	4.07e-07	1.54	2.9	0.00112	0.00193	0.689	1.61	2.2e-08	6.22e-08	2.01	4.03	235086	Igsf9b	immunoglobulin superfamily, member 9B [Source:MGI Symbol;Acc:MGI:2685354]
ENSMUSG00000050147	-3.12	-0.668	-4.79	-0.808	-5.05	-3.05	0.000571	0.00122	2.42	5.37	5.16e-05	0.000105	3.94	15.4	0.042	0.0552	2.01	4.02	14065	F2rl3	coagulation factor II (thrombin) receptor-like 3 [Source:MGI Symbol;Acc:MGI:1298207]
ENSMUSG00000090698	-1.84	-2.61	-1.33	-1.83	-1.9	0.148	0.179	0.232	-0.782	-1.72	0.283	0.329	-0.528	-1.44	0.000102	0.000183	2.01	4.02	381823	Apold1	apolipoprotein L domain containing 1 [Source:MGI Symbol;Acc:MGI:2685921]
ENSMUSG00000082361	3.44	5.55	2.82	5.43	2.95	4.95	6.11e-17	1.96e-15	2.12	4.34	2.96e-17	5.91e-16	2.61	6.12	1.88e-14	1.45e-13	1.99	3.99	12223	Btc	betacellulin, epidermal growth factor family member [Source:MGI Symbol;Acc:MGI:99439]
ENSMUSG00000033854	1.03	0.46	-0.137	0.537	-1.53	0.443	0.0127	0.0213	-0.564	-1.48	0.0118	0.0175	0.672	1.59	3.02e-06	6.53e-06	1.99	3.98	72258	Kcnk10	potassium channel, subfamily K, member 10 [Source:MGI Symbol;Acc:MGI:1919508]
ENSMUSG00000019590	-2.06	-1.81	-2.88	-2.38	-1.65	0.302	0.609	0.673	0.303	1.23	0.441	0.491	0.535	1.45	0.000204	0.000355	1.99	3.98	13056	Cyb561	cytochrome b-561 [Source:MGI Symbol;Acc:MGI:103253]
ENSMUSG00000020334	2.65	3.9	1.61	2.99	1.24	3.23	6.7e-13	7.68e-12	1.25	2.38	9.81e-11	4.9e-10	1.39	2.61	5.32e-13	3.11e-12	1.99	3.97	30805	Slc22a4	solute carrier family 22 (organic cation transporter), member 4 [Source:MGI Symbol;Acc:MGI:1353479]
ENSMUSG00000019806	5.25	6.17	4.52	6.1	4.32	6.31	1.35e-16	3.91e-15	0.927	1.9	2.17e-20	1.11e-18	1.57	2.97	3.98e-22	2.44e-20	1.98	3.96	66253	Aig1	androgen-induced 1 [Source:MGI Symbol;Acc:MGI:1913503]
ENSMUSG00000073433	-0.562	0.949	-0.553	0.865	-1.99	-0.0423	4.78e-06	1.45e-05	1.5	2.83	9.92e-06	2.24e-05	1.43	2.7	1.68e-05	3.32e-05	1.98	3.96	14570	Arhgdig	Rho GDP dissociation inhibitor (GDI) gamma [Source:MGI Symbol;Acc:MGI:108430]
ENSMUSG00000031327	4	5.48	4.07	5.87	3.86	5.84	2e-17	7.06e-16	1.47	2.78	8.8e-20	3.73e-18	1.8	3.48	6.1e-20	1.78e-18	1.98	3.95	12212	Chic1	cysteine-rich hydrophobic domain 1 [Source:MGI Symbol;Acc:MGI:1344694]
ENSMUSG00000044026	3.57	4.65	3.02	4.46	2.37	4.35	2.64e-13	3.41e-12	1.08	2.11	9.89e-15	1.08e-13	1.45	2.73	1.14e-15	1.15e-14	1.98	3.94	240660	Slc35g1	solute carrier family 35, member G1 [Source:MGI Symbol;Acc:MGI:2444789]
ENSMUSG00000048617	-1.52	-1.42	-1.93	-0.81	-3.22	-1.25	0.772	0.816	0.124	1.09	0.0155	0.0225	1.09	2.13	0.00116	0.00187	1.98	3.94	234542	Rtbdn	retbindin [Source:MGI Symbol;Acc:MGI:2443686]
ENSMUSG00000063018	1.73	2.4	1.92	3.13	1.9	3.87	9.23e-05	0.000227	0.668	1.59	1.1e-09	4.57e-09	1.21	2.31	3e-14	2.24e-13	1.97	3.91		2010204K13Rik	RIKEN cDNA 2010204K13 gene [Source:MGI Symbol;Acc:MGI:1922859]
ENSMUSG00000026343	-0.507	1.29	-0.691	0.979	-2.29	-0.288	2.64e-06	8.4e-06	1.77	3.41	1.62e-05	3.54e-05	1.66	3.16	0.000319	0.000546	1.97	3.91	71111	Gpr39	G protein-coupled receptor 39 [Source:MGI Symbol;Acc:MGI:1918361]
ENSMUSG00000039191	5.56	6.74	5.47	7.17	5.88	7.84	1.38e-19	9.05e-18	1.17	2.26	2.4e-23	3.26e-21	1.7	3.25	1.56e-25	3.9e-23	1.96	3.89	19664	Rbpj	recombination signal binding protein for immunoglobulin kappa J region [Source:MGI Symbol;Acc:MGI:96522]
ENSMUSG00000038415	0.185	1.25	-0.636	0.783	-1.57	0.376	8.91e-05	0.00022	1.07	2.1	3.49e-05	7.31e-05	1.43	2.69	1.19e-05	2.39e-05	1.96	3.89	15220	Foxq1	forkhead box Q1 [Source:MGI Symbol;Acc:MGI:1298228]
ENSMUSG00000028967	7.76	9.91	7.17	9.51	7.34	9.3	1.52e-28	3.68e-25	2.14	4.42	8.19e-29	1.19e-25	2.34	5.06	5.79e-27	2.47e-24	1.95	3.88	74155	Errfi1	ERBB receptor feedback inhibitor 1 [Source:MGI Symbol;Acc:MGI:1921405]
ENSMUSG00000021549	6.13	7.48	6.1	7.95	6.08	8.03	2.31e-23	5.34e-21	1.35	2.55	9.54e-27	6.02e-24	1.86	3.62	4.21e-27	1.91e-24	1.96	3.88	218397	Rasa1	RAS p21 protein activator 1 [Source:MGI Symbol;Acc:MGI:97860]
ENSMUSG00000020712	0.294	-0.816	-0.662	-0.535	-0.319	1.65	0.000567	0.00122	-1.11	-2.15	0.675	0.713	0.126	1.09	8.12e-09	2.44e-08	1.96	3.88	75870	Tcam1	testicular cell adhesion molecule 1 [Source:MGI Symbol;Acc:MGI:1923120]
ENSMUSG00000053030	-0.446	-0.334	-0.1	0.84	0.733	2.69	0.689	0.744	0.116	1.08	0.000442	0.000797	0.94	1.92	2.17e-11	9.77e-11	1.95	3.87	69982	Spink2	serine peptidase inhibitor, Kazal type 2 [Source:MGI Symbol;Acc:MGI:1917232]
ENSMUSG00000037940	-2.39	-1.25	-1.6	-1.06	-1.36	0.536	0.0875	0.122	1.12	2.18	0.344	0.392	0.533	1.45	0.000321	0.00055	1.95	3.87	234515	Inpp4b	inositol polyphosphate-4-phosphatase, type II [Source:MGI Symbol;Acc:MGI:2158925]
ENSMUSG00000079480	-2.04	-1.97	-2.43	-1.37	-2.78	-0.777	0.91	0.93	0.058	1.04	0.0427	0.0579	1.07	2.11	0.000866	0.00141	1.95	3.87	69713 /// 105247253	Pin4	protein (peptidyl-prolyl cis/trans isomerase) NIMA-interacting, 4 (parvulin) [Source:MGI Symbol;Acc:MGI:1916963]
ENSMUSG00000052397	5.74	7.16	5.03	6.49	5.21	7.16	8.05e-22	1.02e-19	1.43	2.69	1.94e-20	1.01e-18	1.45	2.74	7.93e-24	8.65e-22	1.95	3.86	22350	Ezr	ezrin [Source:MGI Symbol;Acc:MGI:98931]
ENSMUSG00000021678	0.218	2.15	-0.366	1.76	0.512	2.52	1.99e-08	9.28e-08	1.92	3.79	6.06e-08	1.88e-07	2.13	4.36	4.41e-09	1.38e-08	1.95	3.86	14063	F2rl1	coagulation factor II (thrombin) receptor-like 1 [Source:MGI Symbol;Acc:MGI:101910]
ENSMUSG00000030091	-2.56	-1.71	-3.06	-2.36	-3.5	-1.57	0.169	0.22	0.812	1.76	0.318	0.366	0.66	1.58	0.00652	0.00955	1.95	3.86	54563	Nup210	nucleoporin 210 [Source:MGI Symbol;Acc:MGI:1859555]
ENSMUSG00000042249	-1.65	-0.713	-1.41	-0.284	-2.05	-0.104	0.0226	0.036	0.935	1.91	0.00351	0.00562	1.14	2.21	5.55e-05	0.000103	1.93	3.82	320129	Grk3	G protein-coupled receptor kinase 3 [Source:MGI Symbol;Acc:MGI:87941]
ENSMUSG00000052373	-1.77	-1.71	-1.53	-0.911	-2.99	-1.01	0.836	0.871	0.0824	1.06	0.0813	0.106	0.631	1.55	0.000221	0.000385	1.93	3.81	13384	Mpp3	membrane protein, palmitoylated 3 (MAGUK p55 subfamily member 3) [Source:MGI Symbol;Acc:MGI:1328354]
ENSMUSG00000020183	-1.11	-1.51	-2.05	-1.84	-1.89	0.0335	0.401	0.472	-0.399	-1.32	0.749	0.781	0.175	1.13	0.000254	0.000438	1.93	3.81	70574	Cpm	carboxypeptidase M [Source:MGI Symbol;Acc:MGI:1917824]
ENSMUSG00000022114	3.57	6.52	3.48	6.34	4.02	5.94	3.25e-25	1.69e-22	2.96	7.77	1.53e-24	3.48e-22	2.86	7.24	1.59e-21	7.73e-20	1.93	3.8	24064	Spry2	sprouty homolog 2 (Drosophila) [Source:MGI Symbol;Acc:MGI:1345138]
ENSMUSG00000029186	5.62	7.53	5.71	7.64	5.8	7.72	1.45e-24	5.41e-22	1.92	3.78	8.24e-25	2.06e-22	1.93	3.81	9.9e-25	1.77e-22	1.92	3.78	67073	Pi4k2b	phosphatidylinositol 4-kinase type 2 beta [Source:MGI Symbol;Acc:MGI:1914323]
ENSMUSG00000005148	1.69	4.19	1.53	4.05	1.52	3.44	3.43e-16	8.94e-15	2.5	5.66	9e-16	1.22e-14	2.52	5.74	1.64e-12	8.84e-12	1.91	3.76	12224	Klf5	Kruppel-like factor 5 [Source:MGI Symbol;Acc:MGI:1338056]
ENSMUSG00000052485	-0.421	1.38	-0.79	1.72	-0.0703	1.88	1.68e-05	4.67e-05	1.8	3.47	2.61e-07	7.43e-07	2.51	5.7	1.97e-06	4.36e-06	1.91	3.75	380863	Tmem171	transmembrane protein 171 [Source:MGI Symbol;Acc:MGI:2685751]
ENSMUSG00000097289	-2.91	-2.23	-3.49	-1.7	-2.21	-0.34	0.314	0.383	0.702	1.63	0.0132	0.0194	1.88	3.69	0.00152	0.00241	1.91	3.75		2010300F17Rik	RIKEN cDNA 2010300F17 gene [Source:MGI Symbol;Acc:MGI:1917134]
ENSMUSG00000102553	-0.783	0.216	-2.02	-0.148	-1.99	-0.107	0.00166	0.00328	0.996	1.99	2.48e-05	5.29e-05	1.87	3.66	2.39e-05	4.64e-05	1.9	3.74		D930036K23Rik	RIKEN cDNA D930036K23 gene [Source:MGI Symbol;Acc:MGI:2442341]
ENSMUSG00000038295	1.07	1.7	0.73	1.37	0.323	2.23	0.000345	0.000769	0.636	1.55	0.000985	0.0017	0.639	1.56	1.24e-10	4.96e-10	1.9	3.73	213948	Atg9b	autophagy related 9B [Source:MGI Symbol;Acc:MGI:2685420]
ENSMUSG00000028557	7.12	8.49	6.78	8.34	6.88	8.77	1.3e-21	1.55e-19	1.37	2.59	1.4e-22	1.43e-20	1.57	2.96	1.32e-24	2.17e-22	1.9	3.72	29864	Rnf11	ring finger protein 11 [Source:MGI Symbol;Acc:MGI:1352759]
ENSMUSG00000085316	-2.61	0.167	-3.34	0.374	-2.35	-0.478	3.91e-07	1.44e-06	2.79	6.92	2.54e-08	8.4e-08	3.7	13	0.000116	0.000207	1.89	3.72		D330050G23Rik	RIKEN cDNA D330050G23 gene [Source:MGI Symbol;Acc:MGI:2445155]
ENSMUSG00000073274	-1.79	0.83	-2.12	-0.0196	-1.75	0.147	8.08e-08	3.37e-07	2.6	6.07	1.55e-05	3.41e-05	2.08	4.22	2.55e-05	4.93e-05	1.9	3.72		Gm14636	predicted gene 14636 [Source:MGI Symbol;Acc:MGI:3641976]
ENSMUSG00000006445	5.89	7.24	5.34	7.61	5.56	7.45	6.12e-17	1.96e-15	1.35	2.54	2.44e-21	1.74e-19	2.26	4.81	1.2e-19	3.29e-18	1.89	3.71	13836	Epha2	Eph receptor A2 [Source:MGI Symbol;Acc:MGI:95278]
ENSMUSG00000109225	-5.43	-0.305	-4.48	-0.347	-3.74	-1.85	4.19e-08	1.83e-07	5.12	34.8	3.43e-07	9.58e-07	4.12	17.4	0.00351	0.00531	1.89	3.7		4930513N20Rik	RIKEN cDNA 4930513N20 gene [Source:MGI Symbol;Acc:MGI:1922358]
ENSMUSG00000052713	2.32	4.15	2.67	4.05	2.87	4.75	9.73e-16	2.25e-14	1.82	3.53	7.04e-14	6.21e-13	1.38	2.6	1.43e-17	2.26e-16	1.88	3.69	269023	Zfp608	zinc finger protein 608 [Source:MGI Symbol;Acc:MGI:2442338]
ENSMUSG00000086443	-1.3	-0.478	-3.71	-0.246	-3.3	-1.47	0.0853	0.12	0.841	1.79	3.92e-05	8.15e-05	3.43	10.8	0.0131	0.0184	1.88	3.69		4933421A08Rik	RIKEN cDNA 4933421A08 gene [Source:MGI Symbol;Acc:MGI:1918347]
ENSMUSG00000051341	2.73	3	3.13	3.88	3.12	4.99	0.0142	0.0235	0.272	1.21	4.58e-09	1.7e-08	0.751	1.68	4.47e-18	8.1e-17	1.88	3.68	22710	Zfp52	zinc finger protein 52 [Source:MGI Symbol;Acc:MGI:99199]
ENSMUSG00000027737	4.7	5.6	2.03	3.42	2.04	3.91	1.09e-12	1.19e-11	0.897	1.86	1.98e-09	7.84e-09	1.39	2.62	3.83e-12	1.93e-11	1.88	3.68	26570	Slc7a11	solute carrier family 7 (cationic amino acid transporter, y+ system), member 11 [Source:MGI Symbol;Acc:MGI:1347355]
ENSMUSG00000023913	-1.02	1.38	-0.306	2.14	0.515	2.39	1.63e-08	7.72e-08	2.41	5.3	2.72e-10	1.26e-09	2.44	5.41	1.12e-09	3.84e-09	1.88	3.68	27226	Pla2g7	phospholipase A2, group VII (platelet-activating factor acetylhydrolase, plasma) [Source:MGI Symbol;Acc:MGI:1351327]
ENSMUSG00000029832	-0.0746	-0.338	0.13	-0.266	0.0679	1.95	0.359	0.429	-0.247	-1.19	0.128	0.16	-0.4	-1.32	1.86e-09	6.13e-09	1.88	3.68	18025	Nfe2l3	nuclear factor, erythroid derived 2, like 3 [Source:MGI Symbol;Acc:MGI:1339958]
ENSMUSG00000023443	0.439	1.29	0.629	1.46	0.523	2.37	0.000198	0.000459	0.846	1.8	0.000105	0.000206	0.841	1.79	1.51e-10	5.94e-10	1.87	3.66	13984	Esx1	extraembryonic, spermatogenesis, homeobox 1 [Source:MGI Symbol;Acc:MGI:1096388]
ENSMUSG00000082348	-1.54	-1.14	-2.35	-2.61	-2.52	-0.833	0.7	0.754	0.403	1.32	0.815	0.84	-0.32	-1.25	0.124	0.152	1.87	3.66		Gm12807	predicted gene 12807 [Source:MGI Symbol;Acc:MGI:3650599]
ENSMUSG00000046447	0.57	0.73	-0.611	0.196	-1.46	0.417	0.428	0.5	0.16	1.12	0.00416	0.00658	0.822	1.77	2.3e-06	5.05e-06	1.87	3.65	66259	Camk2n1	calcium/calmodulin-dependent protein kinase II inhibitor 1 [Source:MGI Symbol;Acc:MGI:1913509]
ENSMUSG00000004864	2.78	3.92	2.75	4.42	2.83	4.69	2.38e-11	1.96e-10	1.14	2.21	3.88e-15	4.54e-14	1.66	3.17	2.8e-16	3.24e-15	1.86	3.63	26415	Mapk13	mitogen-activated protein kinase 13 [Source:MGI Symbol;Acc:MGI:1346864]
ENSMUSG00000000730	2.31	1.22	0.861	1.11	-0.271	1.54	1.13e-06	3.82e-06	-1.1	-2.15	0.254	0.299	0.246	1.19	2.13e-07	5.3e-07	1.86	3.63	54427	Dnmt3l	DNA (cytosine-5-)-methyltransferase 3-like [Source:MGI Symbol;Acc:MGI:1859287]
ENSMUSG00000025064	0.0308	2.13	0.172	2.58	0.663	2.49	9.13e-11	6.61e-10	2.1	4.29	1.7e-12	1.16e-11	2.4	5.27	5.54e-11	2.34e-10	1.85	3.61	12821	Col17a1	collagen, type XVII, alpha 1 [Source:MGI Symbol;Acc:MGI:88450]
ENSMUSG00000101191	-0.592	-0.216	-1.27	0.542	-0.199	1.58	0.271	0.337	0.395	1.31	4.25e-05	8.8e-05	1.81	3.5	5.93e-07	1.39e-06	1.85	3.6		Gm28809	predicted gene 28809 [Source:MGI Symbol;Acc:MGI:5579515]
ENSMUSG00000061393	-2	-2.13	-1.86	-1.78	-2.17	-0.306	0.792	0.833	-0.106	-1.08	0.797	0.825	0.0974	1.07	1.81e-05	3.57e-05	1.85	3.6	11481	Acvr2b	activin receptor IIB [Source:MGI Symbol;Acc:MGI:87912]
ENSMUSG00000020793	-1.84	-2.07	-1.67	-1.49	-1.85	-0.00637	0.624	0.687	-0.228	-1.17	0.644	0.684	0.196	1.15	6.05e-05	0.000112	1.84	3.59	14428	Galr2	galanin receptor 2 [Source:MGI Symbol;Acc:MGI:1337018]
ENSMUSG00000050931	4.76	5.68	4.72	6.22	5.05	6.89	1.54e-15	3.36e-14	0.915	1.88	1.06e-20	6.16e-19	1.5	2.82	1.65e-23	1.64e-21	1.83	3.57	74442	Sgms2	sphingomyelin synthase 2 [Source:MGI Symbol;Acc:MGI:1921692]
ENSMUSG00000102893	-0.0547	0.442	-0.172	0.285	-0.471	1.34	0.0574	0.0839	0.488	1.4	0.0862	0.111	0.455	1.37	1.18e-07	3.04e-07	1.83	3.57		Gm37855	predicted gene, 37855 [Source:MGI Symbol;Acc:MGI:5611083]
ENSMUSG00000032860	2.55	5.42	1.35	4.61	1.32	3.16	7.53e-21	7.34e-19	2.86	7.26	3.13e-18	8.06e-17	3.25	9.52	9.56e-12	4.53e-11	1.83	3.56	18442	P2ry2	purinergic receptor P2Y, G-protein coupled 2 [Source:MGI Symbol;Acc:MGI:105107]
ENSMUSG00000037613	4.1	4.69	4.79	5.91	4.17	6	4.33e-10	2.73e-09	0.591	1.51	2.28e-18	6.14e-17	1.12	2.17	1.04e-21	5.51e-20	1.83	3.55	79201	Tnfrsf23	tumor necrosis factor receptor superfamily, member 23 [Source:MGI Symbol;Acc:MGI:1930269]
ENSMUSG00000042460	6.16	6.51	6.33	6.39	5.37	7.19	5.19e-07	1.87e-06	0.35	1.27	0.235	0.278	0.0617	1.04	5.19e-21	2.15e-19	1.83	3.55	94192	C1galt1	core 1 synthase, glycoprotein-N-acetylgalactosamine 3-beta-galactosyltransferase, 1 [Source:MGI Symbol;Acc:MGI:2151071]
ENSMUSG00000015354	0.337	1.62	0.13	2.01	0.0449	1.84	4.65e-06	1.41e-05	1.29	2.45	1.12e-08	3.92e-08	1.89	3.71	6.12e-08	1.64e-07	1.83	3.55	76477	Pcolce2	procollagen C-endopeptidase enhancer 2 [Source:MGI Symbol;Acc:MGI:1923727]
ENSMUSG00000097888	-1.54	0.806	-2.41	0.264	-2.07	-0.232	1.36e-06	4.52e-06	2.31	4.95	3.2e-06	7.74e-06	2.66	6.32	0.000348	0.000592	1.83	3.55		Gm26682	predicted gene, 26682 [Source:MGI Symbol;Acc:MGI:5477176]
ENSMUSG00000042622	4.82	5.79	3.73	5.47	4.17	6	7.55e-14	1.08e-12	0.978	1.97	6.27e-17	1.13e-15	1.75	3.36	2.23e-18	4.33e-17	1.82	3.53	17133	Maff	v-maf musculoaponeurotic fibrosarcoma oncogene family, protein F (avian) [Source:MGI Symbol;Acc:MGI:96910]
ENSMUSG00000061082	-2.27	-2.87	-2.44	-1.65	-1.59	0.246	0.356	0.426	-0.564	-1.48	0.146	0.18	0.798	1.74	0.000133	0.000237	1.82	3.53	56096	Plac1	placental specific protein 1 [Source:MGI Symbol;Acc:MGI:1926287]
ENSMUSG00000048482	4.15	5.03	3.9	5.69	4.11	5.93	4.33e-12	4.14e-11	0.882	1.84	8.39e-19	2.58e-17	1.79	3.46	2.57e-19	6.26e-18	1.82	3.52	12064	Bdnf	brain derived neurotrophic factor [Source:MGI Symbol;Acc:MGI:88145]
ENSMUSG00000034248	7.27	9.02	6.5	8.52	6.38	8.19	1.16e-23	3.24e-21	1.75	3.37	3.47e-24	6.72e-22	2.03	4.07	1.2e-22	8.81e-21	1.81	3.51	67712	Slc25a37	solute carrier family 25, member 37 [Source:MGI Symbol;Acc:MGI:1914962]
ENSMUSG00000024891	3.38	4.69	2.68	4.68	2.15	3.96	7.74e-15	1.4e-13	1.3	2.47	3.23e-17	6.33e-16	2	3.99	4.05e-14	2.95e-13	1.81	3.5	13340	Slc29a2	solute carrier family 29 (nucleoside transporters), member 2 [Source:MGI Symbol;Acc:MGI:1345278]
ENSMUSG00000049493	-2.11	-3.02	-1.36	-0.543	-1.28	0.579	0.128	0.172	-0.863	-1.82	0.0371	0.0509	0.814	1.76	1.51e-05	3.02e-05	1.81	3.5	102502	Pls1	plastin 1 (I-isoform) [Source:MGI Symbol;Acc:MGI:104809]
ENSMUSG00000050234	-1.82	-0.462	-1.98	-1.47	-3.08	-1.31	0.00293	0.00554	1.36	2.57	0.286	0.332	0.509	1.42	0.00301	0.00459	1.8	3.49	14612	Gja4	gap junction protein, alpha 4 [Source:MGI Symbol;Acc:MGI:95715]
ENSMUSG00000096965	3.15	4.15	3.06	4.73	3.18	5	1.91e-09	1.08e-08	1.02	2.02	4.68e-14	4.32e-13	1.66	3.16	5.56e-15	4.79e-14	1.8	3.48		3300005D01Rik	RIKEN cDNA 3300005D01 gene [Source:MGI Symbol;Acc:MGI:1925762]
ENSMUSG00000038151	-2.21	1.12	-1.81	0.475	-1.38	0.39	5.57e-09	2.88e-08	3.34	10.1	1.46e-06	3.72e-06	2.31	4.95	2.52e-05	4.87e-05	1.8	3.48	12142	Prdm1	PR domain containing 1, with ZNF domain [Source:MGI Symbol;Acc:MGI:99655]
ENSMUSG00000027351	6.37	8.28	6.2	8.09	6.27	8.07	1.2e-26	9.16e-24	1.91	3.76	2.91e-26	1.28e-23	1.89	3.71	1.2e-25	3.34e-23	1.8	3.47	114715	Spred1	sprouty protein with EVH-1 domain 1, related sequence [Source:MGI Symbol;Acc:MGI:2150016]
ENSMUSG00000037705	-1.9	0.739	-3.25	0.62	-1.8	-0.0215	4.56e-08	1.98e-07	2.64	6.25	5.46e-09	2e-08	3.87	14.6	3.88e-05	7.34e-05	1.79	3.47	21683	Tecta	tectorin alpha [Source:MGI Symbol;Acc:MGI:109575]
ENSMUSG00000053581	6.24	7.37	5.89	7.18	6.05	7.84	1.19e-21	1.42e-19	1.13	2.18	1.77e-22	1.78e-20	1.29	2.45	4.07e-26	1.31e-23	1.79	3.46	100494	Zfand2a	zinc finger, AN1-type domain 2A [Source:MGI Symbol;Acc:MGI:2140729]
ENSMUSG00000018509	1.19	1.09	1.25	1.88	0.597	2.36	0.559	0.626	-0.109	-1.08	0.000632	0.00112	0.628	1.55	8.1e-10	2.83e-09	1.78	3.44	73139	Cenpv	centromere protein V [Source:MGI Symbol;Acc:MGI:1920389]
ENSMUSG00000025161	4.92	4.89	4.46	4.25	4.74	6.52	0.684	0.74	-0.0218	-1.02	0.00329	0.0053	-0.205	-1.15	2.77e-22	1.76e-20	1.78	3.43	80879	Slc16a3	solute carrier family 16 (monocarboxylic acid transporters), member 3 [Source:MGI Symbol;Acc:MGI:1933438]
ENSMUSG00000030693	-0.91	1.4	-0.938	2.52	-1.14	0.623	9.17e-09	4.56e-08	2.34	5.05	1.59e-12	1.09e-11	3.46	11	6.48e-06	1.35e-05	1.78	3.43	69540	Klk10	kallikrein related-peptidase 10 [Source:MGI Symbol;Acc:MGI:1916790]
ENSMUSG00000094852	-2.71	-1.59	-2.05	-1.93	-2.48	-0.643	0.0526	0.0774	1.11	2.16	0.871	0.889	0.0846	1.06	0.00145	0.00229	1.78	3.43		Gm9034	predicted pseudogene 9034 [Source:MGI Symbol;Acc:MGI:3643526]
ENSMUSG00000041046	0.563	1.66	-0.154	1.39	-0.713	1.07	5.98e-06	1.78e-05	1.11	2.16	6.58e-07	1.76e-06	1.54	2.91	1.07e-06	2.44e-06	1.77	3.42	56089	Ramp3	receptor (calcitonin) activity modifying protein 3 [Source:MGI Symbol;Acc:MGI:1860292]
ENSMUSG00000025757	5.86	5.66	5.98	6.65	6.16	7.93	0.0023	0.00444	-0.202	-1.15	5.36e-12	3.32e-11	0.67	1.59	4.91e-22	2.93e-20	1.77	3.41	18415	Hspa4l	heat shock protein 4 like [Source:MGI Symbol;Acc:MGI:107422]
ENSMUSG00000032036	0.306	1.54	1.27	3.55	-0.0165	1.73	8.27e-05	0.000205	1.24	2.35	2.37e-12	1.56e-11	2.28	4.87	1.85e-06	4.1e-06	1.77	3.41	67703	Kirrel3	kin of IRRE like 3 (Drosophila) [Source:MGI Symbol;Acc:MGI:1914953]
ENSMUSG00000107667	-2.23	-2.43	-2.72	-0.37	-1.1	0.68	0.713	0.766	-0.171	-1.13	5.85e-06	1.36e-05	2.34	5.06	2.3e-06	5.04e-06	1.77	3.41		C530044C16Rik	RIKEN cDNA C530044C16 gene [Source:MGI Symbol;Acc:MGI:2443109]
ENSMUSG00000090634	-3.56	-2.03	-4.11	-0.9	-4.88	-3.14	0.0152	0.0251	1.5	2.83	1.03e-05	2.33e-05	3.22	9.3	0.0256	0.0347	1.77	3.41		Gm8126	predicted gene 8126 [Source:MGI Symbol;Acc:MGI:3646861]
ENSMUSG00000022438	6.92	8.41	6.19	8.22	6.35	8.12	2.22e-23	5.29e-21	1.48	2.8	1.26e-25	4.34e-23	2.02	4.07	2.94e-24	4.14e-22	1.77	3.4	170736	Parvb	parvin, beta [Source:MGI Symbol;Acc:MGI:2153063]
ENSMUSG00000003549	5.2	6.16	5.12	6.62	5.53	7.29	1.13e-14	1.95e-13	0.963	1.95	3.99e-19	1.34e-17	1.5	2.83	1.37e-21	6.82e-20	1.76	3.4	13870	Ercc1	excision repair cross-complementing rodent repair deficiency, complementation group 1 [Source:MGI Symbol;Acc:MGI:95412]
ENSMUSG00000064918	-0.457	-0.348	-1.1	-0.558	-3.34	-1.58	0.66	0.719	0.137	1.1	0.121	0.152	0.555	1.47	0.00326	0.00496	1.76	3.38		Gm22571	predicted gene, 22571 [Source:MGI Symbol;Acc:MGI:5452348]
ENSMUSG00000024883	5.97	7.45	5.23	7.36	4.92	6.67	5.07e-22	7.23e-20	1.48	2.79	2.13e-24	4.49e-22	2.12	4.36	2.68e-21	1.21e-19	1.75	3.37	225870	Rin1	Ras and Rab interactor 1 [Source:MGI Symbol;Acc:MGI:2385695]
ENSMUSG00000097754	3.31	4.72	3.17	4.95	2.89	4.64	2.64e-12	2.65e-11	1.4	2.64	2.56e-14	2.51e-13	1.77	3.42	4.99e-13	2.92e-12	1.75	3.37		Ptgs2os2	prostaglandin-endoperoxide synthase 2, opposite strand 2 [Source:MGI Symbol;Acc:MGI:5477181]
ENSMUSG00000060131	2.87	1.72	2.59	2.28	2.15	3.89	6.66e-09	3.4e-08	-1.14	-2.2	0.0106	0.0157	-0.324	-1.25	2.21e-14	1.69e-13	1.75	3.37	241633	Atp8b4	ATPase, class I, type 8B, member 4 [Source:MGI Symbol;Acc:MGI:1859664]
ENSMUSG00000026413	0.712	3.1	-1.72	1.38	-1.68	0.0905	1.7e-12	1.79e-11	2.39	5.25	6.33e-09	2.3e-08	3.08	8.45	0.00014	0.000249	1.75	3.37	18772	Pkp1	plakophilin 1 [Source:MGI Symbol;Acc:MGI:1328359]
ENSMUSG00000083518	-1.11	-1.22	-1.12	-0.91	-1.18	0.557	0.798	0.839	-0.107	-1.08	0.557	0.603	0.237	1.18	4.23e-05	7.97e-05	1.75	3.37		Gm9429	predicted gene 9429 [Source:MGI Symbol;Acc:MGI:3643631]
ENSMUSG00000024268	3.39	4.29	3	4.26	2.38	4.13	2.37e-12	2.4e-11	0.903	1.87	1.22e-14	1.3e-13	1.27	2.41	8.77e-16	9e-15	1.75	3.36	108013	Celf4	CUGBP, Elav-like family member 4 [Source:MGI Symbol;Acc:MGI:1932407]
ENSMUSG00000045319	-0.58	-1.39	-1.39	-1.16	-1.66	0.055	0.0427	0.0641	-0.791	-1.73	0.611	0.654	0.202	1.15	8.16e-05	0.000149	1.75	3.36	227545	Proser2	proline and serine rich 2 [Source:MGI Symbol;Acc:MGI:2442238]
ENSMUSG00000022346	6.28	8.32	5.58	7.9	5.65	7.4	1.92e-23	5.16e-21	2.03	4.09	1.45e-23	2.15e-21	2.31	4.97	1.91e-20	6.66e-19	1.74	3.35	17869	Myc	myelocytomatosis oncogene [Source:MGI Symbol;Acc:MGI:97250]
ENSMUSG00000004891	6.72	7.86	5.78	7.22	5.63	7.38	3.58e-20	2.85e-18	1.14	2.2	4.64e-21	3.01e-19	1.44	2.71	1.24e-22	9.03e-21	1.75	3.35	18008	Nes	nestin [Source:MGI Symbol;Acc:MGI:101784]
ENSMUSG00000045667	-1.41	-1.54	-1.42	-1.59	-1.57	0.188	0.722	0.773	-0.16	-1.12	0.69	0.726	-0.18	-1.13	0.000138	0.000246	1.74	3.35	276829	Smtnl2	smoothelin-like 2 [Source:MGI Symbol;Acc:MGI:2442764]
ENSMUSG00000067780	-0.147	2	-0.351	2.73	1.36	3.09	5.37e-09	2.79e-08	2.15	4.43	5.23e-12	3.25e-11	3.09	8.53	8.2e-11	3.37e-10	1.74	3.34	94227	Pi15	peptidase inhibitor 15 [Source:MGI Symbol;Acc:MGI:1934659]
ENSMUSG00000023979	-0.649	0.208	-1.61	0.644	-2.3	-0.534	0.0236	0.0375	0.883	1.84	1.51e-05	3.34e-05	2.26	4.78	0.00302	0.00461	1.74	3.34	107477	Guca1b	guanylate cyclase activator 1B [Source:MGI Symbol;Acc:MGI:1194489]
ENSMUSG00000024910	-0.923	0.39	-0.425	0.479	-1.74	-0.016	0.00409	0.00752	1.26	2.4	0.0192	0.0275	0.905	1.87	0.00164	0.00258	1.73	3.32	13041	Ctsw	cathepsin W [Source:MGI Symbol;Acc:MGI:1338045]
ENSMUSG00000022508	3.92	5.74	3.89	5.15	3.99	5.72	3.24e-18	1.46e-16	1.82	3.53	3.99e-14	3.75e-13	1.25	2.38	1.42e-17	2.25e-16	1.73	3.31	12053	Bcl6	B cell leukemia/lymphoma 6 [Source:MGI Symbol;Acc:MGI:107187]
ENSMUSG00000105565	0.764	1.81	0.497	1.74	0.48	2.19	1.58e-05	4.39e-05	1.05	2.07	3.16e-06	7.67e-06	1.25	2.38	1.44e-08	4.2e-08	1.72	3.31		Gm43566	predicted gene 43566 [Source:MGI Symbol;Acc:MGI:5663703]
ENSMUSG00000026639	-1.77	0.32	-2.47	0.0074	-2.2	-0.479	1.9e-05	5.23e-05	2.06	4.18	9.99e-06	2.26e-05	2.51	5.69	0.000871	0.00142	1.73	3.31	16780	Lamb3	laminin, beta 3 [Source:MGI Symbol;Acc:MGI:99915]
ENSMUSG00000022237	-2.42	-1.6	-1.98	-1.37	-2.24	-0.463	0.0785	0.111	0.852	1.8	0.163	0.199	0.613	1.53	0.000358	0.000609	1.73	3.31	67434	Ankrd33b	ankyrin repeat domain 33B [Source:MGI Symbol;Acc:MGI:1917904]
ENSMUSG00000054793	3.09	4.23	2.84	4.26	2.59	4.32	5.4e-13	6.36e-12	1.14	2.2	1.88e-14	1.9e-13	1.41	2.66	1.85e-15	1.78e-14	1.72	3.29	260299	Cadm4	cell adhesion molecule 4 [Source:MGI Symbol;Acc:MGI:2449088]
ENSMUSG00000085957	-0.0938	1.57	-0.903	1.8	-0.544	1.17	4.53e-07	1.65e-06	1.65	3.14	1.58e-09	6.38e-09	2.68	6.42	2.62e-06	5.7e-06	1.72	3.29	214292	Syna	syncytin a [Source:MGI Symbol;Acc:MGI:2684898]
ENSMUSG00000077704	-3.34	-0.786	-3.02	-1.68	-3.46	-1.71	0.000266	0.000605	2.55	5.84	0.0417	0.0567	1.31	2.47	0.0153	0.0213	1.72	3.29		Snord89	small nucleolar RNA, C/D box 89 [Source:MGI Symbol;Acc:MGI:3819562]
ENSMUSG00000021125	1.54	2.26	1.01	1.48	1.48	3.18	3.3e-05	8.74e-05	0.707	1.63	0.0114	0.0169	0.47	1.39	2.75e-12	1.42e-11	1.71	3.28	11847	Arg2	arginase type II [Source:MGI Symbol;Acc:MGI:1330806]
ENSMUSG00000044098	4.98	6.55	4.85	6.51	4.89	6.59	1.35e-21	1.6e-19	1.57	2.97	7.01e-22	5.99e-20	1.66	3.16	5.05e-22	2.96e-20	1.7	3.26	229675	Rsbn1	rosbin, round spermatid basic protein 1 [Source:MGI Symbol;Acc:MGI:2444993]
ENSMUSG00000074305	7.12	8.26	6.82	8.62	6.93	8.63	2.14e-20	1.84e-18	1.14	2.2	8.12e-25	2.06e-22	1.79	3.46	3.07e-24	4.22e-22	1.69	3.24	244895	Peak1	pseudopodium-enriched atypical kinase 1 [Source:MGI Symbol;Acc:MGI:2442366]
ENSMUSG00000085913	-0.387	-0.157	-0.0972	0.681	-1.41	0.281	0.457	0.528	0.22	1.16	0.00384	0.00611	0.794	1.73	3.72e-05	7.06e-05	1.7	3.24		Gm15601	predicted gene 15601 [Source:MGI Symbol;Acc:MGI:3783048]
ENSMUSG00000039137	3.29	3.59	2.49	3.66	1.96	3.66	0.00687	0.0121	0.308	1.24	1.12e-09	4.65e-09	1.18	2.27	2.51e-11	1.12e-10	1.69	3.23	73750	Whrn	whirlin [Source:MGI Symbol;Acc:MGI:2682003]
ENSMUSG00000030170	-0.192	0.415	-0.212	1.08	-0.522	1.15	0.0442	0.0662	0.618	1.53	5.14e-05	0.000105	1.33	2.51	6.29e-06	1.31e-05	1.69	3.22	22419	Wnt5b	wingless-type MMTV integration site family, member 5B [Source:MGI Symbol;Acc:MGI:98959]
ENSMUSG00000050064	3.49	5.01	3.15	5.23	3.21	4.89	1.74e-16	4.93e-15	1.52	2.87	7.02e-19	2.23e-17	2.09	4.27	2.17e-16	2.59e-15	1.68	3.2	242109	Zfp697	zinc finger protein 697 [Source:MGI Symbol;Acc:MGI:2139736]
ENSMUSG00000000791	0.969	1.92	0.786	2.45	1.15	2.83	6.17e-06	1.83e-05	0.945	1.92	3.45e-10	1.56e-09	1.66	3.16	4.31e-11	1.85e-10	1.68	3.2	16161	Il12rb1	interleukin 12 receptor, beta 1 [Source:MGI Symbol;Acc:MGI:104579]
ENSMUSG00000049866	3.96	5.64	3.66	5.47	3.91	5.58	2.36e-19	1.43e-17	1.69	3.23	3.55e-19	1.21e-17	1.8	3.49	8.02e-19	1.71e-17	1.67	3.19	320982	Arl4c	ADP-ribosylation factor-like 4C [Source:MGI Symbol;Acc:MGI:2445172]
ENSMUSG00000017057	5.94	6.64	5.79	5.84	4.66	6.33	4.44e-11	3.44e-10	0.7	1.62	0.404	0.453	0.0568	1.04	1.1e-16	1.41e-15	1.66	3.17	16164	Il13ra1	interleukin 13 receptor, alpha 1 [Source:MGI Symbol;Acc:MGI:105052]
ENSMUSG00000054409	1.06	1.43	1.17	1.87	0.823	2.49	0.0909	0.127	0.384	1.3	0.00151	0.00255	0.716	1.64	3.66e-08	1.01e-07	1.66	3.17	239408	Tmem74	transmembrane protein 74 [Source:MGI Symbol;Acc:MGI:2443417]
ENSMUSG00000044948	6.46	8.08	5.97	7.92	6.13	7.79	7.61e-24	2.26e-21	1.62	3.07	5.28e-25	1.47e-22	1.95	3.85	2.08e-23	1.98e-21	1.66	3.16	414801 /// 100048534	Cfap43	cilia and flagella associated protein 43 [Source:MGI Symbol;Acc:MGI:1289258]
ENSMUSG00000046179	5.36	6.37	5.77	7.11	5.54	7.19	4.99e-18	2.08e-16	1.01	2.02	6.53e-22	5.67e-20	1.35	2.54	1.83e-23	1.75e-21	1.66	3.16	108961	E2f8	E2F transcription factor 8 [Source:MGI Symbol;Acc:MGI:1922038]
ENSMUSG00000074794	4.41	5.53	4.76	5.77	4.73	6.38	1.32e-13	1.82e-12	1.11	2.16	1.38e-13	1.14e-12	1.02	2.02	2.22e-18	4.32e-17	1.65	3.15	105171	Arrdc3	arrestin domain containing 3 [Source:MGI Symbol;Acc:MGI:2145242]
ENSMUSG00000079575	-0.971	0.346	-1.84	0.618	-0.596	1.07	7.61e-05	0.00019	1.3	2.47	4.95e-08	1.56e-07	2.46	5.5	5.52e-07	1.3e-06	1.65	3.14		Rbpsuh-rs3	recombining binding protein suppressor of hairless (Drosophila), related sequence 3 [Source:MGI Symbol;Acc:MGI:96525]
ENSMUSG00000031659	3.67	5.48	2.98	5.78	3.88	5.52	1.38e-19	9.05e-18	1.81	3.51	3.3e-22	3.11e-20	2.8	6.95	6.92e-19	1.51e-17	1.65	3.13	11513	Adcy7	adenylate cyclase 7 [Source:MGI Symbol;Acc:MGI:102891]
ENSMUSG00000032501	5.47	6.53	5.01	6	4.23	5.88	1.72e-18	8.36e-17	1.06	2.08	1.06e-16	1.81e-15	0.988	1.98	8.33e-20	2.37e-18	1.65	3.13	211770	Trib1	tribbles pseudokinase 1 [Source:MGI Symbol;Acc:MGI:2443397]
ENSMUSG00000061897	-1.55	-1.76	-1.94	-2.06	-3.17	-1.4	0.7	0.754	-0.229	-1.17	0.856	0.876	-0.116	-1.08	0.0292	0.0392	1.65	3.13		Gm14292	predicted gene 14292 [Source:MGI Symbol;Acc:MGI:3649964]
ENSMUSG00000015217	1.79	1.7	1.99	2.43	2.55	4.19	0.494	0.564	-0.0978	-1.07	0.00138	0.00234	0.434	1.35	1.81e-15	1.74e-14	1.64	3.12	15354	Hmgb3	high mobility group box 3 [Source:MGI Symbol;Acc:MGI:1098219]
ENSMUSG00000022863	-1.52	-1.53	-2.71	-1.2	-2.58	-0.928	0.997	0.997	-0.00182	-1	0.00342	0.00548	1.54	2.91	0.00167	0.00262	1.64	3.12	12228	Btg3	B cell translocation gene 3 [Source:MGI Symbol;Acc:MGI:109532]
ENSMUSG00000043068	-0.968	-0.789	-2.25	-0.756	-1.92	-0.282	0.632	0.694	0.199	1.15	0.00652	0.01	1.47	2.76	0.00149	0.00236	1.64	3.12	69627	Fam89a	family with sequence similarity 89, member A [Source:MGI Symbol;Acc:MGI:1916877]
ENSMUSG00000030041	-0.641	0.479	-0.237	1.51	0.276	1.93	0.000844	0.00176	1.12	2.17	2.39e-07	6.84e-07	1.74	3.34	8.74e-08	2.29e-07	1.64	3.11	110958	M1ap	meiosis 1 associated protein [Source:MGI Symbol;Acc:MGI:1315200]
ENSMUSG00000022865	0.306	0.214	0.603	0.302	0.042	1.68	0.678	0.736	-0.0875	-1.06	0.12	0.15	-0.317	-1.25	6.95e-09	2.12e-08	1.63	3.11	13052	Cxadr	coxsackie virus and adenovirus receptor [Source:MGI Symbol;Acc:MGI:1201679]
ENSMUSG00000037428	1.57	2.75	0.394	2.16	-1.36	0.227	9.5e-09	4.72e-08	1.18	2.27	3.17e-09	1.21e-08	1.77	3.4	6.21e-05	0.000115	1.63	3.1	381677	Vgf	VGF nerve growth factor inducible [Source:MGI Symbol;Acc:MGI:1343180]
ENSMUSG00000021994	0.222	1.82	0.601	1.98	0.798	2.43	2.43e-06	7.77e-06	1.61	3.05	5.38e-06	1.26e-05	1.38	2.59	1.64e-07	4.15e-07	1.62	3.08	22418	Wnt5a	wingless-type MMTV integration site family, member 5A [Source:MGI Symbol;Acc:MGI:98958]
ENSMUSG00000038843	5.15	6.71	4.39	6.14	4.75	6.37	8.63e-20	6.11e-18	1.56	2.95	4.29e-19	1.42e-17	1.75	3.36	5.79e-19	1.29e-17	1.62	3.07	14537	Gcnt1	glucosaminyl (N-acetyl) transferase 1, core 2 [Source:MGI Symbol;Acc:MGI:95676]
ENSMUSG00000036863	2.83	4.19	2.63	4.31	2.35	3.96	4.55e-14	6.82e-13	1.37	2.58	1.24e-15	1.62e-14	1.68	3.2	4.94e-14	3.56e-13	1.62	3.07	214804	Syde2	synapse defective 1, Rho GTPase, homolog 2 (C. elegans) [Source:MGI Symbol;Acc:MGI:3036264]
ENSMUSG00000064844	-1.56	-0.636	-0.913	0.011	-2.65	-1.05	0.0493	0.073	0.934	1.91	0.0231	0.0328	0.92	1.89	0.00841	0.0121	1.62	3.07		Gm26202	predicted gene, 26202 [Source:MGI Symbol;Acc:MGI:5455979]
ENSMUSG00000051444	3.82	5.16	3.65	5.2	3.4	5.01	1.24e-16	3.63e-15	1.34	2.54	1.19e-17	2.63e-16	1.55	2.92	4.98e-17	6.95e-16	1.61	3.06	241950	Bbs12	Bardet-Biedl syndrome 12 (human) [Source:MGI Symbol;Acc:MGI:2686651]
ENSMUSG00000043439	1.41	1.91	1.45	2.36	1.28	2.92	0.00457	0.00832	0.5	1.41	3.07e-06	7.46e-06	0.902	1.87	1.58e-10	6.22e-10	1.61	3.06	103551	Epop	elongin BC and polycomb repressive complex 2 associated protein [Source:MGI Symbol;Acc:MGI:2143991]
ENSMUSG00000001131	8.47	10.3	8.44	10.2	6.87	8.48	7.9e-27	7.07e-24	1.81	3.5	1.69e-26	8.45e-24	1.76	3.38	1.05e-23	1.12e-21	1.61	3.05	21857	Timp1	tissue inhibitor of metalloproteinase 1 [Source:MGI Symbol;Acc:MGI:98752]
ENSMUSG00000024846	3.21	4.31	3.09	4.94	3.82	5.44	1.14e-09	6.68e-09	1.1	2.14	1.45e-14	1.52e-13	1.85	3.61	5.37e-15	4.65e-14	1.61	3.05	73720	Cst6	cystatin E/M [Source:MGI Symbol;Acc:MGI:1920970]
ENSMUSG00000040364	-2.21	-2.9	-3	-1.79	-2.27	-0.699	0.385	0.456	-0.627	-1.54	0.0993	0.127	1.18	2.26	0.0098	0.014	1.61	3.05	56546	Sec1	secretory blood group 1 [Source:MGI Symbol;Acc:MGI:1928893]
ENSMUSG00000005087	7.64	8.85	7.13	8.84	7.37	8.97	2.46e-22	3.87e-20	1.21	2.31	2.32e-25	7.16e-23	1.71	3.26	6.96e-25	1.33e-22	1.61	3.04	12505	Cd44	CD44 antigen [Source:MGI Symbol;Acc:MGI:88338]
ENSMUSG00000028194	5.26	6.52	5	6.6	4.57	6.17	4.86e-19	2.7e-17	1.26	2.39	5.57e-21	3.44e-19	1.6	3.02	1.13e-19	3.12e-18	1.6	3.04	69219	Ddah1	dimethylarginine dimethylaminohydrolase 1 [Source:MGI Symbol;Acc:MGI:1916469]
ENSMUSG00000039462	0.484	1.21	0.306	3.36	-0.216	1.37	0.00448	0.00817	0.709	1.63	9.23e-14	7.95e-13	3.04	8.24	2.68e-06	5.82e-06	1.61	3.04	12813	Col10a1	collagen, type X, alpha 1 [Source:MGI Symbol;Acc:MGI:88445]
ENSMUSG00000062380	1.72	1.57	0.882	0.588	-0.17	1.44	0.348	0.418	-0.15	-1.11	0.153	0.188	-0.313	-1.24	5.48e-07	1.29e-06	1.6	3.04	22152	Tubb3	tubulin, beta 3 class III [Source:MGI Symbol;Acc:MGI:107813]
ENSMUSG00000020601	4.31	6.41	3.74	5.92	4.09	5.69	1.46e-21	1.71e-19	2.09	4.26	2.23e-20	1.13e-18	2.18	4.54	1.03e-17	1.7e-16	1.6	3.03	217410	Trib2	tribbles pseudokinase 2 [Source:MGI Symbol;Acc:MGI:2145021]
ENSMUSG00000042743	3.63	4.39	3.16	4.36	3.61	5.22	6.4e-09	3.28e-08	0.752	1.68	4.98e-12	3.1e-11	1.21	2.31	4.47e-16	4.93e-15	1.6	3.03	218544	Sgtb	small glutamine-rich tetratricopeptide repeat (TPR)-containing, beta [Source:MGI Symbol;Acc:MGI:2444615]
ENSMUSG00000052364	2.54	3.08	2.38	3.09	2.31	3.92	7e-05	0.000176	0.533	1.45	1.68e-06	4.25e-06	0.72	1.65	2.81e-13	1.73e-12	1.6	3.03		B630019K06Rik	RIKEN cDNA B630019K06 gene [Source:MGI Symbol;Acc:MGI:2147918]
ENSMUSG00000051379	-2.4	0.237	-0.534	1.42	0.589	2.16	3.13e-06	9.8e-06	2.65	6.26	4.22e-07	1.16e-06	1.92	3.79	7.76e-08	2.04e-07	1.6	3.03	71436	Flrt3	fibronectin leucine rich transmembrane protein 3 [Source:MGI Symbol;Acc:MGI:1918686]
ENSMUSG00000001707	5.3	6.44	4.94	6.45	4.78	6.36	1.52e-18	7.55e-17	1.13	2.19	8.7e-21	5.14e-19	1.52	2.86	1.39e-20	4.97e-19	1.58	2.99	66143	Eef1e1	eukaryotic translation elongation factor 1 epsilon 1 [Source:MGI Symbol;Acc:MGI:1913393]
ENSMUSG00000048007	2	2.93	1.59	2.89	1.32	2.9	1.36e-06	4.54e-06	0.926	1.9	2.49e-08	8.27e-08	1.3	2.47	4.53e-09	1.41e-08	1.58	2.98	30058	Timm8a1	translocase of inner mitochondrial membrane 8A1 [Source:MGI Symbol;Acc:MGI:1353433]
ENSMUSG00000053560	5.12	6.66	4.27	6.28	4.33	5.9	4.79e-20	3.64e-18	1.54	2.92	1.1e-20	6.29e-19	2	4.01	6.34e-18	1.11e-16	1.57	2.97	15936	Ier2	immediate early response 2 [Source:MGI Symbol;Acc:MGI:104815]
ENSMUSG00000053192	3.76	4.53	3.71	4.76	3.53	5.1	6.69e-11	5.01e-10	0.773	1.71	1.12e-13	9.54e-13	1.04	2.05	3.24e-17	4.69e-16	1.57	2.97	56772	Mllt11	myeloid/lymphoid or mixed-lineage leukemia; translocated to, 11 [Source:MGI Symbol;Acc:MGI:1929671]
ENSMUSG00000063889	2.51	2.19	2.69	2.36	2.32	3.9	0.0215	0.0345	-0.318	-1.25	0.0156	0.0226	-0.316	-1.24	3.55e-13	2.13e-12	1.57	2.97	12916	Crem	cAMP responsive element modulator [Source:MGI Symbol;Acc:MGI:88495]
ENSMUSG00000029179	5.04	6.34	4.89	6.65	4.66	6.23	4.93e-19	2.73e-17	1.31	2.47	6.64e-22	5.74e-20	1.76	3.39	8.73e-20	2.47e-18	1.57	2.96	78796	Zcchc4	zinc finger, CCHC domain containing 4 [Source:MGI Symbol;Acc:MGI:1926046]
ENSMUSG00000074480	4.65	5.55	4.29	5.45	4.33	5.9	2.39e-15	4.94e-14	0.9	1.87	4.52e-17	8.42e-16	1.17	2.24	3.84e-20	1.21e-18	1.57	2.96	72640	Mex3a	mex3 RNA binding family member A [Source:MGI Symbol;Acc:MGI:1919890]
ENSMUSG00000046727	2.27	2.84	1.81	3.14	2.7	4.27	0.000161	0.000379	0.565	1.48	1.06e-09	4.41e-09	1.31	2.48	6.73e-14	4.68e-13	1.57	2.96	66060	Cystm1	cysteine-rich transmembrane module containing 1 [Source:MGI Symbol;Acc:MGI:1913310]
ENSMUSG00000083899	0.0391	0.581	-0.323	0.481	-0.778	0.832	0.0269	0.0422	0.542	1.46	0.00317	0.00511	0.812	1.76	4.83e-06	1.02e-05	1.56	2.96		Gm12346	predicted gene 12346 [Source:MGI Symbol;Acc:MGI:3649810]
ENSMUSG00000053907	-5.43	0.528	-2.27	-1.86	-4.52	-3	0.00305	0.00576	5.97	62.7	0.789	0.817	0.367	1.29	0.444	0.489	1.57	2.96	232087	Mat2a	methionine adenosyltransferase II, alpha [Source:MGI Symbol;Acc:MGI:2443731]
ENSMUSG00000022367	4.23	5.4	4.51	4.92	3.77	5.33	1.88e-16	5.26e-15	1.17	2.25	1.93e-07	5.59e-07	0.414	1.33	6.56e-18	1.14e-16	1.56	2.95	15117	Has2	hyaluronan synthase 2 [Source:MGI Symbol;Acc:MGI:107821]
ENSMUSG00000077711	-1.31	-0.235	-1.45	-0.151	-2.75	-1.15	0.00759	0.0133	1.07	2.09	0.00173	0.0029	1.31	2.47	0.0051	0.00757	1.56	2.95		AF357399	snoRNA AF357399 [Source:MGI Symbol;Acc:MGI:5439844]
ENSMUSG00000070639	3.11	3.23	3.22	3.74	2.85	4.4	0.176	0.228	0.129	1.09	2.21e-06	5.47e-06	0.519	1.43	3.87e-15	3.47e-14	1.56	2.94	433926	Lrrc8b	leucine rich repeat containing 8 family, member B [Source:MGI Symbol;Acc:MGI:2141353]
ENSMUSG00000009687	4.73	5.65	5.02	6.63	5.14	6.68	1.21e-12	1.3e-11	0.922	1.89	4e-19	1.35e-17	1.6	3.03	8.16e-19	1.74e-17	1.55	2.93	18301	Fxyd5	FXYD domain-containing ion transport regulator 5 [Source:MGI Symbol;Acc:MGI:1201785]
ENSMUSG00000053007	2.94	3.92	2.17	4.04	2.88	4.44	4.56e-09	2.4e-08	0.962	1.95	2.83e-13	2.21e-12	1.88	3.67	2.89e-13	1.77e-12	1.55	2.93	231991	Creb5	cAMP responsive element binding protein 5 [Source:MGI Symbol;Acc:MGI:2443973]
ENSMUSG00000081603	-0.408	0.421	-0.223	0.517	-0.661	0.887	0.00634	0.0113	0.843	1.79	0.0134	0.0196	0.719	1.65	1.57e-05	3.12e-05	1.55	2.93		Gm14681	predicted gene 14681 [Source:MGI Symbol;Acc:MGI:3705734]
ENSMUSG00000081404	-2.01	-1.05	-1.51	-1.29	-1.89	-0.394	0.0398	0.0601	0.963	1.95	0.613	0.656	0.217	1.16	0.00109	0.00175	1.55	2.93		Gm15694	predicted gene 15694 [Source:MGI Symbol;Acc:MGI:3783135]
ENSMUSG00000052684	6.77	8.52	6.49	8.49	6.6	8.15	2.12e-23	5.2e-21	1.75	3.36	2.04e-24	4.36e-22	2	3.99	1.08e-21	5.64e-20	1.54	2.92	16476	Jun	jun proto-oncogene [Source:MGI Symbol;Acc:MGI:96646]
ENSMUSG00000004105	7.81	8.34	7.27	8.69	7.14	8.69	4.18e-13	5.06e-12	0.536	1.45	2.87e-22	2.74e-20	1.42	2.67	6.57e-23	5.3e-21	1.55	2.92	26360	Angptl2	angiopoietin-like 2 [Source:MGI Symbol;Acc:MGI:1347002]
ENSMUSG00000032846	3.56	5.95	3.19	5.36	3.33	4.88	2.48e-22	3.87e-20	2.39	5.25	4.41e-20	2.03e-18	2.18	4.52	1.72e-16	2.11e-15	1.55	2.92		Zswim6	zinc finger SWIM-type containing 6 [Source:MGI Symbol;Acc:MGI:1914513]
ENSMUSG00000022378	6.08	6.72	5.93	6.76	5.84	7.39	3.4e-14	5.24e-13	0.641	1.56	2.03e-16	3.21e-15	0.822	1.77	1.07e-22	8.11e-21	1.55	2.92	223601	Fam49b	family with sequence similarity 49, member B [Source:MGI Symbol;Acc:MGI:1923520]
ENSMUSG00000024867	3.15	5.04	2.36	4.8	2.55	4.08	4.84e-18	2.03e-16	1.9	3.73	3.17e-18	8.12e-17	2.44	5.44	1.39e-13	9.11e-13	1.54	2.92	18719	Pip5k1b	phosphatidylinositol-4-phosphate 5-kinase, type 1 beta [Source:MGI Symbol;Acc:MGI:107930]
ENSMUSG00000026247	1.34	3.25	0.454	2.29	-3.12	-1.63	1.22e-11	1.06e-10	1.91	3.77	9.05e-09	3.21e-08	1.84	3.58	0.0146	0.0205	1.55	2.92	13599	Ecel1	endothelin converting enzyme-like 1 [Source:MGI Symbol;Acc:MGI:1343461]
ENSMUSG00000001507	5.38	6.23	5.31	6.23	6.03	7.57	4.18e-13	5.07e-12	0.852	1.81	9.88e-14	8.47e-13	0.922	1.9	2.47e-20	8.26e-19	1.54	2.91	16400	Itga3	integrin alpha 3 [Source:MGI Symbol;Acc:MGI:96602]
ENSMUSG00000080950	-0.815	0.242	-0.675	0.125	-0.643	0.891	0.000847	0.00176	1.06	2.08	0.00804	0.0122	0.792	1.73	3.75e-06	8.03e-06	1.54	2.91		Gm7278	predicted gene 7278 [Source:MGI Symbol;Acc:MGI:3645261]
ENSMUSG00000044117	-2.06	-1.46	-2.41	-1.25	-1.42	0.131	0.212	0.27	0.562	1.48	0.0152	0.0221	1.18	2.26	0.000175	0.000308	1.54	2.91	67254	2900011O08Rik	RIKEN cDNA 2900011O08 gene [Source:MGI Symbol;Acc:MGI:1914504]
ENSMUSG00000022797	8.15	9.09	7.88	9.21	7.49	9.02	3.88e-18	1.69e-16	0.937	1.91	1.62e-21	1.24e-19	1.34	2.52	1.9e-22	1.25e-20	1.53	2.9	22042	Tfrc	transferrin receptor [Source:MGI Symbol;Acc:MGI:98822]
ENSMUSG00000031608	5.32	5.48	5.3	5.97	4.92	6.46	0.00194	0.0038	0.167	1.12	2.48e-13	1.96e-12	0.67	1.59	7.7e-21	3.06e-19	1.54	2.9	108150	Galnt7	polypeptide N-acetylgalactosaminyltransferase 7 [Source:MGI Symbol;Acc:MGI:1349449]
ENSMUSG00000044164	-2.4	-1.82	-2.14	-2.42	-1.15	0.39	0.297	0.364	0.591	1.51	0.603	0.646	-0.303	-1.23	0.000429	0.000724	1.53	2.9	328234	Rnf182	ring finger protein 182 [Source:MGI Symbol;Acc:MGI:3045355]
ENSMUSG00000021890	6.46	8.12	6.14	7.9	6.14	7.67	5.65e-25	2.49e-22	1.67	3.18	4.63e-25	1.32e-22	1.76	3.39	2.22e-23	2.08e-21	1.53	2.89	74427	Eaf1	ELL associated factor 1 [Source:MGI Symbol;Acc:MGI:1921677]
ENSMUSG00000050914	1.18	1.11	1.11	0.0367	2.11	3.61	0.673	0.73	-0.0873	-1.06	0.000313	0.000577	-1.07	-2.1	8.55e-12	4.1e-11	1.53	2.89	654824	Ankrd37	ankyrin repeat domain 37 [Source:MGI Symbol;Acc:MGI:3603344]
ENSMUSG00000043782	-1.48	0.223	-1.76	-0.0138	-3.58	-2.08	8.87e-05	0.000219	1.69	3.22	0.000135	0.000262	1.74	3.34	0.019	0.0261	1.53	2.89	212733	Bicdl2	BICD family like cargo adaptor 2 [Source:MGI Symbol;Acc:MGI:2388267]
ENSMUSG00000015468	-0.109	-0.113	-0.183	0.197	-0.326	1.22	0.963	0.972	-0.0142	-1.01	0.209	0.25	0.375	1.3	8.81e-06	1.8e-05	1.53	2.89	18132	Notch4	notch 4 [Source:MGI Symbol;Acc:MGI:107471]
ENSMUSG00000083083	-3.03	-2.44	-4.48	-2.15	-2.39	-0.792	0.425	0.497	0.629	1.55	0.0194	0.0279	2.28	4.86	0.0211	0.029	1.53	2.89		Gm15382	predicted gene 15382 [Source:MGI Symbol;Acc:MGI:3705661]
ENSMUSG00000030428	-0.415	-0.772	-0.221	-0.171	-0.397	1.12	0.277	0.343	-0.358	-1.28	0.933	0.943	0.0242	1.02	4.63e-06	9.79e-06	1.52	2.88	57776	Ttyh1	tweety family member 1 [Source:MGI Symbol;Acc:MGI:1889007]
ENSMUSG00000050737	5.55	7.08	5.31	6.89	5.34	6.86	5.85e-22	8.09e-20	1.52	2.87	8.51e-22	7.02e-20	1.58	2.98	2.93e-21	1.31e-19	1.52	2.87	64292	Ptges	prostaglandin E synthase [Source:MGI Symbol;Acc:MGI:1927593]
ENSMUSG00000021482	3.44	3.96	3.69	4.46	3.93	5.44	4.47e-06	1.36e-05	0.509	1.42	6.17e-10	2.69e-09	0.765	1.7	2.62e-17	3.88e-16	1.52	2.87	66129	Aaed1	AhpC/TSA antioxidant enzyme domain containing 1 [Source:MGI Symbol;Acc:MGI:1913379]
ENSMUSG00000041605	2.61	3.02	2.28	2.56	1.56	3.08	0.000366	0.000811	0.413	1.33	0.017	0.0246	0.291	1.22	2.42e-11	1.08e-10	1.52	2.87	67313	5730559C18Rik	RIKEN cDNA 5730559C18 gene [Source:MGI Symbol;Acc:MGI:1921579]
ENSMUSG00000028645	7.69	9.05	7.02	8.18	7.07	8.59	2.34e-23	5.34e-21	1.36	2.57	6.27e-21	3.81e-19	1.16	2.24	1.18e-23	1.23e-21	1.52	2.86	20525	Slc2a1	solute carrier family 2 (facilitated glucose transporter), member 1 [Source:MGI Symbol;Acc:MGI:95755]
ENSMUSG00000020099	6.82	7.32	6.66	8	6.33	7.84	1.2e-10	8.51e-10	0.502	1.42	4.5e-20	2.05e-18	1.34	2.53	1.06e-20	4.01e-19	1.52	2.86	107449	Unc5b	unc-5 netrin receptor B [Source:MGI Symbol;Acc:MGI:894703]
ENSMUSG00000027684	3.58	4.07	3.95	5.07	4.1	5.61	1.04e-07	4.26e-07	0.493	1.41	1.43e-16	2.35e-15	1.12	2.17	5.06e-20	1.52e-18	1.51	2.86	14013	Mecom	MDS1 and EVI1 complex locus [Source:MGI Symbol;Acc:MGI:95457]
ENSMUSG00000020023	4.63	5.58	4.6	5.96	4.56	6.07	3.4e-13	4.25e-12	0.952	1.93	7.69e-17	1.35e-15	1.36	2.57	1.28e-17	2.07e-16	1.51	2.86	319880	Tmcc3	transmembrane and coiled coil domains 3 [Source:MGI Symbol;Acc:MGI:2442900]
ENSMUSG00000034612	7.12	9.37	5.79	7.55	5.98	7.48	2.94e-26	2.13e-23	2.24	4.73	1.38e-21	1.07e-19	1.75	3.37	4.15e-20	1.28e-18	1.5	2.84	58250	Chst11	carbohydrate sulfotransferase 11 [Source:MGI Symbol;Acc:MGI:1927166]
ENSMUSG00000056486	2.81	3.21	2.95	3.98	2.83	4.34	0.000652	0.00138	0.418	1.34	8.31e-11	4.19e-10	1.03	2.04	5.78e-14	4.09e-13	1.5	2.84	108699	Chn1	chimerin 1 [Source:MGI Symbol;Acc:MGI:1915674]
ENSMUSG00000028495	2.79	3.53	2.21	3.69	1.84	3.37	2.7e-06	8.57e-06	0.748	1.68	1.21e-10	5.93e-10	1.49	2.81	1.87e-09	6.17e-09	1.51	2.84	20104 /// 105244208	Rps6	ribosomal protein S6 [Source:MGI Symbol;Acc:MGI:98159]
ENSMUSG00000106943	0.16	1.11	-0.679	0.91	-1.44	0.085	0.000849	0.00177	0.952	1.93	2.03e-05	4.38e-05	1.59	3.01	0.000613	0.00102	1.5	2.84		Dancr	differentiation antagonizing non-protein coding RNA [Source:MGI Symbol;Acc:MGI:1917286]
ENSMUSG00000057228	-2.29	-2.21	-2.66	-1.77	-0.593	0.883	0.909	0.929	0.0676	1.05	0.116	0.146	0.954	1.94	0.000141	0.000251	1.5	2.84	23923	Aadat	aminoadipate aminotransferase [Source:MGI Symbol;Acc:MGI:1345167]
ENSMUSG00000103436	-0.815	-0.43	-0.912	-0.558	-3.71	-2.21	0.261	0.326	0.398	1.32	0.36	0.409	0.332	1.26	0.0247	0.0335	1.51	2.84		Gm36995	predicted gene, 36995 [Source:MGI Symbol;Acc:MGI:5610223]
ENSMUSG00000036990	7.46	8.5	7.16	8.65	7.11	8.61	7.64e-21	7.4e-19	1.04	2.05	2.75e-24	5.61e-22	1.49	2.81	3.62e-24	4.74e-22	1.5	2.83	73945	Otud4	OTU domain containing 4 [Source:MGI Symbol;Acc:MGI:1098801]
ENSMUSG00000034640	5.22	7	4.98	6.4	5.2	6.7	2.1e-23	5.2e-21	1.78	3.44	2.48e-20	1.23e-18	1.42	2.67	2.98e-21	1.32e-19	1.5	2.83	99929	Tiparp	TCDD-inducible poly(ADP-ribose) polymerase [Source:MGI Symbol;Acc:MGI:2159210]
ENSMUSG00000038388	6.43	7.24	6.03	7.26	6.03	7.53	4.9e-17	1.61e-15	0.811	1.75	1.06e-20	6.16e-19	1.23	2.35	1.3e-22	9.22e-21	1.5	2.83	56524	Mpp6	membrane protein, palmitoylated 6 (MAGUK p55 subfamily member 6) [Source:MGI Symbol;Acc:MGI:1927340]
ENSMUSG00000037907	5.49	6.12	4.86	6.02	4.31	5.8	1.07e-11	9.42e-11	0.628	1.55	2.43e-16	3.77e-15	1.16	2.23	2.59e-17	3.85e-16	1.49	2.82	268445	Ankrd13b	ankyrin repeat domain 13b [Source:MGI Symbol;Acc:MGI:2144501]
ENSMUSG00000097081	1.1	2.27	0.806	2.64	0.704	2.21	1.32e-07	5.28e-07	1.18	2.27	8.96e-11	4.5e-10	1.82	3.53	1.94e-08	5.54e-08	1.5	2.82		Gm10425	predicted gene 10425 [Source:MGI Symbol;Acc:MGI:3642471]
ENSMUSG00000021596	-0.17	0.211	-0.103	1.07	0.904	2.4	0.0928	0.129	0.39	1.31	3.92e-06	9.37e-06	1.18	2.26	2.32e-10	8.87e-10	1.49	2.82	78771	Mctp1	multiple C2 domains, transmembrane 1 [Source:MGI Symbol;Acc:MGI:1926021]
ENSMUSG00000065878	-0.436	0.067	-1.2	-0.0516	-2.57	-1.16	0.136	0.182	0.513	1.43	0.00526	0.00819	1.17	2.25	0.0101	0.0144	1.5	2.82		Snord34	small nucleolar RNA, C/D box 34 [Source:MGI Symbol;Acc:MGI:1351325]
ENSMUSG00000105167	-2.69	-2.07	-3.3	-0.838	-3.71	-2.28	0.374	0.445	0.59	1.5	0.000832	0.00145	2.45	5.46	0.0634	0.0811	1.5	2.82		Snord43	small nucleolar RNA, C/D box 43 [Source:MGI Symbol;Acc:MGI:3819534]
ENSMUSG00000000628	6.05	7.4	5.06	6.77	5.54	7.03	9.8e-23	1.76e-20	1.35	2.56	3.95e-23	4.94e-21	1.7	3.26	1.53e-22	1.04e-20	1.49	2.81	15277	Hk2	hexokinase 2 [Source:MGI Symbol;Acc:MGI:1315197]
ENSMUSG00000029862	-0.0967	2.21	-0.583	2.6	0.0147	1.52	3.06e-09	1.66e-08	2.31	4.95	4.59e-11	2.41e-10	3.16	8.97	9.63e-06	1.96e-05	1.49	2.81	12723	Clcn1	chloride channel, voltage-sensitive 1 [Source:MGI Symbol;Acc:MGI:88417]
ENSMUSG00000029223	1.65	2.15	1.62	2.31	1.9	3.4	0.00116	0.00237	0.521	1.43	3.77e-05	7.86e-05	0.701	1.63	5.93e-12	2.91e-11	1.49	2.81	22223	Uchl1	ubiquitin carboxy-terminal hydrolase L1 [Source:MGI Symbol;Acc:MGI:103149]
ENSMUSG00000028518	2.14	2.44	2.01	2.6	1.81	3.28	0.0402	0.0608	0.289	1.22	0.000243	0.000455	0.575	1.49	6.23e-11	2.62e-10	1.49	2.81	108079	Prkaa2	protein kinase, AMP-activated, alpha 2 catalytic subunit [Source:MGI Symbol;Acc:MGI:1336173]
ENSMUSG00000038515	0.527	0.395	0.963	1.25	0.811	2.31	0.605	0.669	-0.129	-1.09	0.117	0.147	0.322	1.25	2.95e-08	8.19e-08	1.49	2.81	66790	Grtp1	GH regulated TBC protein 1 [Source:MGI Symbol;Acc:MGI:1914040]
ENSMUSG00000070738	5.76	6.71	5.51	6.67	5.37	6.85	3.92e-18	1.7e-16	0.946	1.93	8.87e-20	3.74e-18	1.16	2.24	7.1e-22	3.92e-20	1.49	2.8	227333	Dgkd	diacylglycerol kinase, delta [Source:MGI Symbol;Acc:MGI:2138334]
ENSMUSG00000096054	5.29	5.23	5.18	5.98	5.36	6.85	0.216	0.275	-0.0692	-1.05	5.73e-14	5.2e-13	0.801	1.74	1.28e-20	4.67e-19	1.49	2.8	64009	Syne1	spectrin repeat containing, nuclear envelope 1 [Source:MGI Symbol;Acc:MGI:1927152]
ENSMUSG00000005045	1.76	3.32	0.647	2.32	0.0936	1.56	7.85e-12	7.08e-11	1.56	2.94	2.85e-09	1.1e-08	1.66	3.17	9.49e-07	2.18e-06	1.48	2.8	269610	Chd5	chromodomain helicase DNA binding protein 5 [Source:MGI Symbol;Acc:MGI:3036258]
ENSMUSG00000028527	3.6	4.39	2.56	2.86	2.62	4.08	2.2e-09	1.22e-08	0.791	1.73	0.0261	0.0367	0.305	1.24	2.34e-12	1.23e-11	1.49	2.8	11639	Ak4	adenylate kinase 4 [Source:MGI Symbol;Acc:MGI:87979]
ENSMUSG00000054161	-2.88	-0.526	-1.97	-0.0927	-2.55	-1.1	6.14e-05	0.000156	2.37	5.16	0.000111	0.000217	1.87	3.66	0.00598	0.0088	1.49	2.8	73813	Fam83e	family with sequence similarity 83, member E [Source:MGI Symbol;Acc:MGI:1921063]
ENSMUSG00000020847	-2.12	-1.71	-2.2	-1.73	-1.27	0.218	0.317	0.385	0.43	1.35	0.267	0.313	0.482	1.4	7.2e-05	0.000132	1.49	2.8	380714	Rph3al	rabphilin 3A-like (without C2 domains) [Source:MGI Symbol;Acc:MGI:1923492]
ENSMUSG00000038244	7.92	8.75	7	8.38	6.81	8.3	2.24e-15	4.69e-14	0.826	1.77	1.62e-19	6.11e-18	1.38	2.6	6.7e-20	1.93e-18	1.48	2.79	320878	Mical2	microtubule associated monooxygenase, calponin and LIM domain containing 2 [Source:MGI Symbol;Acc:MGI:2444947]
ENSMUSG00000035390	2.89	2.89	2.9	3.47	2.68	4.16	0.927	0.944	-0.0109	-1.01	1.71e-05	3.74e-05	0.575	1.49	1.01e-12	5.64e-12	1.48	2.79	381979	Brsk1	BR serine/threonine kinase 1 [Source:MGI Symbol;Acc:MGI:2685946]
ENSMUSG00000034330	-0.311	0.187	-0.679	0.256	-0.286	1.2	0.158	0.208	0.486	1.4	0.0159	0.023	0.912	1.88	5.55e-05	0.000103	1.48	2.79	234779	Plcg2	phospholipase C, gamma 2 [Source:MGI Symbol;Acc:MGI:97616]
ENSMUSG00000001056	6.49	7.12	6.12	7.32	5.94	7.42	3.34e-14	5.16e-13	0.637	1.56	4.97e-20	2.25e-18	1.2	2.29	9.97e-22	5.36e-20	1.48	2.78	52530	Nhp2	NHP2 ribonucleoprotein [Source:MGI Symbol;Acc:MGI:1098547]
ENSMUSG00000047443	-0.606	-0.175	-0.141	-0.0213	-0.607	0.872	0.155	0.204	0.44	1.36	0.757	0.788	0.0854	1.06	1.55e-05	3.08e-05	1.47	2.78	227358	Erfe	erythroferrone [Source:MGI Symbol;Acc:MGI:3606476]
ENSMUSG00000066232	8.02	8.97	7.77	9.05	7.59	9.06	1.51e-19	9.64e-18	0.951	1.93	2.35e-22	2.31e-20	1.28	2.43	1.63e-23	1.63e-21	1.47	2.77	233726	Ipo7	importin 7 [Source:MGI Symbol;Acc:MGI:2152414]
ENSMUSG00000045671	4.98	6.16	4.65	5.92	4.9	6.37	2.75e-18	1.27e-16	1.17	2.26	2.9e-18	7.56e-17	1.27	2.41	2.9e-20	9.4e-19	1.47	2.77	114716	Spred2	sprouty-related, EVH1 domain containing 2 [Source:MGI Symbol;Acc:MGI:2150019]
ENSMUSG00000041189	1.41	1.49	1.11	1.66	1.53	3	0.67	0.727	0.0675	1.05	0.00235	0.00387	0.546	1.46	4.37e-11	1.88e-10	1.47	2.77	11443	Chrnb1	cholinergic receptor, nicotinic, beta polypeptide 1 (muscle) [Source:MGI Symbol;Acc:MGI:87890]
ENSMUSG00000089886	-0.0984	0.993	-0.547	0.743	-0.615	0.845	0.000153	0.000363	1.08	2.11	8.79e-05	0.000175	1.26	2.4	1.82e-05	3.59e-05	1.47	2.77		Gm16184	predicted gene 16184 [Source:MGI Symbol;Acc:MGI:3802154]
ENSMUSG00000088632	-2.02	-1.33	-2.13	-2.14	-3.99	-2.6	0.297	0.364	0.706	1.63	0.912	0.925	0.0821	1.06	0.145	0.175	1.47	2.77		Gm22314	predicted gene, 22314 [Source:MGI Symbol;Acc:MGI:5452091]
ENSMUSG00000041025	5.21	6.71	4.96	6.68	5.02	6.5	3.87e-21	4.04e-19	1.5	2.83	4.85e-22	4.4e-20	1.72	3.29	3.1e-20	9.95e-19	1.47	2.76	212632	Iffo2	intermediate filament family orphan 2 [Source:MGI Symbol;Acc:MGI:2140675]
ENSMUSG00000071369	4.28	4.66	3.81	4.72	2.94	4.39	2.47e-06	7.87e-06	0.381	1.3	1.48e-12	1.01e-11	0.904	1.87	1.4e-14	1.11e-13	1.46	2.76	26408	Map3k5	mitogen-activated protein kinase kinase kinase 5 [Source:MGI Symbol;Acc:MGI:1346876]
ENSMUSG00000030162	0.45	2.08	-0.665	1.31	-0.647	0.832	3.55e-07	1.32e-06	1.62	3.06	2.01e-06	5.01e-06	1.97	3.93	0.000223	0.000387	1.47	2.76	108078	Olr1	oxidized low density lipoprotein (lectin-like) receptor 1 [Source:MGI Symbol;Acc:MGI:1261434]
ENSMUSG00000086537	-0.138	1.05	-0.238	0.313	-0.912	0.583	7.74e-05	0.000193	1.17	2.25	0.0517	0.0693	0.558	1.47	6.95e-05	0.000128	1.47	2.76		Nespas	neuroendocrine secretory protein antisense [Source:MGI Symbol;Acc:MGI:1861674]
ENSMUSG00000042807	-4.41	-2.56	-3.46	-1.64	-1.91	-0.416	0.027	0.0424	1.86	3.64	0.0073	0.0111	1.91	3.75	0.00523	0.00775	1.46	2.75	329152	Hecw2	HECT, C2 and WW domain containing E3 ubiquitin protein ligase 2 [Source:MGI Symbol;Acc:MGI:2685817]
ENSMUSG00000022952	6.05	7.5	5.62	6.66	5.06	6.52	1.57e-19	9.95e-18	1.45	2.73	2.96e-15	3.57e-14	1.04	2.06	2.8e-17	4.11e-16	1.46	2.74	12394	Runx1	runt related transcription factor 1 [Source:MGI Symbol;Acc:MGI:99852]
ENSMUSG00000022623	-0.188	-0.314	-0.89	-0.451	-1.59	-0.1	0.667	0.725	-0.135	-1.1	0.207	0.248	0.45	1.37	0.000928	0.0015	1.44	2.72	58234	Shank3	SH3 and multiple ankyrin repeat domains 3 [Source:MGI Symbol;Acc:MGI:1930016]
ENSMUSG00000073700	5.92	7.7	5.04	7.14	5.53	6.98	3.22e-23	7.2e-21	1.78	3.44	4.34e-23	5.26e-21	2.09	4.26	5.88e-20	1.74e-18	1.44	2.71	242785	Klhl21	kelch-like 21 [Source:MGI Symbol;Acc:MGI:1919288]
ENSMUSG00000060206	4.57	5.48	4.67	5.58	4.5	5.93	4.65e-14	6.95e-13	0.9	1.87	1.86e-14	1.89e-13	0.911	1.88	1.51e-18	3.05e-17	1.44	2.71	242466	Zfp462	zinc finger protein 462 [Source:MGI Symbol;Acc:MGI:107690]
ENSMUSG00000074415	6.49	8.07	5.95	7.86	5.47	6.91	2.24e-16	6.11e-15	1.58	2.99	1.67e-17	3.54e-16	1.91	3.77	1.86e-13	1.19e-12	1.44	2.71		2610203C20Rik	RIKEN cDNA 2610203C20 gene [Source:MGI Symbol;Acc:MGI:1917705]
ENSMUSG00000103593	0.689	1.37	0.014	1.36	-0.419	1.04	0.00275	0.00522	0.689	1.61	8.26e-06	1.89e-05	1.34	2.53	2.28e-05	4.43e-05	1.44	2.71		Gm37352	predicted gene, 37352 [Source:MGI Symbol;Acc:MGI:5610580]
ENSMUSG00000098006	-2.21	-3.33	-2.17	-2.24	-2.5	-1.07	0.0556	0.0814	-1.09	-2.13	0.825	0.849	-0.104	-1.08	0.00333	0.00506	1.44	2.71		Gm8565	predicted gene 8565 [Source:MGI Symbol;Acc:MGI:3644126]
ENSMUSG00000062661	6.53	7.73	6.06	7.34	5.95	7.39	2.52e-19	1.51e-17	1.21	2.31	3.55e-19	1.21e-17	1.28	2.43	5.12e-20	1.53e-18	1.43	2.7	14299	Ncs1	neuronal calcium sensor 1 [Source:MGI Symbol;Acc:MGI:109166]
ENSMUSG00000028889	5.18	6.27	4.81	6.3	4.71	6.15	1.4e-17	5.13e-16	1.09	2.13	6.17e-20	2.7e-18	1.48	2.79	4.7e-19	1.07e-17	1.43	2.7	230734	Yrdc	yrdC domain containing (E.coli) [Source:MGI Symbol;Acc:MGI:2387201]
ENSMUSG00000027510	3.8	4.71	3.54	5.29	3.66	5.1	7.63e-13	8.63e-12	0.915	1.89	6.04e-19	1.95e-17	1.75	3.36	7.01e-17	9.46e-16	1.43	2.7	56190	Rbm38	RNA binding motif protein 38 [Source:MGI Symbol;Acc:MGI:1889294]
ENSMUSG00000022003	4.36	4.76	4.15	5.09	3.92	5.35	2.79e-07	1.05e-06	0.398	1.32	1.54e-14	1.6e-13	0.942	1.92	4.65e-18	8.39e-17	1.43	2.7	67554	Slc25a30	solute carrier family 25, member 30 [Source:MGI Symbol;Acc:MGI:1914804]
ENSMUSG00000044005	3.04	3.11	3.1	3.4	2.43	3.87	0.572	0.639	0.0674	1.05	0.0115	0.0171	0.303	1.23	4.28e-11	1.84e-10	1.43	2.7	216456	Gls2	glutaminase 2 (liver, mitochondrial) [Source:MGI Symbol;Acc:MGI:2143539]
ENSMUSG00000085569	1.31	2.96	1.12	3.65	1.89	3.32	9.95e-11	7.16e-10	1.67	3.17	1.97e-14	1.98e-13	2.52	5.73	1.1e-10	4.42e-10	1.43	2.69		Gm12602	predicted gene 12602 [Source:MGI Symbol;Acc:MGI:3651757]
ENSMUSG00000049892	-2.1	-0.599	-2.32	-0.634	-1.87	-0.448	0.00489	0.00887	1.49	2.8	0.00285	0.00464	1.65	3.15	0.00532	0.00787	1.43	2.69	19416	Rasd1	RAS, dexamethasone-induced 1 [Source:MGI Symbol;Acc:MGI:1270848]
ENSMUSG00000026228	-2.79	-0.934	-4.23	-1.92	-3.05	-1.63	0.00174	0.00344	1.88	3.68	0.00302	0.00489	2.33	5.03	0.0249	0.0338	1.43	2.69	15559	Htr2b	5-hydroxytryptamine (serotonin) receptor 2B [Source:MGI Symbol;Acc:MGI:109323]
ENSMUSG00000092300	-2.32	-1.15	-1.44	-1.18	-2.34	-0.894	0.0238	0.0377	1.23	2.35	0.586	0.63	0.249	1.19	0.00976	0.014	1.43	2.69		Cdk3-ps	cyclin-dependent kinase 3, pseudogene [Source:MGI Symbol;Acc:MGI:1916931]
ENSMUSG00000063316	4.09	4.75	3.92	5	3.55	4.98	3.66e-10	2.34e-09	0.655	1.57	1.23e-14	1.31e-13	1.08	2.12	3.96e-16	4.43e-15	1.42	2.68	19942 /// 108167922	Rpl27	ribosomal protein L27 [Source:MGI Symbol;Acc:MGI:98036]
ENSMUSG00000028179	4.79	5.8	3.98	4.91	3.44	4.86	6.2e-12	5.72e-11	1.01	2.01	3.26e-09	1.24e-08	0.934	1.91	1.84e-11	8.4e-11	1.42	2.68	107869	Cth	cystathionase (cystathionine gamma-lyase) [Source:MGI Symbol;Acc:MGI:1339968]
ENSMUSG00000022103	-1.67	-0.63	-2.08	-1.21	-3.35	-1.95	0.0325	0.0501	1.04	2.05	0.0947	0.121	0.893	1.86	0.043	0.0565	1.42	2.68	14586	Gfra2	glial cell line derived neurotrophic factor family receptor alpha 2 [Source:MGI Symbol;Acc:MGI:1195462]
ENSMUSG00000101335	0.31	0.616	0.393	0.428	-0.458	0.969	0.193	0.248	0.308	1.24	0.96	0.966	0.0118	1.01	1.36e-05	2.73e-05	1.42	2.67		Gm28229	predicted gene 28229 [Source:MGI Symbol;Acc:MGI:5578935]
ENSMUSG00000098180	-1.58	-1.67	-1.87	-1.45	-1.88	-0.448	0.804	0.844	-0.115	-1.08	0.344	0.392	0.444	1.36	0.00281	0.0043	1.41	2.67		Gm5430	predicted gene 5430 [Source:MGI Symbol;Acc:MGI:3648216]
ENSMUSG00000034751	6.58	7.72	6.19	7.55	6.22	7.63	4.41e-19	2.48e-17	1.14	2.2	2.19e-20	1.12e-18	1.37	2.58	1.27e-20	4.65e-19	1.41	2.66	328329	Mast4	microtubule associated serine/threonine kinase family member 4 [Source:MGI Symbol;Acc:MGI:1918885]
ENSMUSG00000038172	6.45	7.7	6	7.14	5.83	7.24	2.38e-20	1.99e-18	1.25	2.37	1.01e-18	3.03e-17	1.15	2.21	2.09e-20	7.21e-19	1.41	2.66	69863	Ttc39b	tetratricopeptide repeat domain 39B [Source:MGI Symbol;Acc:MGI:1917113]
ENSMUSG00000050900	-1.26	-0.562	-1.88	-0.407	-1.4	-0.0545	0.12	0.162	0.686	1.61	0.00428	0.00675	1.45	2.74	0.00262	0.00403	1.41	2.66		Gm7327	predicted gene 7327 [Source:MGI Symbol;Acc:MGI:3646274]
ENSMUSG00000097445	-0.782	-0.248	-0.845	-1.16	-2.12	-0.82	0.151	0.199	0.551	1.47	0.487	0.535	-0.298	-1.23	0.00864	0.0124	1.41	2.66		Gm26631	predicted gene, 26631 [Source:MGI Symbol;Acc:MGI:5477125]
ENSMUSG00000059588	3.24	5.98	2.9	6.15	3.66	5.05	3.28e-22	4.96e-20	2.75	6.71	6.15e-23	7.14e-21	3.25	9.5	7.59e-16	7.92e-15	1.4	2.65	54598	Calcrl	calcitonin receptor-like [Source:MGI Symbol;Acc:MGI:1926944]
ENSMUSG00000040659	6.18	7.11	5.64	6.79	5.57	6.98	2.56e-16	6.91e-15	0.932	1.91	1.99e-17	4.13e-16	1.14	2.21	2.94e-19	7.08e-18	1.41	2.65	27984	Efhd2	EF hand domain containing 2 [Source:MGI Symbol;Acc:MGI:106504]
ENSMUSG00000027698	5.19	6	4.94	6.05	4.78	6.19	2.62e-14	4.17e-13	0.806	1.75	6.03e-17	1.09e-15	1.1	2.15	7.04e-19	1.53e-17	1.41	2.65	320024	Nceh1	neutral cholesterol ester hydrolase 1 [Source:MGI Symbol;Acc:MGI:2443191]
ENSMUSG00000021696	1.96	3.56	1.34	3.4	0.421	1.81	8.48e-14	1.2e-12	1.6	3.03	1.77e-14	1.81e-13	2.06	4.16	7.03e-08	1.86e-07	1.41	2.65	74559	Elovl7	ELOVL family member 7, elongation of long chain fatty acids (yeast) [Source:MGI Symbol;Acc:MGI:1921809]
ENSMUSG00000091472	-1.54	-0.549	-1.98	-0.637	-2.48	-1.02	0.00974	0.0167	0.97	1.96	0.00164	0.00276	1.32	2.5	0.00295	0.00451	1.4	2.65		Gm3739	predicted gene 3739 [Source:MGI Symbol;Acc:MGI:3781914]
ENSMUSG00000000531	3.15	4.36	2.57	3.98	2.6	4	1.5e-13	2.05e-12	1.22	2.32	2.39e-13	1.9e-12	1.42	2.67	4.9e-13	2.87e-12	1.4	2.64	56149	Grasp	GRP1 (general receptor for phosphoinositides 1)-associated scaffold protein [Source:MGI Symbol;Acc:MGI:1860303]
ENSMUSG00000025010	3.09	3.74	2.83	3.76	2.52	3.9	6.92e-08	2.92e-07	0.657	1.58	3.5e-10	1.59e-09	0.924	1.9	4.82e-13	2.83e-12	1.4	2.64	240665	Ccnj	cyclin J [Source:MGI Symbol;Acc:MGI:2443297]
ENSMUSG00000056073	-0.855	-2.28	0.188	0.284	0.121	1.53	0.00424	0.00778	-1.49	-2.81	0.802	0.828	0.0705	1.05	7.97e-06	1.63e-05	1.4	2.64	14806	Grik2	glutamate receptor, ionotropic, kainate 2 (beta 2) [Source:MGI Symbol;Acc:MGI:95815]
ENSMUSG00000035735	5	6.25	4.41	5.97	4.06	5.47	1.3e-16	3.79e-15	1.25	2.37	1.85e-17	3.88e-16	1.56	2.95	4.79e-15	4.19e-14	1.4	2.63	269060	Dagla	diacylglycerol lipase, alpha [Source:MGI Symbol;Acc:MGI:2677061]
ENSMUSG00000105143	-1.69	-1.4	-3.25	-0.717	-2.96	-1.56	0.61	0.674	0.233	1.18	9.38e-05	0.000186	2.5	5.65	0.0189	0.0261	1.39	2.63		Gm8069	predicted pseudogene 8069 [Source:MGI Symbol;Acc:MGI:3645115]
ENSMUSG00000098678	-2.07	-1.81	-2.8	-0.786	-3.22	-1.79	0.68	0.737	0.213	1.16	0.000663	0.00117	2	4.01	0.0291	0.0391	1.39	2.63	223645	Mroh6	maestro heat-like repeat family member 6 [Source:MGI Symbol;Acc:MGI:5011755]
ENSMUSG00000023809	4.79	5.12	4.24	4.91	4.19	5.58	1.35e-06	4.52e-06	0.338	1.26	6.35e-11	3.27e-10	0.668	1.59	5.45e-18	9.62e-17	1.39	2.62	20112	Rps6ka2	ribosomal protein S6 kinase, polypeptide 2 [Source:MGI Symbol;Acc:MGI:1342290]
ENSMUSG00000027827	3.45	4.21	3.49	4.78	2.85	4.26	2.09e-08	9.75e-08	0.75	1.68	1.01e-13	8.7e-13	1.3	2.46	3.35e-12	1.71e-11	1.39	2.62	16497	Kcnab1	potassium voltage-gated channel, shaker-related subfamily, beta member 1 [Source:MGI Symbol;Acc:MGI:109155]
ENSMUSG00000060716	1.26	2.32	1.02	2.32	0.115	1.53	2.72e-07	1.03e-06	1.07	2.1	2.45e-08	8.15e-08	1.31	2.47	1.47e-06	3.29e-06	1.39	2.62	211945	Plekhh1	pleckstrin homology domain containing, family H (with MyTH4 domain) member 1 [Source:MGI Symbol;Acc:MGI:2144989]
ENSMUSG00000085894	0.304	2.24	0.199	1.42	-0.955	0.422	5.53e-09	2.86e-08	1.97	3.92	4.52e-05	9.32e-05	1.22	2.33	0.000542	0.000904	1.39	2.62		Gm15832	predicted gene 15832 [Source:MGI Symbol;Acc:MGI:3834078]
ENSMUSG00000105124	-0.771	-0.458	-0.99	-0.239	-1.78	-0.424	0.327	0.396	0.341	1.27	0.034	0.0468	0.769	1.7	0.0021	0.00327	1.39	2.62		Gm5297	predicted gene 5297 [Source:MGI Symbol;Acc:MGI:3646414]
ENSMUSG00000034488	0.652	0.665	0.563	1.69	1.2	2.56	0.972	0.979	0.00735	1.01	2.27e-06	5.63e-06	1.13	2.19	2.29e-09	7.49e-09	1.38	2.61	13612	Edil3	EGF-like repeats and discoidin I-like domains 3 [Source:MGI Symbol;Acc:MGI:1329025]
ENSMUSG00000035678	0.32	1.12	0.417	1.49	0.58	1.98	0.000788	0.00165	0.818	1.76	1.51e-05	3.33e-05	1.08	2.11	1.38e-07	3.53e-07	1.39	2.61	21950	Tnfsf9	tumor necrosis factor (ligand) superfamily, member 9 [Source:MGI Symbol;Acc:MGI:1101058]
ENSMUSG00000020303	2.24	3	0.921	1.73	0.273	1.66	1.62e-05	4.51e-05	0.759	1.69	0.00135	0.00229	0.8	1.74	2.18e-05	4.25e-05	1.38	2.61	20856	Stc2	stanniocalcin 2 [Source:MGI Symbol;Acc:MGI:1316731]
ENSMUSG00000016494	3.54	3.44	3.38	3.85	4.05	5.42	0.308	0.376	-0.114	-1.08	0.000185	0.000352	0.466	1.38	6.9e-15	5.85e-14	1.38	2.6	12490	Cd34	CD34 antigen [Source:MGI Symbol;Acc:MGI:88329]
ENSMUSG00000085355	-0.0737	0.669	-1.3	0.687	-0.399	1	0.00356	0.00662	0.748	1.68	3.81e-07	1.06e-06	2.01	4.03	7.79e-06	1.6e-05	1.38	2.6		3010003L21Rik	RIKEN cDNA 3010003L21 gene [Source:MGI Symbol;Acc:MGI:1924094]
ENSMUSG00000057335	7.07	8.25	7.15	8.37	7.34	8.72	1.4e-22	2.42e-20	1.18	2.27	4.59e-23	5.51e-21	1.22	2.34	2.03e-24	3.1e-22	1.38	2.59	545389	Cep170	centrosomal protein 170 [Source:MGI Symbol;Acc:MGI:1918348]
ENSMUSG00000040463	8.92	9.63	8.43	9.71	8.1	9.47	3.29e-18	1.47e-16	0.715	1.64	9.5e-24	1.5e-21	1.28	2.42	4.09e-24	5.16e-22	1.38	2.59	18432	Mybbp1a	MYB binding protein (P160) 1a [Source:MGI Symbol;Acc:MGI:106181]
ENSMUSG00000103861	-2.66	-1.03	-2.8	-1.05	-2.89	-1.54	0.000486	0.00106	1.62	3.07	0.00027	0.000501	1.75	3.36	0.00474	0.00707	1.37	2.59	NA	NA	NA
ENSMUSG00000038279	7.76	8.72	7.22	8.72	6.95	8.32	4.89e-21	5e-19	0.959	1.94	4.28e-25	1.24e-22	1.5	2.83	1.14e-23	1.2e-21	1.37	2.58	110109	Nop2	NOP2 nucleolar protein [Source:MGI Symbol;Acc:MGI:107891]
ENSMUSG00000027333	4.16	5	3.7	4.39	3.43	4.8	5.05e-12	4.75e-11	0.846	1.8	5.57e-09	2.04e-08	0.693	1.62	1.46e-14	1.16e-13	1.37	2.58	228608	Smox	spermine oxidase [Source:MGI Symbol;Acc:MGI:2445356]
ENSMUSG00000045005	3.75	4.6	3.73	5.05	3.6	4.98	3.91e-09	2.08e-08	0.854	1.81	2.76e-13	2.16e-12	1.32	2.5	5.63e-13	3.28e-12	1.37	2.58	14367	Fzd5	frizzled class receptor 5 [Source:MGI Symbol;Acc:MGI:108571]
ENSMUSG00000033987	1.46	2.2	0.965	2.2	0.0906	1.46	0.000505	0.00109	0.755	1.69	3.96e-06	9.44e-06	1.25	2.38	6.5e-05	0.00012	1.37	2.58	69926	Dnah17	dynein, axonemal, heavy chain 17 [Source:MGI Symbol;Acc:MGI:1917176]
ENSMUSG00000079069	-1.24	-0.557	-1.48	-0.683	-1.15	0.192	0.0593	0.0864	0.686	1.61	0.04	0.0546	0.789	1.73	0.000296	0.000508	1.36	2.58		8430423G03Rik	RIKEN cDNA 8430423G03 gene [Source:MGI Symbol;Acc:MGI:1918723]
ENSMUSG00000027803	7.15	8.41	7.13	8.5	7.23	8.59	2.13e-23	5.2e-21	1.27	2.41	3.44e-24	6.72e-22	1.37	2.58	3.96e-24	5.04e-22	1.36	2.57	97064	Wwtr1	WW domain containing transcription regulator 1 [Source:MGI Symbol;Acc:MGI:1917649]
ENSMUSG00000066278	4.89	6.5	4.5	6.2	4.65	6	2.03e-20	1.76e-18	1.61	3.06	6.01e-20	2.65e-18	1.7	3.24	1.1e-17	1.81e-16	1.36	2.57	330192	Vps37b	vacuolar protein sorting 37B [Source:MGI Symbol;Acc:MGI:1916724]
ENSMUSG00000022325	5.27	5.98	5.03	6.22	4.94	6.3	1.03e-14	1.8e-13	0.704	1.63	1.23e-19	4.93e-18	1.2	2.29	1.45e-20	5.14e-19	1.36	2.57	67724	Pop1	processing of precursor 1, ribonuclease P/MRP family, (S. cerevisiae) [Source:MGI Symbol;Acc:MGI:1914974]
ENSMUSG00000026014	5.28	6.35	4.68	6.3	4.84	6.21	1.87e-15	3.99e-14	1.07	2.1	2.4e-18	6.41e-17	1.62	3.07	1.12e-16	1.44e-15	1.36	2.57	77300	Raph1	Ras association (RalGDS/AF-6) and pleckstrin homology domains 1 [Source:MGI Symbol;Acc:MGI:1924550]
ENSMUSG00000065147	0.863	1.8	0.958	1.93	0.00539	1.36	3.07e-06	9.62e-06	0.943	1.92	1.19e-06	3.07e-06	0.967	1.95	5.62e-07	1.33e-06	1.36	2.57		Snora31	small nucleolar RNA, H/ACA box 31 [Source:MGI Symbol;Acc:MGI:3819500]
ENSMUSG00000027456	-1.81	0.715	-1.76	-0.35	-2.02	-0.661	4.44e-08	1.93e-07	2.54	5.82	0.000397	0.000721	1.43	2.69	0.00148	0.00234	1.36	2.57	228765	Sdcbp2	syndecan binding protein (syntenin) 2 [Source:MGI Symbol;Acc:MGI:2385156]
ENSMUSG00000011751	0.0293	0.00648	-0.0738	0.763	-0.0261	1.36	0.973	0.98	-0.00924	-1.01	0.00213	0.00353	0.852	1.81	6.05e-06	1.26e-05	1.36	2.57	80297	Sptbn4	spectrin beta, non-erythrocytic 4 [Source:MGI Symbol;Acc:MGI:1890574]
ENSMUSG00000036834	-0.496	-0.652	-1.09	-0.672	-1.08	0.296	0.632	0.694	-0.168	-1.12	0.271	0.317	0.423	1.34	0.000612	0.00101	1.36	2.57	269437	Plch1	phospholipase C, eta 1 [Source:MGI Symbol;Acc:MGI:2683547]
ENSMUSG00000106339	-2.11	-3.02	-2.35	-1.28	-2.12	-0.758	0.142	0.189	-0.903	-1.87	0.0421	0.0572	1.07	2.1	0.00778	0.0113	1.36	2.57		Gm43489	predicted gene 43489 [Source:MGI Symbol;Acc:MGI:5663626]
ENSMUSG00000047945	6.29	6.69	6.09	6.73	6.08	7.43	3.86e-10	2.46e-09	0.4	1.32	4.06e-14	3.81e-13	0.637	1.56	1.08e-21	5.64e-20	1.36	2.56	17357	Marcksl1	MARCKS-like 1 [Source:MGI Symbol;Acc:MGI:97143]
ENSMUSG00000028076	3.35	4.3	2.88	3.96	2.98	4.34	1.85e-11	1.56e-10	0.953	1.94	3.06e-11	1.65e-10	1.07	2.1	1.19e-13	7.91e-13	1.36	2.56	12479	Cd1d1	CD1d1 antigen [Source:MGI Symbol;Acc:MGI:107674]
ENSMUSG00000026167	0.922	1.31	-0.27	1.5	-0.705	0.67	0.0771	0.109	0.425	1.34	2.47e-06	6.07e-06	1.76	3.4	0.000656	0.00108	1.36	2.56	22409	Wnt10a	wingless-type MMTV integration site family, member 10A [Source:MGI Symbol;Acc:MGI:108071]
ENSMUSG00000051159	-1.94	-0.19	-1.41	-0.68	-2.63	-1.32	0.000427	0.000937	1.75	3.37	0.0728	0.0951	0.773	1.71	0.0182	0.0251	1.36	2.56	12705	Cited1	Cbp/p300-interacting transactivator with Glu/Asp-rich carboxy-terminal domain 1 [Source:MGI Symbol;Acc:MGI:108023]
ENSMUSG00000085172	-2.14	-2.03	-1.71	-1.41	-2.21	-0.86	0.839	0.874	0.0919	1.07	0.469	0.517	0.291	1.22	0.00291	0.00446	1.35	2.56		Gm6542	predicted gene 6542 [Source:MGI Symbol;Acc:MGI:3644649]
ENSMUSG00000018604	4.67	6.54	4.31	6.16	3.98	5.33	1.09e-20	1.01e-18	1.87	3.65	1.24e-19	4.95e-18	1.86	3.62	5.35e-15	4.63e-14	1.35	2.55	21386	Tbx3	T-box 3 [Source:MGI Symbol;Acc:MGI:98495]
ENSMUSG00000047044	4.55	5.22	4.57	5.57	4.55	5.91	8.76e-12	7.85e-11	0.666	1.59	5.13e-16	7.37e-15	1.01	2.01	7.87e-19	1.68e-17	1.35	2.55	225995	D030056L22Rik	RIKEN cDNA D030056L22 gene [Source:MGI Symbol;Acc:MGI:3583960]
ENSMUSG00000026121	4.78	5.88	4.77	5.58	4.32	5.68	3.67e-16	9.41e-15	1.1	2.14	5.49e-13	4.08e-12	0.806	1.75	7.06e-17	9.52e-16	1.35	2.55	20353	Sema4c	sema domain, immunoglobulin domain (Ig), transmembrane domain (TM) and short cytoplasmic domain, (semaphorin) 4C [Source:MGI Symbol;Acc:MGI:109252]
ENSMUSG00000087327	-1.99	-1.21	-2.7	-0.887	-4.27	-2.87	0.188	0.243	0.738	1.67	0.00529	0.00824	1.8	3.47	0.131	0.16	1.35	2.55		Gm15884	predicted gene 15884 [Source:MGI Symbol;Acc:MGI:3801897]
ENSMUSG00000084616	-0.976	-0.562	-0.668	-0.564	-1.79	-0.463	0.237	0.298	0.433	1.35	0.694	0.73	0.136	1.1	0.00294	0.00449	1.35	2.55		Gm25047	predicted gene, 25047 [Source:MGI Symbol;Acc:MGI:5454824]
ENSMUSG00000038299	6.79	7.38	6.42	7.69	6.38	7.72	1.24e-14	2.13e-13	0.589	1.5	6.37e-22	5.57e-20	1.27	2.41	2.7e-22	1.73e-20	1.34	2.54	225348	Wdr36	WD repeat domain 36 [Source:MGI Symbol;Acc:MGI:1917819]
ENSMUSG00000034220	8.69	9.56	8.34	9.3	7.69	9.04	4.04e-18	1.74e-16	0.87	1.83	7.27e-19	2.28e-17	0.966	1.95	1.57e-21	7.68e-20	1.34	2.54	14733	Gpc1	glypican 1 [Source:MGI Symbol;Acc:MGI:1194891]
ENSMUSG00000029014	6.28	7.07	6.07	7.08	5.66	7.01	4.7e-17	1.55e-15	0.785	1.72	2.68e-19	9.52e-18	1.01	2.02	2.53e-21	1.15e-19	1.34	2.54	22791	Dnajc2	DnaJ heat shock protein family (Hsp40) member C2 [Source:MGI Symbol;Acc:MGI:99470]
ENSMUSG00000046731	4.14	5.77	3.92	5.09	3.84	5.2	9.88e-20	6.8e-18	1.63	3.09	1.75e-15	2.23e-14	1.16	2.24	1.6e-16	1.98e-15	1.34	2.54	216858	Kctd11	potassium channel tetramerisation domain containing 11 [Source:MGI Symbol;Acc:MGI:2448712]
ENSMUSG00000037697	4.07	5.02	3.76	4.88	3.68	5.02	1.69e-14	2.83e-13	0.95	1.93	2.39e-15	2.96e-14	1.12	2.18	9.76e-17	1.28e-15	1.35	2.54	114874	Ddhd1	DDHD domain containing 1 [Source:MGI Symbol;Acc:MGI:2150302]
ENSMUSG00000079435	2.57	3.19	2.54	3.47	2.4	3.73	5.25e-07	1.89e-06	0.618	1.53	2.11e-10	9.92e-10	0.928	1.9	2.29e-13	1.43e-12	1.34	2.54	19982	Rpl36a	ribosomal protein L36A [Source:MGI Symbol;Acc:MGI:1201789]
ENSMUSG00000097028	1.73	2.51	1.56	3.16	1.84	3.17	5.37e-06	1.61e-05	0.775	1.71	8.35e-12	5.01e-11	1.59	3.01	1.17e-10	4.71e-10	1.34	2.54		Ptgs2os	prostaglandin-endoperoxide synthase 2, opposite strand [Source:MGI Symbol;Acc:MGI:2443180]
ENSMUSG00000055629	3.82	4.36	3.23	4.17	2.47	3.81	1.47e-06	4.88e-06	0.536	1.45	1.19e-09	4.92e-09	0.935	1.91	1.29e-10	5.16e-10	1.34	2.54	330671	B4galnt4	beta-1,4-N-acetyl-galactosaminyl transferase 4 [Source:MGI Symbol;Acc:MGI:2652891]
ENSMUSG00000103755	-3.04	-1.11	-2.2	-1.37	-2.1	-0.81	0.00179	0.00353	1.95	3.86	0.128	0.159	0.791	1.73	0.00962	0.0138	1.35	2.54		Gm37805	predicted gene, 37805 [Source:MGI Symbol;Acc:MGI:5611033]
ENSMUSG00000039145	6.03	6.84	4.85	6.65	5.26	6.61	1.97e-15	4.19e-14	0.807	1.75	2.73e-21	1.93e-19	1.8	3.48	6.66e-19	1.46e-17	1.34	2.53	227541	Camk1d	calcium/calmodulin-dependent protein kinase ID [Source:MGI Symbol;Acc:MGI:2442190]
ENSMUSG00000073147	3.88	4.73	3.79	5.32	4.11	5.45	2.8e-11	2.26e-10	0.855	1.81	4.84e-17	8.95e-16	1.53	2.89	2.72e-16	3.17e-15	1.34	2.53		5031425E22Rik	RIKEN cDNA 5031425E22 gene [Source:MGI Symbol;Acc:MGI:1923227]
ENSMUSG00000031026	3.81	4.53	2.87	4.04	3.14	4.5	1.21e-08	5.88e-08	0.715	1.64	1.62e-10	7.78e-10	1.16	2.24	1.91e-12	1.02e-11	1.34	2.53	330627	Trim66	tripartite motif-containing 66 [Source:MGI Symbol;Acc:MGI:2152406]
ENSMUSG00000001227	2.23	2.13	2.21	2.43	2.58	3.93	0.52	0.59	-0.0989	-1.07	0.15	0.185	0.214	1.16	2.18e-11	9.81e-11	1.34	2.53	20359	Sema6b	sema domain, transmembrane domain (TM), and cytoplasmic domain, (semaphorin) 6B [Source:MGI Symbol;Acc:MGI:1202889]
ENSMUSG00000040751	-0.869	-0.712	-0.953	-0.607	-1.01	0.324	0.634	0.696	0.167	1.12	0.321	0.368	0.349	1.27	0.000338	0.000576	1.34	2.53	56743	Lat2	linker for activation of T cells family, member 2 [Source:MGI Symbol;Acc:MGI:1926479]
ENSMUSG00000026701	6.17	6.75	5.96	6.91	6.12	7.46	3.89e-12	3.75e-11	0.579	1.49	1.31e-16	2.17e-15	0.946	1.93	2.6e-20	8.56e-19	1.33	2.52	11758	Prdx6	peroxiredoxin 6 [Source:MGI Symbol;Acc:MGI:894320]
ENSMUSG00000033967	1.16	2.3	0.845	2.3	0.3	1.67	2.15e-06	6.95e-06	1.14	2.2	1.08e-07	3.25e-07	1.48	2.78	1.35e-05	2.71e-05	1.33	2.52	381845	Rnf225	ring finger protein 225 [Source:MGI Symbol;Acc:MGI:1924198]
ENSMUSG00000017417	0.713	1.1	-0.353	0.747	-0.867	0.479	0.0628	0.0909	0.373	1.3	0.00013	0.000252	1.11	2.16	8.28e-05	0.000151	1.34	2.52	72324	Plxdc1	plexin domain containing 1 [Source:MGI Symbol;Acc:MGI:1919574]
ENSMUSG00000053870	4.95	6.29	4.91	6.29	4.93	6.26	6.72e-19	3.64e-17	1.34	2.54	4.39e-19	1.45e-17	1.38	2.6	1.67e-18	3.35e-17	1.33	2.51	75540	Fpgt	fucose-1-phosphate guanylyltransferase [Source:MGI Symbol;Acc:MGI:1922790]
ENSMUSG00000027660	6.08	6.33	5.38	5.79	4.98	6.31	1.29e-06	4.32e-06	0.25	1.19	2.64e-09	1.02e-08	0.414	1.33	1.22e-19	3.33e-18	1.33	2.51	20482	Skil	SKI-like [Source:MGI Symbol;Acc:MGI:106203]
ENSMUSG00000025407	-0.0782	-0.848	-0.173	-0.115	-0.14	1.22	0.015	0.0248	-0.786	-1.72	0.808	0.834	0.0661	1.05	6.93e-06	1.43e-05	1.33	2.51	14632	Gli1	GLI-Kruppel family member GLI1 [Source:MGI Symbol;Acc:MGI:95727]
ENSMUSG00000081005	-0.285	-0.19	-0.51	0.223	-0.692	0.622	0.712	0.764	0.112	1.08	0.0167	0.0242	0.752	1.68	0.000152	0.000268	1.33	2.51		Gm13198	predicted gene 13198 [Source:MGI Symbol;Acc:MGI:3651172]
ENSMUSG00000048764	-3.84	-4.73	-4.02	-3.46	-1.29	-0.00416	0.362	0.432	-0.85	-1.8	0.504	0.551	0.554	1.47	0.0038	0.00574	1.33	2.51	243083	Tmprss11f	transmembrane protease, serine 11f [Source:MGI Symbol;Acc:MGI:2442348]
ENSMUSG00000008398	6.92	7.94	6.73	7.78	6.84	8.17	5.69e-21	5.66e-19	1.02	2.03	4.93e-21	3.15e-19	1.05	2.07	1.69e-23	1.66e-21	1.32	2.5	13713	Elk3	ELK3, member of ETS oncogene family [Source:MGI Symbol;Acc:MGI:101762]
ENSMUSG00000031278	6.66	7.62	6.36	7.37	7.11	8.43	4.08e-20	3.17e-18	0.964	1.95	3.66e-20	1.73e-18	1.01	2.02	6.45e-24	7.31e-22	1.32	2.5	50790	Acsl4	acyl-CoA synthetase long-chain family member 4 [Source:MGI Symbol;Acc:MGI:1354713]
ENSMUSG00000029161	4.93	7.09	4.81	7.24	4.18	5.51	7.65e-23	1.48e-20	2.16	4.48	8.63e-24	1.42e-21	2.43	5.38	2.81e-15	2.6e-14	1.32	2.5	68567	Cgref1	cell growth regulator with EF hand domain 1 [Source:MGI Symbol;Acc:MGI:1915817]
ENSMUSG00000079652	-1.77	-0.243	-1.11	-0.929	-1.96	-0.605	0.00325	0.0061	1.55	2.92	0.727	0.761	0.163	1.12	0.0166	0.023	1.32	2.5	245884	Fam71f2	family with sequence similarity 71, member F2 [Source:MGI Symbol;Acc:MGI:2141439]
ENSMUSG00000027405	7.44	8.24	6.9	8.14	6.39	7.7	9.21e-17	2.8e-15	0.798	1.74	1.26e-20	6.95e-19	1.24	2.37	2.54e-20	8.44e-19	1.32	2.49	67134	Nop56	NOP56 ribonucleoprotein [Source:MGI Symbol;Acc:MGI:1914384]
ENSMUSG00000031578	6.14	7.2	5.81	7.12	5.64	6.95	3.75e-18	1.65e-16	1.06	2.09	8.36e-20	3.57e-18	1.32	2.49	2.9e-19	6.98e-18	1.32	2.49	67920	Mak16	MAK16 homolog [Source:MGI Symbol;Acc:MGI:1915170]
ENSMUSG00000039911	4.51	6.25	4.14	5.56	3.55	4.87	2.16e-20	1.84e-18	1.74	3.34	4.13e-17	7.81e-16	1.41	2.67	2.5e-14	1.89e-13	1.32	2.49	74646	Spsb1	splA/ryanodine receptor domain and SOCS box containing 1 [Source:MGI Symbol;Acc:MGI:1921896]
ENSMUSG00000032387	3.15	3.57	2.84	3.68	2.62	3.92	0.000541	0.00116	0.422	1.34	9.43e-08	2.85e-07	0.837	1.79	6.35e-11	2.66e-10	1.31	2.49	71973	Rbpms2	RNA binding protein with multiple splicing 2 [Source:MGI Symbol;Acc:MGI:1919223]
ENSMUSG00000054942	0.656	0.73	0.884	1.04	1.23	2.54	0.795	0.837	0.0592	1.04	0.469	0.517	0.151	1.11	2.66e-08	7.44e-08	1.32	2.49	215708	Miga1	mitoguardin 1 [Source:MGI Symbol;Acc:MGI:1924567]
ENSMUSG00000059187	-1.86	-0.966	-1.38	0.627	-0.654	0.713	0.0591	0.0862	0.854	1.81	4.77e-06	1.12e-05	2.02	4.06	0.000231	0.000401	1.32	2.49	320265	Fam19a1	family with sequence similarity 19, member A1 [Source:MGI Symbol;Acc:MGI:2443695]
ENSMUSG00000106933	-0.395	0.0825	-1.16	0.4	-1.24	0.0811	0.103	0.142	0.462	1.38	2.48e-05	5.31e-05	1.56	2.95	0.000398	0.000673	1.32	2.49		Gm43621	predicted gene 43621 [Source:MGI Symbol;Acc:MGI:5663758]
ENSMUSG00000083097	-0.603	-0.0212	-0.744	-0.0961	-0.519	0.808	0.0716	0.102	0.567	1.48	0.0592	0.0785	0.613	1.53	7.56e-05	0.000138	1.32	2.49		Gm14494	predicted gene 14494 [Source:MGI Symbol;Acc:MGI:3704210]
ENSMUSG00000031558	0.576	0.643	0.25	1.33	-1.91	-0.549	0.81	0.849	0.062	1.04	0.000229	0.00043	1.06	2.09	0.00722	0.0105	1.32	2.49	20563	Slit2	slit homolog 2 (Drosophila) [Source:MGI Symbol;Acc:MGI:1315205]
ENSMUSG00000038156	-1.62	-1.2	-1.82	-0.528	-2.38	-1.07	0.297	0.365	0.401	1.32	0.00126	0.00216	1.32	2.49	0.00454	0.00679	1.32	2.49	233744	Spon1	spondin 1, (f-spondin) extracellular matrix protein [Source:MGI Symbol;Acc:MGI:2385287]
ENSMUSG00000107201	-0.325	-0.668	-0.464	-0.959	-0.762	0.602	0.396	0.467	-0.309	-1.24	0.184	0.222	-0.518	-1.43	0.000586	0.000972	1.32	2.49		5930420M18Rik	RIKEN cDNA 5930420M18 gene [Source:MGI Symbol;Acc:MGI:2441703]
ENSMUSG00000022231	3.95	4.6	3.51	5.58	5.18	6.49	2.1e-09	1.18e-08	0.651	1.57	5.52e-20	2.47e-18	2.06	4.18	1.94e-19	4.93e-18	1.31	2.48	20356	Sema5a	sema domain, seven thrombospondin repeats (type 1 and type 1-like), transmembrane domain (TM) and short cytoplasmic domain, (semaphorin) 5A [Source:MGI Symbol;Acc:MGI:107556]
ENSMUSG00000030432	4.18	4.76	3.8	4.89	3.23	4.56	1.43e-08	6.87e-08	0.578	1.49	1.77e-13	1.43e-12	1.09	2.12	1.92e-13	1.22e-12	1.31	2.48	19943	Rpl28	ribosomal protein L28 [Source:MGI Symbol;Acc:MGI:101839]
ENSMUSG00000026435	1.85	2.88	1.92	2.8	1.79	3.07	3.04e-06	9.52e-06	1.04	2.05	3.4e-05	7.12e-05	0.864	1.82	1.12e-07	2.9e-07	1.31	2.48	212980	Slc45a3	solute carrier family 45, member 3 [Source:MGI Symbol;Acc:MGI:1922082]
ENSMUSG00000021611	-0.517	-0.245	-0.412	0.35	-1.01	0.325	0.461	0.533	0.262	1.2	0.0223	0.0318	0.776	1.71	0.00137	0.00218	1.31	2.48	21752	Tert	telomerase reverse transcriptase [Source:MGI Symbol;Acc:MGI:1202709]
ENSMUSG00000061024	5.8	6.77	4.96	6.72	5.04	6.36	3.89e-14	5.91e-13	0.98	1.97	2e-18	5.54e-17	1.77	3.4	3.25e-15	2.96e-14	1.3	2.47	59014	Rrs1	ribosome biogenesis regulator 1 [Source:MGI Symbol;Acc:MGI:1929721]
ENSMUSG00000024878	4.22	4.82	4.43	5	4.38	5.69	7.77e-10	4.68e-09	0.599	1.51	6.88e-10	2.97e-09	0.567	1.48	7.97e-18	1.35e-16	1.3	2.47	226043	Cbwd1	COBW domain containing 1 [Source:MGI Symbol;Acc:MGI:2385089]
ENSMUSG00000030725	2.3	2.6	1.63	2.69	1.37	2.72	0.0225	0.0359	0.291	1.22	5.51e-08	1.73e-07	1.06	2.08	6.25e-09	1.91e-08	1.31	2.47	67164	Lipt2	lipoyl(octanoyl) transferase 2 (putative) [Source:MGI Symbol;Acc:MGI:1914414]
ENSMUSG00000020333	-2.37	-0.299	-2.9	-0.309	-1.59	-0.342	0.000313	0.000704	2.06	4.17	5.12e-05	0.000105	2.63	6.21	0.00675	0.00986	1.31	2.47	216739	Acsl6	acyl-CoA synthetase long-chain family member 6 [Source:MGI Symbol;Acc:MGI:894291]
ENSMUSG00000051726	-2.2	-1.56	-3.18	-0.929	-2.5	-1.19	0.0935	0.13	0.663	1.58	1.53e-05	3.37e-05	2.24	4.72	0.00268	0.00411	1.3	2.47	382571	Kcnf1	potassium voltage-gated channel, subfamily F, member 1 [Source:MGI Symbol;Acc:MGI:2687399]
ENSMUSG00000077737	-0.29	0.23	-0.561	0.123	-1.2	0.111	0.0516	0.0761	0.503	1.42	0.0126	0.0186	0.7	1.62	0.000191	0.000334	1.3	2.47		Snord72	small nucleolar RNA, C/D box 72 [Source:MGI Symbol;Acc:MGI:3819555]
ENSMUSG00000035337	-0.0288	-0.12	0.306	0.411	-0.384	0.932	0.754	0.801	-0.0927	-1.07	0.724	0.758	0.0915	1.07	8.95e-05	0.000162	1.31	2.47	93841	Uchl4	ubiquitin carboxyl-terminal esterase L4 [Source:MGI Symbol;Acc:MGI:1890440]
ENSMUSG00000109450	-1.32	-1.89	-1.51	-1.72	-2.5	-1.2	0.261	0.326	-0.58	-1.5	0.767	0.797	-0.15	-1.11	0.0261	0.0353	1.3	2.47		Gm39043	predicted gene, 39043 [Source:MGI Symbol;Acc:MGI:5621928]
ENSMUSG00000023150	7.04	8.01	6.85	7.92	6.45	7.75	6e-18	2.45e-16	0.975	1.97	1.37e-18	3.91e-17	1.06	2.09	5.94e-20	1.75e-18	1.3	2.46	117198	Ivns1abp	influenza virus NS1A binding protein [Source:MGI Symbol;Acc:MGI:2152389]
ENSMUSG00000038059	3.52	4.06	3.36	4.12	3.4	4.69	8.82e-08	3.64e-07	0.54	1.45	3.09e-10	1.41e-09	0.754	1.69	1.53e-15	1.5e-14	1.3	2.46	106878	Smim3	small integral membrane protein 3 [Source:MGI Symbol;Acc:MGI:1917088]
ENSMUSG00000045064	0.833	0.652	0.393	0.83	0.651	1.96	0.404	0.476	-0.179	-1.13	0.0604	0.08	0.433	1.35	3.6e-07	8.68e-07	1.3	2.46	72350	Zc2hc1c	zinc finger, C2HC-type containing 1C [Source:MGI Symbol;Acc:MGI:1919600]
ENSMUSG00000082272	-0.811	-0.217	-1.13	0.0327	-1.39	-0.12	0.0578	0.0844	0.589	1.5	0.000858	0.0015	1.15	2.22	0.000582	0.000967	1.3	2.46		Gm11675	predicted gene 11675 [Source:MGI Symbol;Acc:MGI:3650970]
ENSMUSG00000065637	-1.44	-1	-2.29	-1.07	-1.86	-0.564	0.267	0.332	0.428	1.35	0.00874	0.0132	1.22	2.33	0.00277	0.00424	1.3	2.46		Gm26397	predicted gene, 26397 [Source:MGI Symbol;Acc:MGI:5456174]
ENSMUSG00000097979	-1.62	-1.62	-1.7	-2.1	-2.01	-0.723	0.995	0.996	0.00271	1	0.369	0.418	-0.409	-1.33	0.00389	0.00586	1.3	2.46		Gm4691	predicted gene 4691 [Source:MGI Symbol;Acc:MGI:3782871]
ENSMUSG00000038188	-1.92	-0.898	-2.91	-1.73	-3.05	-1.73	0.128	0.172	1	2.01	0.14	0.173	1.21	2.31	0.126	0.155	1.3	2.46	380713	Scarf1	scavenger receptor class F, member 1 [Source:MGI Symbol;Acc:MGI:2449455]
ENSMUSG00000043067	7.94	8.69	7.68	8.89	7.08	8.37	1.59e-19	1e-17	0.756	1.69	3.67e-24	7.01e-22	1.22	2.32	5.33e-24	6.45e-22	1.29	2.45	244745	Dpy19l1	dpy-19-like 1 (C. elegans) [Source:MGI Symbol;Acc:MGI:1915685]
ENSMUSG00000021595	7.55	8.38	6.99	8.29	6.75	8.04	8.94e-19	4.74e-17	0.827	1.77	1e-22	1.08e-20	1.29	2.45	2.8e-22	1.77e-20	1.29	2.45	28114	Nsun2	NOL1/NOP2/Sun domain family member 2 [Source:MGI Symbol;Acc:MGI:107252]
ENSMUSG00000031403	6.96	7.82	6.53	7.92	6.38	7.67	1.52e-17	5.55e-16	0.856	1.81	5.84e-22	5.23e-20	1.39	2.62	7.95e-21	3.12e-19	1.29	2.45	245474	Dkc1	dyskeratosis congenita 1, dyskerin [Source:MGI Symbol;Acc:MGI:1861727]
ENSMUSG00000013275	6.09	7.05	5.85	6.83	5.6	6.89	3.39e-18	1.51e-16	0.957	1.94	4.48e-18	1.09e-16	0.988	1.98	3.42e-20	1.09e-18	1.29	2.45	98396	Slc41a1	solute carrier family 41, member 1 [Source:MGI Symbol;Acc:MGI:2444823]
ENSMUSG00000038400	6.9	8.15	5.75	6.47	5.43	6.73	9.38e-20	6.51e-18	1.24	2.37	2.27e-12	1.5e-11	0.718	1.64	1.9e-17	2.91e-16	1.3	2.45	65112	Pmepa1	prostate transmembrane protein, androgen induced 1 [Source:MGI Symbol;Acc:MGI:1929600]
ENSMUSG00000018849	4.24	5.14	4.02	4.99	3.9	5.2	7.48e-12	6.76e-11	0.89	1.85	3.41e-12	2.18e-11	0.981	1.97	1.98e-14	1.53e-13	1.29	2.45	211652	Wwc1	WW, C2 and coiled-coil domain containing 1 [Source:MGI Symbol;Acc:MGI:2388637]
ENSMUSG00000092680	-0.993	-0.175	-1.48	-0.0534	-1.4	-0.0817	0.0259	0.0409	0.801	1.74	0.000566	0.00101	1.43	2.7	0.00163	0.00257	1.29	2.45		Snord55	small nucleolar RNA, C/D box 55 [Source:MGI Symbol;Acc:MGI:3819543]
ENSMUSG00000019894	0.126	-0.68	-0.202	0.132	-0.341	0.945	0.0155	0.0256	-0.803	-1.74	0.276	0.322	0.314	1.24	6.73e-05	0.000124	1.29	2.45	103098	Slc6a15	solute carrier family 6 (neurotransmitter transporter), member 15 [Source:MGI Symbol;Acc:MGI:2143484]
ENSMUSG00000097781	-0.344	0.00931	0.0155	0.187	-0.763	0.517	0.194	0.25	0.333	1.26	0.469	0.517	0.169	1.12	4.04e-05	7.62e-05	1.29	2.45		9330136K24Rik	RIKEN cDNA 9330136K24 gene [Source:MGI Symbol;Acc:MGI:2442883]
ENSMUSG00000097990	0.0803	0.257	-0.16	0.496	-1.2	0.101	0.469	0.54	0.19	1.14	0.0207	0.0296	0.641	1.56	0.000668	0.0011	1.3	2.45		Gm19557	predicted gene, 19557 [Source:MGI Symbol;Acc:MGI:5011742]
ENSMUSG00000007827	5.67	6.16	5.6	6.5	5.01	6.29	7.27e-12	6.59e-11	0.486	1.4	8.15e-18	1.86e-16	0.9	1.87	5.12e-20	1.53e-18	1.29	2.44	232339	Ankrd26	ankyrin repeat domain 26 [Source:MGI Symbol;Acc:MGI:1917887]
ENSMUSG00000007617	4.69	5.61	4.62	5.43	4.45	5.73	1.92e-15	4.1e-14	0.915	1.89	4.59e-14	4.26e-13	0.815	1.76	4.02e-18	7.35e-17	1.28	2.44	26556	Homer1	homer scaffolding protein 1 [Source:MGI Symbol;Acc:MGI:1347345]
ENSMUSG00000026764	3.67	5.01	3.71	4.68	3.63	4.9	6.79e-17	2.14e-15	1.35	2.55	1.32e-13	1.1e-12	0.974	1.96	5.63e-16	6.08e-15	1.28	2.44	16574	Kif5c	kinesin family member 5C [Source:MGI Symbol;Acc:MGI:1098269]
ENSMUSG00000045095	3.78	3.79	3.75	4.27	3.62	4.9	0.988	0.991	0.00135	1	2.92e-06	7.11e-06	0.516	1.43	1.02e-13	6.83e-13	1.28	2.44	14924	Magi1	membrane associated guanylate kinase, WW and PDZ domain containing 1 [Source:MGI Symbol;Acc:MGI:1203522]
ENSMUSG00000095836	-0.697	-1.3	-0.996	-0.515	-1.6	-0.306	0.0861	0.121	-0.617	-1.53	0.173	0.21	0.449	1.37	0.00123	0.00197	1.29	2.44		Gm21960	predicted gene, 21960 [Source:MGI Symbol;Acc:MGI:5439429]
ENSMUSG00000097231	0.173	0.699	0.123	0.309	-2.4	-1.17	0.0868	0.122	0.51	1.42	0.538	0.585	0.19	1.14	0.0252	0.0342	1.29	2.44		Gm26852	predicted gene, 26852 [Source:MGI Symbol;Acc:MGI:5477346]
ENSMUSG00000058927	-2.95	-2.09	-1.3	-1.39	-2.72	-1.49	0.224	0.284	0.843	1.79	0.849	0.87	-0.0973	-1.07	0.0524	0.0679	1.29	2.44		Gm10053	predicted gene 10053 [Source:MGI Symbol;Acc:MGI:3704493]
ENSMUSG00000028796	6.9	8.21	6.66	8.27	6.74	8.03	2.82e-21	3e-19	1.31	2.48	4.21e-23	5.18e-21	1.61	3.05	1.12e-20	4.17e-19	1.28	2.43	54383	Phc2	polyhomeotic-like 2 (Drosophila) [Source:MGI Symbol;Acc:MGI:1860454]
ENSMUSG00000025869	5.71	6.56	5.27	6.59	5.14	6.42	8.58e-16	2.02e-14	0.844	1.79	1.79e-19	6.62e-18	1.32	2.49	1.16e-18	2.4e-17	1.28	2.43	28126	Nop16	NOP16 nucleolar protein [Source:MGI Symbol;Acc:MGI:107862]
ENSMUSG00000028613	6.49	6.98	6.02	7.08	6.28	7.56	1.13e-08	5.55e-08	0.485	1.4	3.82e-15	4.48e-14	1.06	2.09	2.36e-17	3.54e-16	1.28	2.43	16975	Lrp8	low density lipoprotein receptor-related protein 8, apolipoprotein e receptor [Source:MGI Symbol;Acc:MGI:1340044]
ENSMUSG00000042549	1.84	3.33	1.38	3.59	1.43	2.74	1.9e-10	1.29e-09	1.49	2.8	5.06e-13	3.78e-12	2.21	4.61	9.26e-08	2.41e-07	1.28	2.43		Map2k3os	mitogen-activated protein kinase kinase 3, opposite strand [Source:MGI Symbol;Acc:MGI:1344334]
ENSMUSG00000034295	1.59	1.78	1.7	0.266	1.69	2.97	0.298	0.365	0.174	1.13	1.22e-06	3.16e-06	-1.42	-2.67	3.27e-09	1.04e-08	1.28	2.43	225288	Fhod3	formin homology 2 domain containing 3 [Source:MGI Symbol;Acc:MGI:1925847]
ENSMUSG00000071653	-0.402	-0.123	-0.545	-0.03	-1.65	-0.363	0.334	0.403	0.275	1.21	0.083	0.107	0.508	1.42	0.00145	0.00229	1.28	2.43	66276	1810009A15Rik	RIKEN cDNA 1810009A15 gene [Source:MGI Symbol;Acc:MGI:1913526]
ENSMUSG00000020827	5.94	7.19	5.66	7.09	5.74	7.01	2.55e-19	1.52e-17	1.25	2.38	3.82e-20	1.79e-18	1.42	2.68	6.29e-19	1.39e-17	1.27	2.42	50932	Mink1	misshapen-like kinase 1 (zebrafish) [Source:MGI Symbol;Acc:MGI:1355329]
ENSMUSG00000030218	9.11	10.4	8.78	10.5	5.74	7.01	4.33e-18	1.84e-16	1.3	2.46	5.48e-21	3.43e-19	1.76	3.4	1.11e-13	7.4e-13	1.28	2.42	17313	Mgp	matrix Gla protein [Source:MGI Symbol;Acc:MGI:96976]
ENSMUSG00000079685	2.93	3.07	3.01	3.22	2.95	4.21	0.327	0.396	0.129	1.09	0.122	0.153	0.198	1.15	6.56e-11	2.74e-10	1.27	2.42	77777	Ulbp1	UL16 binding protein 1 [Source:MGI Symbol;Acc:MGI:1925027]
ENSMUSG00000071078	1.59	2.48	1.24	2.57	1.22	2.46	2.71e-05	7.25e-05	0.893	1.86	2.29e-07	6.56e-07	1.32	2.51	8.84e-07	2.04e-06	1.27	2.42	75692	Nr2c2ap	nuclear receptor 2C2-associated protein [Source:MGI Symbol;Acc:MGI:1922942]
ENSMUSG00000057897	-1.1	0.0402	-1.48	0.365	-0.0682	1.19	0.000561	0.00121	1.13	2.2	1.84e-06	4.62e-06	1.85	3.61	3.83e-06	8.17e-06	1.28	2.42	12323	Camk2b	calcium/calmodulin-dependent protein kinase II, beta [Source:MGI Symbol;Acc:MGI:88257]
ENSMUSG00000042116	0.653	0.264	0.678	-0.201	1.36	2.61	0.091	0.127	-0.411	-1.33	0.00149	0.00251	-0.907	-1.88	1.09e-08	3.22e-08	1.27	2.42	246228	Vwa1	von Willebrand factor A domain containing 1 [Source:MGI Symbol;Acc:MGI:2179729]
ENSMUSG00000041750	-1.11	0.615	-1.13	-0.142	-1.31	-0.0555	6.44e-06	1.91e-05	1.73	3.31	0.00518	0.00807	0.995	1.99	0.000943	0.00153	1.27	2.42	12480	Cd1d2	CD1d2 antigen [Source:MGI Symbol;Acc:MGI:107675]
ENSMUSG00000030208	9.04	10.9	8.86	11	9.36	10.6	2.31e-28	4.8e-25	1.81	3.51	3.66e-30	1.97e-26	2.17	4.5	8.38e-25	1.52e-22	1.27	2.41	13730	Emp1	epithelial membrane protein 1 [Source:MGI Symbol;Acc:MGI:107941]
ENSMUSG00000021149	6.33	7.3	5.83	7.12	5.83	7.09	2.56e-18	1.2e-16	0.963	1.95	1.81e-20	9.5e-19	1.29	2.44	4.24e-20	1.3e-18	1.27	2.41	69237	Gtpbp4	GTP binding protein 4 [Source:MGI Symbol;Acc:MGI:1916487]
ENSMUSG00000042595	4.56	4.79	4.53	4.97	4.16	5.42	0.00637	0.0113	0.22	1.17	5.1e-06	1.2e-05	0.423	1.34	1.62e-14	1.27e-13	1.27	2.41	245622	Fam199x	family with sequence similarity 199, X-linked [Source:MGI Symbol;Acc:MGI:2384304]
ENSMUSG00000096740	2.78	3.02	2.74	3.58	2.43	3.68	0.0366	0.0558	0.246	1.19	3.4e-08	1.1e-07	0.829	1.78	6.63e-11	2.77e-10	1.27	2.41	102308570	Lbhd1	LBH domain containing 1 [Source:MGI Symbol;Acc:MGI:5516029]
ENSMUSG00000073394	-0.648	0.376	-0.76	-0.163	-0.999	0.258	0.00122	0.00247	1.03	2.04	0.0689	0.0905	0.578	1.49	0.000407	0.000689	1.27	2.41		Runx2os1	runt related transcription factor 2, opposite strand 1 [Source:MGI Symbol;Acc:MGI:3641707]
ENSMUSG00000026657	7.14	9.07	6.46	8.77	7.03	8.29	7.24e-27	7e-24	1.93	3.8	6.58e-28	7.35e-25	2.31	4.97	4.21e-22	2.54e-20	1.26	2.4	209630	Frmd4a	FERM domain containing 4A [Source:MGI Symbol;Acc:MGI:1919850]
ENSMUSG00000001768	7.18	8.66	7	7.98	7.31	8.57	4.42e-23	9.58e-21	1.48	2.79	1.26e-18	3.64e-17	0.986	1.98	1.76e-21	8.46e-20	1.26	2.4	74030	Rin2	Ras and Rab interactor 2 [Source:MGI Symbol;Acc:MGI:1921280]
ENSMUSG00000022637	5.27	6.71	5.04	6.65	5.13	6.38	5.62e-20	4.21e-18	1.43	2.7	1.05e-20	6.11e-19	1.61	3.06	4.74e-18	8.53e-17	1.26	2.4	208650	Cblb	Casitas B-lineage lymphoma b [Source:MGI Symbol;Acc:MGI:2146430]
ENSMUSG00000075284	5.93	6.79	5.84	6.7	5.92	7.19	2.62e-17	9.06e-16	0.864	1.82	3.97e-17	7.55e-16	0.863	1.82	4.27e-21	1.81e-19	1.26	2.4	215280	Wipf1	WAS/WASL interacting protein family, member 1 [Source:MGI Symbol;Acc:MGI:2178801]
ENSMUSG00000000731	-2.17	-3.17	-3.78	-5.81	-1.94	-0.696	0.18	0.234	-1.04	-2.05	0.0681	0.0894	-2.02	-4.05	0.0333	0.0444	1.26	2.4	11634	Aire	autoimmune regulator (autoimmune polyendocrinopathy candidiasis ectodermal dystrophy) [Source:MGI Symbol;Acc:MGI:1338803]
ENSMUSG00000038418	4.55	6.82	4.25	6.85	4.89	6.14	4.64e-21	4.81e-19	2.26	4.8	8.9e-22	7.3e-20	2.61	6.09	2.22e-15	2.1e-14	1.26	2.39	13653	Egr1	early growth response 1 [Source:MGI Symbol;Acc:MGI:95295]
ENSMUSG00000038510	5.31	6	5.07	6.12	4.9	6.16	8.17e-15	1.47e-13	0.685	1.61	1.1e-18	3.27e-17	1.05	2.07	6.62e-20	1.91e-18	1.25	2.39	67239	Rpf2	ribosome production factor 2 homolog [Source:MGI Symbol;Acc:MGI:1914489]
ENSMUSG00000046808	3.92	4.14	3.52	4.21	3.16	4.43	0.0161	0.0264	0.214	1.16	3.8e-08	1.22e-07	0.701	1.63	2.54e-12	1.32e-11	1.26	2.39	231287	Atp10d	ATPase, class V, type 10D [Source:MGI Symbol;Acc:MGI:2450125]
ENSMUSG00000049307	1.99	2.78	1.64	2.51	1.81	3.09	2.01e-06	6.53e-06	0.798	1.74	2.12e-06	5.28e-06	0.886	1.85	1.6e-09	5.33e-09	1.26	2.39	14345	Fut4	fucosyltransferase 4 [Source:MGI Symbol;Acc:MGI:95594]
ENSMUSG00000050390	5.44	6.08	5.18	6.07	5.51	6.77	9.81e-12	8.71e-11	0.635	1.55	1.9e-14	1.93e-13	0.889	1.85	1.49e-18	3.01e-17	1.25	2.38	97130	C77080	expressed sequence C77080 [Source:MGI Symbol;Acc:MGI:2140651]
ENSMUSG00000031298	4.38	4.98	4.15	5.19	3.93	5.18	1.1e-08	5.4e-08	0.603	1.52	3.49e-13	2.68e-12	1.04	2.06	3.21e-14	2.38e-13	1.25	2.38	237175	Adgrg2	adhesion G protein-coupled receptor G2 [Source:MGI Symbol;Acc:MGI:2446854]
ENSMUSG00000043155	2.22	3.67	1.76	3.5	1.47	2.73	1.08e-12	1.19e-11	1.46	2.75	4.21e-13	3.19e-12	1.74	3.34	9.27e-09	2.77e-08	1.25	2.38	242642	Hpdl	4-hydroxyphenylpyruvate dioxygenase-like [Source:MGI Symbol;Acc:MGI:2444646]
ENSMUSG00000054932	-2.6	-3.55	-3.13	-1.91	-1.97	-0.703	0.132	0.178	-0.939	-1.92	0.0277	0.0388	1.25	2.38	0.00592	0.00871	1.25	2.38	11576	Afp	alpha fetoprotein [Source:MGI Symbol;Acc:MGI:87951]
ENSMUSG00000040189	-1.03	-1.65	-0.95	-1.01	-1.81	-0.574	0.193	0.249	-0.59	-1.5	0.811	0.836	-0.0962	-1.07	0.00872	0.0126	1.25	2.38	211535	Ccdc114	coiled-coil domain containing 114 [Source:MGI Symbol;Acc:MGI:2446120]
ENSMUSG00000028896	6.57	7.19	6.14	7.19	5.87	7.12	6.47e-13	7.45e-12	0.624	1.54	2.41e-17	4.89e-16	1.04	2.06	1.67e-18	3.35e-17	1.24	2.37	100088	Rcc1	regulator of chromosome condensation 1 [Source:MGI Symbol;Acc:MGI:1913989]
ENSMUSG00000055976	-2.16	-1.66	-2.34	-1.53	-1.6	-0.311	0.265	0.33	0.524	1.44	0.0911	0.117	0.815	1.76	0.00297	0.00453	1.25	2.37	71908	Cldn23	claudin 23 [Source:MGI Symbol;Acc:MGI:1919158]
ENSMUSG00000032340	7.82	7.94	7.64	8.39	7.82	9.06	0.00119	0.00242	0.12	1.09	1.52e-17	3.26e-16	0.744	1.68	7.22e-23	5.79e-21	1.24	2.36	18007	Neo1	neogenin [Source:MGI Symbol;Acc:MGI:1097159]
ENSMUSG00000040111	4.44	5.29	4.29	5.65	4.56	5.8	4.82e-12	4.56e-11	0.856	1.81	2.18e-16	3.41e-15	1.36	2.57	6.29e-16	6.71e-15	1.24	2.36	235283	Gramd1b	GRAM domain containing 1B [Source:MGI Symbol;Acc:MGI:1925037]
ENSMUSG00000060950	5.17	5.94	4.28	5.78	3.42	4.67	8.86e-13	9.85e-12	0.783	1.72	3.53e-17	6.87e-16	1.49	2.82	1.88e-12	1e-11	1.24	2.36	328162	Trmt61a	tRNA methyltransferase 61A [Source:MGI Symbol;Acc:MGI:2443487]
ENSMUSG00000081302	-1.97	-1.14	-2.35	-0.927	-2.71	-1.49	0.043	0.0645	0.847	1.8	0.00223	0.00369	1.4	2.65	0.0131	0.0185	1.24	2.36		Gm12020	predicted gene 12020 [Source:MGI Symbol;Acc:MGI:3650978]
ENSMUSG00000083892	-1.32	-1.59	-1.46	-1.34	-2.22	-1.04	0.482	0.552	-0.283	-1.22	0.766	0.796	0.117	1.08	0.00757	0.011	1.24	2.36		Gm1848	predicted gene 1848 [Source:MGI Symbol;Acc:MGI:3037706]
ENSMUSG00000005846	7.9	8.73	7.57	8.75	7.45	8.68	3.46e-18	1.54e-16	0.83	1.78	2.17e-21	1.58e-19	1.17	2.25	1.1e-21	5.69e-20	1.23	2.35	66409	Rsl1d1	ribosomal L1 domain containing 1 [Source:MGI Symbol;Acc:MGI:1913659]
ENSMUSG00000025980	7.96	8.41	7.78	8.7	7.56	8.79	6.75e-13	7.72e-12	0.447	1.36	8.79e-20	3.73e-18	0.918	1.89	1.72e-22	1.15e-20	1.23	2.35	15510	Hspd1	heat shock protein 1 (chaperonin) [Source:MGI Symbol;Acc:MGI:96242]
ENSMUSG00000028937	6.37	7.33	6.06	7.78	6.49	7.72	7.83e-16	1.86e-14	0.954	1.94	1.79e-21	1.34e-19	1.72	3.3	1.73e-18	3.46e-17	1.23	2.35	70025	Acot7	acyl-CoA thioesterase 7 [Source:MGI Symbol;Acc:MGI:1917275]
ENSMUSG00000046441	4.42	5.43	4.04	5.35	4.05	5.27	1.51e-15	3.31e-14	1.01	2.02	3.13e-17	6.17e-16	1.31	2.48	2.65e-16	3.1e-15	1.23	2.35	234728	Cmtr2	cap methyltransferase 2 [Source:MGI Symbol;Acc:MGI:2384580]
ENSMUSG00000006724	-1.41	-1.43	-1.66	-0.823	-1.88	-0.63	0.978	0.984	-0.01	-1.01	0.0264	0.0371	0.829	1.78	0.00244	0.00376	1.23	2.35	13115	Cyp27b1	cytochrome P450, family 27, subfamily b, polypeptide 1 [Source:MGI Symbol;Acc:MGI:1098274]
ENSMUSG00000097113	-0.385	-0.605	-0.771	-0.58	0.101	1.3	0.667	0.725	-0.187	-1.14	0.631	0.672	0.218	1.16	0.000641	0.00106	1.23	2.35		Gm19705	predicted gene, 19705 [Source:MGI Symbol;Acc:MGI:5011890]
ENSMUSG00000020075	8.67	9.46	8.22	9.52	7.95	9.17	3.9e-20	3.07e-18	0.793	1.73	8.97e-25	2.17e-22	1.29	2.45	7.49e-24	8.3e-22	1.22	2.34	56200	Ddx21	DEAD (Asp-Glu-Ala-Asp) box polypeptide 21 [Source:MGI Symbol;Acc:MGI:1860494]
ENSMUSG00000050953	7.68	7.63	7.8	8.64	8.66	9.88	0.181	0.235	-0.0498	-1.04	3.35e-18	8.51e-17	0.841	1.79	8.27e-23	6.45e-21	1.22	2.34	14609	Gja1	gap junction protein, alpha 1 [Source:MGI Symbol;Acc:MGI:95713]
ENSMUSG00000020015	5.56	6.51	5.25	6.35	5.06	6.29	4.73e-18	1.98e-16	0.954	1.94	7.23e-19	2.27e-17	1.1	2.14	2.38e-19	5.89e-18	1.23	2.34	237459	Cdk17	cyclin-dependent kinase 17 [Source:MGI Symbol;Acc:MGI:97517]
ENSMUSG00000023805	5.66	6.52	4.98	5.72	4.86	6.09	5.94e-16	1.44e-14	0.856	1.81	5.55e-13	4.12e-12	0.742	1.67	1.38e-17	2.2e-16	1.22	2.34	20975	Synj2	synaptojanin 2 [Source:MGI Symbol;Acc:MGI:1201671]
ENSMUSG00000021065	5.21	5.71	5.19	5.81	5.22	6.45	1.74e-10	1.19e-09	0.495	1.41	1.39e-12	9.6e-12	0.622	1.54	2.26e-19	5.64e-18	1.22	2.34	53618	Fut8	fucosyltransferase 8 [Source:MGI Symbol;Acc:MGI:1858901]
ENSMUSG00000022802	2.76	2.85	3.06	3.14	2.41	3.62	0.341	0.411	0.0967	1.07	0.34	0.388	0.087	1.06	9.29e-12	4.42e-11	1.23	2.34	239833	Lmln	leishmanolysin-like (metallopeptidase M8 family) [Source:MGI Symbol;Acc:MGI:2444736]
ENSMUSG00000100158	0.478	1.85	-0.401	1.54	-1.08	0.142	1.21e-07	4.88e-07	1.38	2.6	1.42e-08	4.89e-08	1.94	3.85	0.000522	0.000871	1.23	2.34		Gm28119	predicted gene 28119 [Source:MGI Symbol;Acc:MGI:5578825]
ENSMUSG00000044645	-0.335	0.635	-0.617	0.605	-0.577	0.642	0.000893	0.00185	0.96	1.95	0.000116	0.000227	1.23	2.34	0.000141	0.00025	1.22	2.34		Gm7334	predicted gene 7334 [Source:MGI Symbol;Acc:MGI:3647393]
ENSMUSG00000046610	0.941	1.97	0.453	1.1	-0.329	0.878	3.68e-05	9.69e-05	1.02	2.03	0.0144	0.0211	0.658	1.58	0.000524	0.000875	1.22	2.34	319888	Oacyl	O-acyltransferase like [Source:MGI Symbol;Acc:MGI:2442915]
ENSMUSG00000039347	-1.29	-0.885	-0.642	-0.772	-0.2	1.02	0.271	0.337	0.43	1.35	0.684	0.72	-0.142	-1.1	9.4e-05	0.00017	1.23	2.34	76252	Atp6v0e2	ATPase, H+ transporting, lysosomal V0 subunit E2 [Source:MGI Symbol;Acc:MGI:1923502]
ENSMUSG00000098092	-1.88	-1.51	-1.51	-1.7	-2.19	-1.01	0.44	0.512	0.376	1.3	0.667	0.705	-0.204	-1.15	0.0183	0.0253	1.23	2.34		Gm2076	predicted gene 2076 [Source:MGI Symbol;Acc:MGI:3780243]
ENSMUSG00000067224	-1.67	-1.31	-1.76	-1.68	-1.96	-0.631	0.457	0.528	0.385	1.31	0.853	0.873	0.101	1.07	0.0227	0.031	1.23	2.34		Gm3695	predicted gene 3695 [Source:MGI Symbol;Acc:MGI:3781871]
ENSMUSG00000030657	6.32	8.09	5.63	7.56	5.88	7.1	8.28e-27	7.07e-24	1.77	3.41	1.76e-26	8.52e-24	1.93	3.8	7.07e-22	3.92e-20	1.22	2.33	233781	Xylt1	xylosyltransferase 1 [Source:MGI Symbol;Acc:MGI:2451073]
ENSMUSG00000041360	6.96	7.7	6.46	7.66	6.19	7.41	1.74e-17	6.27e-16	0.743	1.67	9.21e-22	7.51e-20	1.21	2.31	2.75e-21	1.24e-19	1.22	2.33	52874	Pum3	pumilio RNA-binding family member 3 [Source:MGI Symbol;Acc:MGI:106253]
ENSMUSG00000030357	8.57	8.91	8.32	9.11	8.13	9.35	1.26e-11	1.1e-10	0.338	1.26	1.48e-19	5.67e-18	0.786	1.72	8.08e-24	8.75e-22	1.22	2.33	14228	Fkbp4	FK506 binding protein 4 [Source:MGI Symbol;Acc:MGI:95543]
ENSMUSG00000026643	5.87	6.72	5.81	7.37	6.04	7.25	2.17e-16	5.94e-15	0.851	1.8	1.17e-22	1.23e-20	1.56	2.95	2.92e-20	9.45e-19	1.22	2.33	18108	Nmt2	N-myristoyltransferase 2 [Source:MGI Symbol;Acc:MGI:1202298]
ENSMUSG00000027954	3.65	3.07	3.8	3.3	3.48	4.7	1.99e-06	6.46e-06	-0.584	-1.5	7.76e-06	1.78e-05	-0.494	-1.41	5.28e-14	3.76e-13	1.22	2.33	13636	Efna1	ephrin A1 [Source:MGI Symbol;Acc:MGI:103236]
ENSMUSG00000047022	1.38	0.936	1.88	1.91	2.47	3.69	0.0102	0.0175	-0.459	-1.37	0.851	0.871	0.024	1.02	1.3e-12	7.13e-12	1.22	2.33	73490	Mipol1	mirror-image polydactyly 1 [Source:MGI Symbol;Acc:MGI:1920740]
ENSMUSG00000018983	2.75	2.39	3.24	3.77	2.43	3.63	0.00455	0.00829	-0.367	-1.29	2.1e-06	5.22e-06	0.525	1.44	3.84e-11	1.66e-10	1.22	2.33	242705	E2f2	E2F transcription factor 2 [Source:MGI Symbol;Acc:MGI:1096341]
ENSMUSG00000055360	-0.551	0.393	-1.12	0.703	-1.03	0.172	0.0044	0.00804	0.935	1.91	9.28e-06	2.1e-05	1.79	3.47	0.0014	0.00222	1.22	2.33	107849	Prl2c5	prolactin family 2, subfamily c, member 5 [Source:MGI Symbol;Acc:MGI:1858413]
ENSMUSG00000067367	6.6	7.59	6.18	7.35	5.81	7.02	7.59e-20	5.51e-18	0.995	1.99	6.63e-21	4.01e-19	1.17	2.26	2.23e-20	7.59e-19	1.21	2.32	17089	Lyar	Ly1 antibody reactive clone [Source:MGI Symbol;Acc:MGI:107470]
ENSMUSG00000010154	3.04	3.37	3.11	3.29	3.05	4.26	0.0024	0.00461	0.345	1.27	0.0544	0.0727	0.205	1.15	3.27e-12	1.67e-11	1.21	2.32	234857	Spire2	spire homolog 2 (Drosophila) [Source:MGI Symbol;Acc:MGI:2446256]
ENSMUSG00000028840	0.928	2.21	-0.108	1.82	-0.24	0.972	3.63e-08	1.6e-07	1.29	2.44	3.96e-09	1.49e-08	1.92	3.78	4.01e-05	7.56e-05	1.22	2.32	68040	Zfp593	zinc finger protein 593 [Source:MGI Symbol;Acc:MGI:1915290]
ENSMUSG00000030431	2.77	2.97	2.25	3.76	2.85	4.09	0.236	0.298	0.209	1.16	7.17e-09	2.59e-08	1.53	2.88	2.83e-08	7.88e-08	1.22	2.32	664968	Tmem238	transmembrane protein 238 [Source:MGI Symbol;Acc:MGI:1922935]
ENSMUSG00000082186	-1.05	-1.46	-1.42	-0.804	-1.16	0.0203	0.26	0.324	-0.43	-1.35	0.0984	0.126	0.616	1.53	0.000957	0.00155	1.21	2.32		Gm12403	predicted gene 12403 [Source:MGI Symbol;Acc:MGI:3650109]
ENSMUSG00000001870	7.29	8.41	7.04	8.57	7.33	8.54	1.32e-19	8.77e-18	1.11	2.16	1.38e-22	1.42e-20	1.53	2.88	2.13e-20	7.33e-19	1.21	2.31	268977	Ltbp1	latent transforming growth factor beta binding protein 1 [Source:MGI Symbol;Acc:MGI:109151]
ENSMUSG00000032413	4.97	5.81	4.65	5.53	4.62	5.83	8.11e-15	1.46e-13	0.837	1.79	2.09e-14	2.09e-13	0.87	1.83	1.65e-17	2.58e-16	1.21	2.31	114713	Rasa2	RAS p21 protein activator 2 [Source:MGI Symbol;Acc:MGI:2149960]
ENSMUSG00000015134	2.06	5.85	0.7	4.36	-1.22	-0.00822	2.91e-20	2.39e-18	3.78	13.8	1.84e-15	2.32e-14	3.66	12.6	0.00838	0.0121	1.21	2.31	56847	Aldh1a3	aldehyde dehydrogenase family 1, subfamily A3 [Source:MGI Symbol;Acc:MGI:1861722]
ENSMUSG00000000782	3.25	3.4	2.47	2.48	2.14	3.34	0.0651	0.0938	0.148	1.11	0.864	0.882	0.0177	1.01	1.52e-11	6.99e-11	1.21	2.31	21414	Tcf7	transcription factor 7, T cell specific [Source:MGI Symbol;Acc:MGI:98507]
ENSMUSG00000070167	0.942	1.31	0.73	1.47	0.25	1.47	0.11	0.151	0.347	1.27	0.00226	0.00373	0.726	1.65	4.29e-05	8.06e-05	1.2	2.31		Snora57	small nucleolar RNA, H/ACA box 57 [Source:MGI Symbol;Acc:MGI:5455599]
ENSMUSG00000022246	7.59	9.36	6.58	8.77	6.91	8.11	2.99e-28	4.82e-25	1.77	3.4	2.87e-29	6.93e-26	2.18	4.54	3.34e-23	2.97e-21	1.2	2.3	75646	Rai14	retinoic acid induced 14 [Source:MGI Symbol;Acc:MGI:1922896]
ENSMUSG00000041506	6.14	7.33	5.42	7.12	5.31	6.52	8.35e-18	3.22e-16	1.19	2.28	3.78e-20	1.78e-18	1.69	3.23	4.64e-16	5.1e-15	1.2	2.3	27966	Rrp9	RRP9, small subunit (SSU) processome component, homolog (yeast) [Source:MGI Symbol;Acc:MGI:2384313]
ENSMUSG00000018417	5.88	6.56	5.69	6.56	5.66	6.85	9.14e-15	1.62e-13	0.671	1.59	4.71e-17	8.73e-16	0.873	1.83	4.02e-20	1.26e-18	1.2	2.3	17912	Myo1b	myosin IB [Source:MGI Symbol;Acc:MGI:107752]
ENSMUSG00000026049	4.09	4.65	4.21	4.96	4.13	5.32	2.94e-07	1.1e-06	0.553	1.47	5.13e-10	2.26e-09	0.742	1.67	3.22e-14	2.39e-13	1.2	2.3	75623	Tex30	testis expressed 30 [Source:MGI Symbol;Acc:MGI:1922873]
ENSMUSG00000037846	3.59	3.69	3.58	4.31	3.3	4.49	0.191	0.246	0.104	1.07	2.84e-10	1.31e-09	0.738	1.67	5.63e-14	3.99e-13	1.2	2.3	170799	Rtkn2	rhotekin 2 [Source:MGI Symbol;Acc:MGI:2158417]
ENSMUSG00000097180	3.4	3.9	3.09	4.11	2.48	3.66	9.71e-05	0.000239	0.5	1.41	3.18e-09	1.21e-08	1.02	2.02	8.53e-09	2.56e-08	1.2	2.3		2700038G22Rik	RIKEN cDNA 2700038G22 gene [Source:MGI Symbol;Acc:MGI:1914444]
ENSMUSG00000040584	2.78	2.93	2.27	2.81	2.23	3.43	0.2	0.257	0.142	1.1	0.000239	0.000448	0.521	1.43	3.05e-10	1.14e-09	1.2	2.3	18671	Abcb1a	ATP-binding cassette, sub-family B (MDR/TAP), member 1A [Source:MGI Symbol;Acc:MGI:97570]
ENSMUSG00000003585	2.29	2.64	2.05	2.51	1.35	2.54	0.0255	0.0402	0.355	1.28	0.00823	0.0125	0.459	1.37	1.63e-06	3.63e-06	1.2	2.3	67815	Sec14l2	SEC14-like lipid binding 2 [Source:MGI Symbol;Acc:MGI:1915065]
ENSMUSG00000002900	8.5	9.45	8.07	9.76	8.02	9.21	1.08e-21	1.32e-19	0.951	1.93	2.41e-27	1.94e-24	1.69	3.24	1.68e-23	1.66e-21	1.19	2.29	16777	Lamb1	laminin B1 [Source:MGI Symbol;Acc:MGI:96743]
ENSMUSG00000041438	6.78	7.73	6.39	7.77	6.3	7.49	8.35e-19	4.46e-17	0.95	1.93	4.18e-22	3.84e-20	1.38	2.6	2.55e-20	8.44e-19	1.2	2.29	21771	Utp4	UTP4 small subunit processome component [Source:MGI Symbol;Acc:MGI:1096573]
ENSMUSG00000028741	5.87	6.51	5.5	6.63	5.32	6.51	3.23e-14	5.03e-13	0.638	1.56	2.23e-19	8.06e-18	1.14	2.2	2.75e-19	6.63e-18	1.2	2.29	69902	Mrto4	mRNA turnover 4, ribosome maturation factor [Source:MGI Symbol;Acc:MGI:1917152]
ENSMUSG00000050244	6.94	7.75	6.36	7.65	6.01	7.2	7.24e-18	2.86e-16	0.806	1.75	6.26e-22	5.54e-20	1.3	2.45	3.14e-20	1.01e-18	1.19	2.28	217995	Heatr1	HEAT repeat containing 1 [Source:MGI Symbol;Acc:MGI:2442524]
ENSMUSG00000057113	8.15	8.76	8.16	9.07	8.04	9.22	1.03e-15	2.37e-14	0.611	1.53	9.2e-20	3.85e-18	0.915	1.89	3.01e-22	1.88e-20	1.19	2.28	18148	Npm1	nucleophosmin 1 [Source:MGI Symbol;Acc:MGI:106184]
ENSMUSG00000028729	7.16	7.95	6.74	7.92	6.32	7.5	3.1e-17	1.06e-15	0.788	1.73	8.02e-21	4.75e-19	1.18	2.27	4.42e-20	1.35e-18	1.19	2.28	69072	Ebna1bp2	EBNA1 binding protein 2 [Source:MGI Symbol;Acc:MGI:1916322]
ENSMUSG00000063275	3.93	4.6	3.72	4.69	3.46	4.65	7.85e-11	5.78e-10	0.666	1.59	5.85e-14	5.28e-13	0.972	1.96	5.06e-15	4.41e-14	1.19	2.28	30963	Hacd1	3-hydroxyacyl-CoA dehydratase 1 [Source:MGI Symbol;Acc:MGI:1353592]
ENSMUSG00000031750	1.64	3.53	0.546	3.32	2.19	3.38	2.75e-13	3.54e-12	1.89	3.71	7.72e-14	6.76e-13	2.76	6.76	5.2e-10	1.87e-09	1.19	2.28	76527	Il34	interleukin 34 [Source:MGI Symbol;Acc:MGI:1923777]
ENSMUSG00000032118	3.72	3.66	4.04	4.79	3.77	4.96	0.438	0.51	-0.0691	-1.05	2.22e-10	1.04e-09	0.74	1.67	5.3e-14	3.77e-13	1.19	2.28	235180	Fez1	fasciculation and elongation protein zeta 1 (zygin I) [Source:MGI Symbol;Acc:MGI:2670976]
ENSMUSG00000085492	1.38	1.92	1.15	2.07	0.952	2.14	0.000524	0.00113	0.539	1.45	6.53e-07	1.75e-06	0.927	1.9	3.17e-08	8.77e-08	1.19	2.28		Trmt61b	tRNA methyltransferase 61B [Source:MGI Symbol;Acc:MGI:1916039]
ENSMUSG00000024511	2.03	2.51	2.38	2.66	2.11	3.32	0.00559	0.01	0.47	1.38	0.057	0.0757	0.281	1.21	1.39e-08	4.03e-08	1.19	2.28	80718	Rab27b	RAB27B, member RAS oncogene family [Source:MGI Symbol;Acc:MGI:1931295]
ENSMUSG00000038335	6.2	7.03	5.73	7.03	5.35	6.54	2.19e-17	7.67e-16	0.833	1.78	3.62e-21	2.42e-19	1.3	2.46	4e-19	9.25e-18	1.18	2.27	104662	Tsr1	TSR1 20S rRNA accumulation [Source:MGI Symbol;Acc:MGI:2144566]
ENSMUSG00000025283	5.8	6.88	5.72	6.85	6.17	7.34	9.82e-17	2.96e-15	1.07	2.11	3.77e-17	7.27e-16	1.14	2.2	3.14e-18	5.9e-17	1.18	2.27	20229	Sat1	spermidine/spermine N1-acetyl transferase 1 [Source:MGI Symbol;Acc:MGI:98233]
ENSMUSG00000028318	4.69	5.64	4.46	5.71	3.87	5.07	4.51e-15	8.68e-14	0.948	1.93	2.39e-17	4.86e-16	1.25	2.37	7.81e-15	6.57e-14	1.18	2.27	64424	Polr1e	polymerase (RNA) I polypeptide E [Source:MGI Symbol;Acc:MGI:1929022]
ENSMUSG00000042066	4.86	5.01	4.64	5.29	4.61	5.8	0.0112	0.0189	0.153	1.11	2.62e-11	1.43e-10	0.652	1.57	4.98e-17	6.95e-16	1.19	2.27	68875	Tmcc2	transmembrane and coiled-coil domains 2 [Source:MGI Symbol;Acc:MGI:1916125]
ENSMUSG00000056612	5.94	6.27	5.68	6.81	5.95	7.13	0.000141	0.000337	0.332	1.26	6.33e-14	5.65e-13	1.14	2.2	1.21e-14	9.78e-14	1.18	2.27	18938	Ppp1r14b	protein phosphatase 1, regulatory (inhibitor) subunit 14B [Source:MGI Symbol;Acc:MGI:107682]
ENSMUSG00000026890	2.97	3.21	2.71	3.06	2.54	3.72	0.0256	0.0404	0.248	1.19	0.00447	0.00702	0.35	1.27	1.42e-10	5.64e-10	1.18	2.27	16874	Lhx6	LIM homeobox protein 6 [Source:MGI Symbol;Acc:MGI:1306803]
ENSMUSG00000026234	10.1	10.8	9.82	10.8	9.67	10.8	1.07e-18	5.55e-17	0.675	1.6	8.79e-23	9.82e-21	1.03	2.04	5.98e-24	6.95e-22	1.18	2.26	17975	Ncl	nucleolin [Source:MGI Symbol;Acc:MGI:97286]
ENSMUSG00000032078	6.17	6.94	5.71	6.8	5.39	6.56	6.9e-17	2.17e-15	0.773	1.71	1.43e-19	5.52e-18	1.09	2.13	1.71e-19	4.42e-18	1.18	2.26	22687	Zpr1	ZPR1 zinc finger [Source:MGI Symbol;Acc:MGI:1330262]
ENSMUSG00000047989	5.1	5.29	4.95	5.26	5.36	6.52	0.00118	0.0024	0.188	1.14	5.97e-06	1.39e-05	0.303	1.23	6.54e-19	1.44e-17	1.17	2.26	225280	Ino80c	INO80 complex subunit C [Source:MGI Symbol;Acc:MGI:2443014]
ENSMUSG00000044149	4.26	4.82	3.86	4.84	3.65	4.83	2.1e-09	1.18e-08	0.554	1.47	7.6e-14	6.68e-13	0.988	1.98	9.16e-15	7.61e-14	1.18	2.26	77286	Nkrf	NF-kappaB repressing factor [Source:MGI Symbol;Acc:MGI:1924536]
ENSMUSG00000003526	0.855	1.27	0.735	1.91	0.757	1.94	0.0443	0.0664	0.415	1.33	2.13e-06	5.29e-06	1.15	2.21	1.99e-06	4.4e-06	1.18	2.26	19125	Prodh	proline dehydrogenase [Source:MGI Symbol;Acc:MGI:97770]
ENSMUSG00000020607	-2.19	-2.01	-2.34	-0.434	-2.28	-1.12	0.653	0.713	0.198	1.15	4.75e-05	9.77e-05	1.89	3.72	0.00826	0.0119	1.18	2.26	105005	Fam84a	family with sequence similarity 84, member A [Source:MGI Symbol;Acc:MGI:2145011]
ENSMUSG00000098110	-1.68	-1.5	-1.32	-1.25	-1.29	-0.105	0.653	0.713	0.173	1.13	0.89	0.906	0.0492	1.03	0.000989	0.0016	1.18	2.26		Gm26956	predicted gene, 26956 [Source:MGI Symbol;Acc:MGI:5504071]
ENSMUSG00000081285	-1.96	-2.01	-2.24	-1.49	-1.53	-0.388	0.892	0.916	-0.0659	-1.05	0.108	0.136	0.782	1.72	0.00559	0.00825	1.17	2.26		Gm18859	predicted gene, 18859 [Source:MGI Symbol;Acc:MGI:5011044]
ENSMUSG00000109459	-1.29	-1.25	-1.58	-1.18	-2.99	-1.77	0.893	0.917	0.0509	1.04	0.271	0.316	0.434	1.35	0.0284	0.0382	1.17	2.26		Gm39526	predicted gene, 39526 [Source:MGI Symbol;Acc:MGI:5622411]
ENSMUSG00000109366	-2.88	-2.12	-1.66	-1.25	-3.05	-1.88	0.193	0.249	0.756	1.69	0.396	0.444	0.38	1.3	0.0512	0.0665	1.18	2.26		Gm44698	predicted gene 44698 [Source:MGI Symbol;Acc:MGI:5753274]
ENSMUSG00000029447	8.78	9.23	8.67	9.46	8.47	9.64	2.35e-14	3.79e-13	0.451	1.37	8.24e-20	3.54e-18	0.791	1.73	1.4e-23	1.41e-21	1.17	2.25		Cct6a	chaperonin containing Tcp1, subunit 6a (zeta) [Source:MGI Symbol;Acc:MGI:107943]
ENSMUSG00000040945	8.29	8.81	7.95	8.92	7.9	9.07	1.35e-13	1.87e-12	0.523	1.44	1.9e-19	6.98e-18	0.978	1.97	3.98e-21	1.72e-19	1.17	2.25	108911	Rcc2	regulator of chromosome condensation 2 [Source:MGI Symbol;Acc:MGI:1919784]
ENSMUSG00000021996	7.37	7.71	6.94	7.63	7.06	8.23	1.61e-10	1.11e-09	0.338	1.26	1.29e-16	2.14e-15	0.682	1.6	3.59e-22	2.22e-20	1.17	2.25	13885	Esd	esterase D/formylglutathione hydrolase [Source:MGI Symbol;Acc:MGI:95421]
ENSMUSG00000028156	6.68	7.47	6.51	7.46	6.52	7.68	5.11e-16	1.25e-14	0.792	1.73	1.48e-17	3.18e-16	0.945	1.92	1.29e-19	3.49e-18	1.17	2.25	13684	Eif4e	eukaryotic translation initiation factor 4E [Source:MGI Symbol;Acc:MGI:95305]
ENSMUSG00000042272	5.49	6.43	5.44	6.38	5.28	6.44	6.41e-16	1.54e-14	0.933	1.91	7.07e-16	9.77e-15	0.939	1.92	1.38e-17	2.2e-16	1.17	2.25	228071	Sestd1	SEC14 and spectrin domains 1 [Source:MGI Symbol;Acc:MGI:1916262]
ENSMUSG00000030878	5.85	6.05	5.92	6.59	5.67	6.84	0.00039	0.00086	0.208	1.15	5.27e-13	3.94e-12	0.676	1.6	6.78e-18	1.17e-16	1.17	2.25	12585	Cdr2	cerebellar degeneration-related 2 [Source:MGI Symbol;Acc:MGI:1100885]
ENSMUSG00000023075	4.85	5.09	4.75	5.3	4.67	5.84	0.000216	0.000497	0.248	1.19	1.1e-09	4.56e-09	0.546	1.46	1.05e-16	1.36e-15	1.17	2.25	68050	Akirin1	akirin 1 [Source:MGI Symbol;Acc:MGI:1915300]
ENSMUSG00000032356	-0.684	1.65	-1.24	1.39	-0.528	0.679	2.96e-09	1.61e-08	2.35	5.09	5.47e-09	2.01e-08	2.6	6.07	0.0003	0.000515	1.17	2.25	19417	Rasgrf1	RAS protein-specific guanine nucleotide-releasing factor 1 [Source:MGI Symbol;Acc:MGI:99694]
ENSMUSG00000052430	-0.383	0.642	-0.661	0.972	-0.955	0.231	0.000393	0.000866	1.04	2.05	1.89e-06	4.73e-06	1.6	3.04	0.000646	0.00107	1.17	2.25	12167	Bmpr1b	bone morphogenetic protein receptor, type 1B [Source:MGI Symbol;Acc:MGI:107191]
ENSMUSG00000027777	-1.51	-0.0317	-2.76	-0.507	-1.7	-0.504	0.00273	0.00519	1.49	2.81	0.000626	0.00111	2.24	4.73	0.0251	0.0341	1.17	2.25	30953	Schip1	schwannomin interacting protein 1 [Source:MGI Symbol;Acc:MGI:1353557]
ENSMUSG00000089571	-1.25	-0.909	-2.9	-0.966	-3.61	-2.56	0.486	0.556	0.322	1.25	0.00322	0.00518	1.9	3.74	0.129	0.158	1.17	2.25		Gm23008	predicted gene, 23008 [Source:MGI Symbol;Acc:MGI:5452785]
ENSMUSG00000030510	-2.59	-2.84	-1.74	-2.49	-1.81	-0.691	0.642	0.703	-0.285	-1.22	0.158	0.194	-0.775	-1.71	0.0142	0.0198	1.17	2.25	545975	Cers3	ceramide synthase 3 [Source:MGI Symbol;Acc:MGI:2681008]
ENSMUSG00000058006	7.55	8.22	6.84	8.15	6.48	7.65	9.76e-15	1.71e-13	0.674	1.6	1.55e-20	8.28e-19	1.3	2.46	1.01e-18	2.1e-17	1.17	2.24	100019	Mdn1	midasin AAA ATPase 1 [Source:MGI Symbol;Acc:MGI:1926159]
ENSMUSG00000029090	6.35	6.79	6.2	6.91	5.92	7.09	1.71e-11	1.46e-10	0.438	1.35	7.09e-16	9.79e-15	0.71	1.64	2.84e-20	9.22e-19	1.16	2.24	70693	Adgra3	adhesion G protein-coupled receptor A3 [Source:MGI Symbol;Acc:MGI:1917943]
ENSMUSG00000070565	4.99	6.17	5.12	6.09	4.96	6.11	4.82e-16	1.19e-14	1.17	2.25	2.2e-14	2.19e-13	0.969	1.96	1.26e-15	1.25e-14	1.16	2.24	226525	Rasal2	RAS protein activator like 2 [Source:MGI Symbol;Acc:MGI:2443881]
ENSMUSG00000027997	4.71	4.78	5.05	5.12	5.13	6.29	0.186	0.241	0.074	1.05	0.17	0.207	0.0693	1.05	6.6e-19	1.45e-17	1.16	2.24	12368	Casp6	caspase 6 [Source:MGI Symbol;Acc:MGI:1312921]
ENSMUSG00000037010	5.65	5.88	5.04	5.7	4.62	5.78	8.2e-05	0.000204	0.232	1.17	1.3e-11	7.51e-11	0.661	1.58	5.65e-16	6.09e-15	1.16	2.24		Apln	apelin [Source:MGI Symbol;Acc:MGI:1353624]
ENSMUSG00000002057	0.588	1.73	-1.02	1.41	-1.26	-0.0913	2.62e-05	7.04e-05	1.15	2.21	1.03e-07	3.11e-07	2.41	5.33	0.00649	0.00951	1.16	2.24	15218	Foxn1	forkhead box N1 [Source:MGI Symbol;Acc:MGI:102949]
ENSMUSG00000029797	-1.89	-0.866	-2.55	0.539	-1.37	-0.201	0.0137	0.0228	1.03	2.04	4.01e-08	1.29e-07	3.08	8.48	0.00229	0.00355	1.16	2.24	243369	Sspo	SCO-spondin [Source:MGI Symbol;Acc:MGI:2674311]
ENSMUSG00000097177	0.51	0.755	0.755	1.37	0.679	1.84	0.285	0.352	0.239	1.18	0.00367	0.00585	0.615	1.53	2.29e-06	5.02e-06	1.17	2.24		9330159M07Rik	RIKEN cDNA 9330159M07 gene [Source:MGI Symbol;Acc:MGI:2442519]
ENSMUSG00000026974	5.85	6.61	5.48	6.81	5.24	6.4	2.78e-15	5.65e-14	0.763	1.7	2.46e-20	1.22e-18	1.34	2.52	4.64e-18	8.38e-17	1.16	2.23	67187	Zmynd19	zinc finger, MYND domain containing 19 [Source:MGI Symbol;Acc:MGI:1914437]
ENSMUSG00000097084	3.53	4.43	2.24	4.34	2.61	3.79	2.58e-11	2.11e-10	0.9	1.87	4.57e-16	6.65e-15	2.09	4.26	7.66e-11	3.16e-10	1.16	2.23	14241	Foxl1	forkhead box L1 [Source:MGI Symbol;Acc:MGI:1347469]
ENSMUSG00000032012	4.64	5.46	3.93	5.08	3.72	4.87	5.85e-11	4.41e-10	0.816	1.76	1.77e-12	1.2e-11	1.16	2.23	1.2e-11	5.64e-11	1.16	2.23	58235	Nectin1	nectin cell adhesion molecule 1 [Source:MGI Symbol;Acc:MGI:1926483]
ENSMUSG00000039693	4.66	5.23	4.37	5.01	4.14	5.3	8.43e-09	4.22e-08	0.567	1.48	3.45e-09	1.31e-08	0.642	1.56	5.96e-14	4.19e-13	1.15	2.23	66665	Msantd3	Myb/SANT-like DNA-binding domain containing 3 [Source:MGI Symbol;Acc:MGI:1913915]
ENSMUSG00000090564	0.647	1.66	0.214	1.4	-0.133	1.01	1.27e-05	3.58e-05	1.01	2.02	5.07e-06	1.19e-05	1.22	2.32	6.1e-05	0.000113	1.16	2.23		A430057M04Rik	RIKEN cDNA A430057M04 gene [Source:MGI Symbol;Acc:MGI:2442125]
ENSMUSG00000101199	-4.41	0.235	-3.3	-0.602	-4.67	-3.43	8.15e-08	3.39e-07	4.65	25.1	3e-05	6.32e-05	2.71	6.52	0.153	0.185	1.16	2.23		Gm9687	predicted gene 9687 [Source:MGI Symbol;Acc:MGI:3780095]
ENSMUSG00000049556	-0.902	0.278	-3.02	-0.361	-1.66	-0.538	0.00174	0.00343	1.17	2.25	1.8e-05	3.91e-05	2.69	6.44	0.0105	0.015	1.16	2.23	235402	Lingo1	leucine rich repeat and Ig domain containing 1 [Source:MGI Symbol;Acc:MGI:1915522]
ENSMUSG00000031891	-1.79	-3.14	-2.51	-2.36	-2.32	-1.15	0.0244	0.0387	-1.35	-2.55	0.792	0.82	0.145	1.11	0.0234	0.0319	1.16	2.23	15484	Hsd11b2	hydroxysteroid 11-beta dehydrogenase 2 [Source:MGI Symbol;Acc:MGI:104720]
ENSMUSG00000048261	-1.05	-1.09	-2.24	-1.07	-2.23	-1.07	0.961	0.971	-0.0206	-1.01	0.032	0.0443	1.12	2.17	0.0292	0.0392	1.16	2.23		Gm4879	predicted pseudogene 4879 [Source:MGI Symbol;Acc:MGI:3648111]
ENSMUSG00000007613	5.74	6.88	5.08	6.03	4.55	5.7	8.77e-21	8.43e-19	1.14	2.2	2.1e-17	4.31e-16	0.952	1.93	9.16e-18	1.54e-16	1.15	2.22	21812	Tgfbr1	transforming growth factor, beta receptor I [Source:MGI Symbol;Acc:MGI:98728]
ENSMUSG00000053801	6.34	7.1	5.75	7.14	5.44	6.59	2.82e-15	5.71e-14	0.763	1.7	2.08e-20	1.07e-18	1.39	2.62	1.49e-17	2.34e-16	1.15	2.22	101612	Grwd1	glutamate-rich WD repeat containing 1 [Source:MGI Symbol;Acc:MGI:2141989]
ENSMUSG00000052151	6.15	6.31	5.77	6.75	6.15	7.3	0.000448	0.00098	0.158	1.12	2.49e-18	6.61e-17	0.977	1.97	1.32e-20	4.74e-19	1.15	2.22	50784	Plpp2	phospholipid phosphatase 2 [Source:MGI Symbol;Acc:MGI:1354945]
ENSMUSG00000097769	4.11	4.85	3.52	4.92	3.03	4.17	7.09e-09	3.6e-08	0.728	1.66	1.83e-13	1.48e-12	1.39	2.63	6.99e-10	2.47e-09	1.15	2.22		Snhg4	small nucleolar RNA host gene 4 [Source:MGI Symbol;Acc:MGI:4937091]
ENSMUSG00000074813	2.31	3.46	1.97	3.71	2.32	3.44	4.06e-09	2.15e-08	1.15	2.22	4.35e-12	2.73e-11	1.74	3.33	7.38e-09	2.24e-08	1.15	2.22		Gm14005	predicted gene 14005 [Source:MGI Symbol;Acc:MGI:3652191]
ENSMUSG00000063455	5	5.17	4.61	5.23	4.21	5.37	0.0248	0.0392	0.17	1.12	1.76e-08	6.01e-08	0.623	1.54	6.12e-13	3.54e-12	1.15	2.22	330286	D630045J12Rik	RIKEN cDNA D630045J12 gene [Source:MGI Symbol;Acc:MGI:2669829]
ENSMUSG00000024145	3.74	4.3	4.01	4.68	3.55	4.69	4.04e-06	1.24e-05	0.55	1.46	3.4e-08	1.1e-07	0.67	1.59	1.24e-11	5.78e-11	1.15	2.22	18701	Pigf	phosphatidylinositol glycan anchor biosynthesis, class F [Source:MGI Symbol;Acc:MGI:99462]
ENSMUSG00000070063	0.626	0.915	0.047	1.08	-0.466	0.694	0.219	0.279	0.274	1.21	0.000229	0.00043	1.02	2.03	0.00039	0.000661	1.15	2.22		Snora33	small nucleolar RNA, H/ACA box 33 [Source:MGI Symbol;Acc:MGI:3819501]
ENSMUSG00000020899	6.78	7.45	6.32	7.44	5.76	6.91	6.76e-16	1.62e-14	0.669	1.59	1.76e-20	9.32e-19	1.12	2.18	1.66e-19	4.33e-18	1.15	2.21	237823	Pfas	phosphoribosylformylglycinamidine synthase (FGAR amidotransferase) [Source:MGI Symbol;Acc:MGI:2684864]
ENSMUSG00000058799	7.99	8.36	7.97	8.74	7.86	9	1.32e-10	9.29e-10	0.377	1.3	3.03e-17	6.02e-16	0.763	1.7	3.63e-21	1.59e-19	1.14	2.21	53605	Nap1l1	nucleosome assembly protein 1-like 1 [Source:MGI Symbol;Acc:MGI:1855693]
ENSMUSG00000045140	3.31	4.27	3.16	4.3	2.61	3.75	3.6e-10	2.31e-09	0.942	1.92	1.25e-11	7.22e-11	1.15	2.22	1.03e-09	3.54e-09	1.14	2.21	70325	Pigw	phosphatidylinositol glycan anchor biosynthesis, class W [Source:MGI Symbol;Acc:MGI:1917575]
ENSMUSG00000058624	2.43	3.36	1.83	3.14	0.971	2.13	1.1e-07	4.47e-07	0.945	1.92	9.61e-09	3.39e-08	1.28	2.43	1.24e-05	2.5e-05	1.15	2.21	14544	Gda	guanine deaminase [Source:MGI Symbol;Acc:MGI:95678]
ENSMUSG00000027368	-2.27	-1.15	-3.71	-1.04	-3.58	-2.48	0.0336	0.0516	1.12	2.18	0.00023	0.000433	2.65	6.27	0.105	0.131	1.14	2.21	13537	Dusp2	dual specificity phosphatase 2 [Source:MGI Symbol;Acc:MGI:101911]
ENSMUSG00000059108	-1.94	-2.45	-1.56	-2.83	-1.13	-0.0326	0.307	0.375	-0.557	-1.47	0.0263	0.037	-1.28	-2.43	0.00474	0.00707	1.15	2.21	213002	Ifitm6	interferon induced transmembrane protein 6 [Source:MGI Symbol;Acc:MGI:2686976]
ENSMUSG00000001300	3.5	5.42	2.9	5.34	3.05	4.18	1.62e-19	1.02e-17	1.93	3.8	3.11e-20	1.51e-18	2.44	5.44	3.38e-12	1.72e-11	1.14	2.2	13642	Efnb2	ephrin B2 [Source:MGI Symbol;Acc:MGI:105097]
ENSMUSG00000030471	4.87	5.85	4.59	5.62	4.38	5.53	2.04e-15	4.32e-14	0.985	1.98	3.28e-15	3.91e-14	1.04	2.05	2.15e-15	2.04e-14	1.14	2.2	243983	Zdhhc13	zinc finger, DHHC domain containing 13 [Source:MGI Symbol;Acc:MGI:1919227]
ENSMUSG00000098234	4.37	4.97	3.99	5.07	3.65	4.79	3.14e-10	2.04e-09	0.593	1.51	4.34e-15	5.03e-14	1.08	2.12	2.34e-14	1.78e-13	1.14	2.2		Snhg6	small nucleolar RNA host gene 6 [Source:MGI Symbol;Acc:MGI:1921074]
ENSMUSG00000054321	3.84	4.59	3.53	4.67	3.44	4.59	1.03e-10	7.4e-10	0.752	1.68	6.33e-14	5.65e-13	1.14	2.2	2.13e-13	1.34e-12	1.14	2.2	72504	Taf4b	TATA-box binding protein associated factor 4b [Source:MGI Symbol;Acc:MGI:2152345]
ENSMUSG00000074272	-1.84	-0.238	-1.96	-0.518	-2.06	-0.957	0.000322	0.000722	1.61	3.04	0.00139	0.00236	1.44	2.72	0.0142	0.0199	1.14	2.2	26365	Ceacam1	carcinoembryonic antigen-related cell adhesion molecule 1 [Source:MGI Symbol;Acc:MGI:1347245]
ENSMUSG00000004266	-1.23	-0.804	-0.981	-0.615	-0.293	0.822	0.24	0.302	0.414	1.33	0.302	0.349	0.342	1.27	0.000135	0.000241	1.14	2.2	15170	Ptpn6	protein tyrosine phosphatase, non-receptor type 6 [Source:MGI Symbol;Acc:MGI:96055]
ENSMUSG00000098035	-1.94	-1.67	-1.86	-2.11	-1.64	-0.514	0.578	0.644	0.248	1.19	0.533	0.579	-0.29	-1.22	0.00615	0.00904	1.14	2.2		Gm5335	predicted gene 5335 [Source:MGI Symbol;Acc:MGI:3647920]
ENSMUSG00000041057	7.09	8.03	6.7	8.01	6.69	7.82	4.27e-20	3.3e-18	0.94	1.92	4.89e-23	5.77e-21	1.31	2.48	2.46e-21	1.12e-19	1.13	2.19	72515	Wdr43	WD repeat domain 43 [Source:MGI Symbol;Acc:MGI:1919765]
ENSMUSG00000037656	6.83	7.54	6.3	7.52	6.2	7.33	1.13e-16	3.33e-15	0.712	1.64	2.09e-21	1.53e-19	1.22	2.32	2.71e-20	8.89e-19	1.13	2.19	20516	Slc20a2	solute carrier family 20, member 2 [Source:MGI Symbol;Acc:MGI:97851]
ENSMUSG00000039153	5.3	6.67	5.09	6.21	4.94	6.07	3.61e-21	3.83e-19	1.37	2.59	1.67e-18	4.69e-17	1.12	2.17	5.11e-18	9.12e-17	1.13	2.19	12393	Runx2	runt related transcription factor 2 [Source:MGI Symbol;Acc:MGI:99829]
ENSMUSG00000022433	6.05	6.75	5.82	6.85	5.8	6.93	1.53e-15	3.35e-14	0.696	1.62	3.94e-19	1.33e-17	1.03	2.04	6.88e-20	1.98e-18	1.13	2.19	27373	Csnk1e	casein kinase 1, epsilon [Source:MGI Symbol;Acc:MGI:1351660]
ENSMUSG00000040990	6.21	6.61	6.39	7.25	6.71	7.84	2.34e-10	1.57e-09	0.4	1.32	5.9e-18	1.4e-16	0.854	1.81	3.07e-21	1.36e-19	1.13	2.19	58194	Sh3kbp1	SH3-domain kinase binding protein 1 [Source:MGI Symbol;Acc:MGI:1889583]
ENSMUSG00000025429	0.195	2.13	0.313	1.99	1.19	2.3	4.01e-08	1.76e-07	1.94	3.83	4.22e-07	1.16e-06	1.65	3.15	5.96e-06	1.24e-05	1.13	2.19	19201	Pstpip2	proline-serine-threonine phosphatase-interacting protein 2 [Source:MGI Symbol;Acc:MGI:1335088]
ENSMUSG00000092569	-0.611	-0.0313	-0.629	0.173	-0.747	0.363	0.0567	0.0829	0.578	1.49	0.00925	0.0139	0.797	1.74	0.000652	0.00108	1.13	2.19		Gm20544	predicted gene 20544 [Source:MGI Symbol;Acc:MGI:5142009]
ENSMUSG00000098021	-1.74	-2.37	-2.11	-1.14	-1.38	-0.306	0.169	0.221	-0.608	-1.52	0.0199	0.0286	0.965	1.95	0.00198	0.00309	1.13	2.19		Gm9522	predicted gene 9522 [Source:MGI Symbol;Acc:MGI:3779931]
ENSMUSG00000096056	-2.07	-1.15	-1.88	-1.02	-2	-0.872	0.0582	0.085	0.902	1.87	0.061	0.0807	0.854	1.81	0.0178	0.0246	1.13	2.19		Gm21986	predicted gene 21986 [Source:MGI Symbol;Acc:MGI:5439455]
ENSMUSG00000026251	-2.14	-0.682	-1.86	-1.6	-2.82	-1.71	0.00625	0.0111	1.41	2.65	0.601	0.645	0.262	1.2	0.0625	0.0801	1.13	2.19	11447	Chrnd	cholinergic receptor, nicotinic, delta polypeptide [Source:MGI Symbol;Acc:MGI:87893]
ENSMUSG00000027859	4.54	6.59	4.24	6.61	5.03	6.16	5.58e-21	5.58e-19	2.05	4.13	9.47e-22	7.68e-20	2.37	5.18	1.32e-15	1.31e-14	1.13	2.18	18049	Ngf	nerve growth factor [Source:MGI Symbol;Acc:MGI:97321]
ENSMUSG00000037876	6.85	7.49	6.74	7.44	6.87	7.99	6.33e-16	1.53e-14	0.637	1.56	1.08e-16	1.83e-15	0.699	1.62	1.29e-21	6.52e-20	1.12	2.18	108829	Jmjd1c	jumonji domain containing 1C [Source:MGI Symbol;Acc:MGI:1918614]
ENSMUSG00000052727	4.92	5.41	4.76	5.21	5.13	6.25	1.16e-06	3.93e-06	0.482	1.4	6.86e-06	1.58e-05	0.448	1.36	1.95e-14	1.5e-13	1.12	2.18	17755	Map1b	microtubule-associated protein 1B [Source:MGI Symbol;Acc:MGI:1306778]
ENSMUSG00000079092	4.18	4.83	3.88	5.23	3.74	4.85	7.54e-07	2.63e-06	0.65	1.57	1.55e-12	1.06e-11	1.34	2.53	3.56e-10	1.31e-09	1.12	2.18	18811	Prl2c2	prolactin family 2, subfamily c, member 2 [Source:MGI Symbol;Acc:MGI:97618]
ENSMUSG00000058173	3.24	3.9	3.24	4.04	2.83	3.95	1.61e-07	6.34e-07	0.671	1.59	5.41e-09	1.99e-08	0.799	1.74	1.01e-10	4.08e-10	1.12	2.18	170748	Smco4	single-pass membrane protein with coiled-coil domains 4 [Source:MGI Symbol;Acc:MGI:3039636]
ENSMUSG00000003452	1.93	2.35	2.61	3.62	2.58	3.69	0.00896	0.0154	0.416	1.33	1.87e-09	7.44e-09	1	2	3.5e-10	1.3e-09	1.13	2.18	12121	Bicd1	bicaudal D homolog 1 (Drosophila) [Source:MGI Symbol;Acc:MGI:1101760]
ENSMUSG00000089764	-0.703	-0.137	-1.14	0.203	-0.844	0.294	0.0573	0.0837	0.574	1.49	0.000139	0.000269	1.35	2.54	0.000622	0.00103	1.13	2.18		Gm16580	predicted gene 16580 [Source:MGI Symbol;Acc:MGI:4415000]
ENSMUSG00000027395	5.77	6.81	5.22	6.68	4.98	6.11	3.47e-18	1.54e-16	1.05	2.06	1.53e-20	8.21e-19	1.46	2.75	6.3e-17	8.57e-16	1.12	2.17	20017	Polr1b	polymerase (RNA) I polypeptide B [Source:MGI Symbol;Acc:MGI:108014]
ENSMUSG00000030583	6.15	7.03	5.77	7.25	5.85	6.98	8.28e-15	1.48e-13	0.871	1.83	1.54e-19	5.85e-18	1.47	2.78	1.22e-16	1.55e-15	1.12	2.17	74206	Sipa1l3	signal-induced proliferation-associated 1 like 3 [Source:MGI Symbol;Acc:MGI:1921456]
ENSMUSG00000031605	5.32	6.03	5.14	6.14	5.19	6.3	4.57e-14	6.84e-13	0.715	1.64	3.96e-17	7.55e-16	1.01	2.01	3.87e-18	7.13e-17	1.12	2.17	77113	Klhl2	kelch-like 2, Mayven [Source:MGI Symbol;Acc:MGI:1924363]
ENSMUSG00000002984	6.61	7.12	6.28	7.45	6.08	7.2	7.45e-11	5.53e-10	0.513	1.43	2.1e-18	5.75e-17	1.17	2.25	1.94e-17	2.97e-16	1.12	2.17	53333	Tomm40	translocase of outer mitochondrial membrane 40 homolog (yeast) [Source:MGI Symbol;Acc:MGI:1858259]
ENSMUSG00000085795	4.92	6.33	4.73	6.3	5.06	6.17	2.85e-16	7.57e-15	1.4	2.65	5.5e-17	1e-15	1.57	2.98	5.34e-14	3.8e-13	1.11	2.17	353310	Zfp703	zinc finger protein 703 [Source:MGI Symbol;Acc:MGI:2662729]
ENSMUSG00000052033	5.01	5.53	5.06	5.81	5.11	6.22	5.54e-09	2.87e-08	0.527	1.44	3.11e-12	2e-11	0.744	1.68	3.06e-16	3.5e-15	1.12	2.17	109054	Pfdn4	prefoldin 4 [Source:MGI Symbol;Acc:MGI:1923512]
ENSMUSG00000097042	2.04	2.95	1.82	3.16	1.52	2.66	1.79e-06	5.88e-06	0.902	1.87	3.99e-09	1.5e-08	1.33	2.52	1.08e-06	2.47e-06	1.12	2.17		Gm17491	predicted gene, 17491 [Source:MGI Symbol;Acc:MGI:4937125]
ENSMUSG00000028081	1.96	2.43	1.75	2.66	1.61	2.73	0.000685	0.00145	0.494	1.41	2.41e-07	6.88e-07	0.915	1.89	1.92e-08	5.49e-08	1.12	2.17	20091	Rps3a1	ribosomal protein S3A1 [Source:MGI Symbol;Acc:MGI:1202063]
ENSMUSG00000053214	-0.885	0.909	-2.22	-0.696	-1.74	-0.6	9.02e-07	3.11e-06	1.79	3.46	0.000933	0.00162	1.49	2.82	0.00603	0.00887	1.12	2.17		Gm9899	predicted gene 9899 [Source:MGI Symbol;Acc:MGI:3708711]
ENSMUSG00000090389	-1.88	-0.752	-1.32	-0.61	-1.6	-0.463	0.00802	0.0139	1.14	2.21	0.0583	0.0775	0.71	1.64	0.00656	0.0096	1.12	2.17		Cdv3-ps	Cdv3 retrotransposed pseudogene [Source:MGI Symbol;Acc:MGI:3646628]
ENSMUSG00000040811	-1.32	-1.2	-1.6	-0.868	-0.894	0.242	0.749	0.796	0.13	1.09	0.0883	0.114	0.712	1.64	0.00217	0.00337	1.12	2.17	72205	Eml2	echinoderm microtubule associated protein like 2 [Source:MGI Symbol;Acc:MGI:1919455]
ENSMUSG00000104649	-0.941	-0.829	-0.485	-0.309	-0.72	0.337	0.807	0.847	0.0962	1.07	0.59	0.634	0.186	1.14	0.00267	0.0041	1.12	2.17		Gm43712	predicted gene 43712 [Source:MGI Symbol;Acc:MGI:5663849]
ENSMUSG00000050530	5.38	6.17	5.25	6.72	5.27	6.39	1.58e-16	4.5e-15	0.787	1.73	6.92e-23	7.97e-21	1.48	2.78	1.09e-19	3.03e-18	1.11	2.16	269233	Fam171a1	family with sequence similarity 171, member A1 [Source:MGI Symbol;Acc:MGI:2442917]
ENSMUSG00000074886	6.53	6.83	6.27	7.04	6.05	7.16	6.48e-09	3.31e-08	0.296	1.23	1.94e-17	4.03e-16	0.77	1.7	1.08e-20	4.05e-19	1.11	2.16	26385	Grk6	G protein-coupled receptor kinase 6 [Source:MGI Symbol;Acc:MGI:1347078]
ENSMUSG00000030168	6.24	6.58	6.1	6.65	6.11	7.22	1.13e-09	6.62e-09	0.34	1.27	7.77e-14	6.8e-13	0.551	1.47	7.87e-21	3.11e-19	1.11	2.16	68465	Adipor2	adiponectin receptor 2 [Source:MGI Symbol;Acc:MGI:93830]
ENSMUSG00000044768	4.62	5.55	4.35	5.43	4.26	5.36	1.75e-14	2.92e-13	0.928	1.9	2.31e-15	2.86e-14	1.09	2.12	3.96e-15	3.54e-14	1.11	2.16	52392	D1Ertd622e	DNA segment, Chr 1, ERATO Doi 622, expressed [Source:MGI Symbol;Acc:MGI:1277184]
ENSMUSG00000070315	2.1	2.74	1.92	3.06	1.72	2.84	4.72e-05	0.000122	0.628	1.55	4.41e-09	1.64e-08	1.14	2.2	4e-08	1.1e-07	1.11	2.16		4930581F22Rik	RIKEN cDNA 4930581F22 gene [Source:MGI Symbol;Acc:MGI:1926184]
ENSMUSG00000101188	1.99	2.46	1.83	2.5	1.66	2.77	0.000682	0.00144	0.47	1.38	1.56e-05	3.44e-05	0.666	1.59	7.35e-09	2.23e-08	1.11	2.16		Eif4a-ps4	eukaryotic translation initiation factor 4A, pseudogene 4 [Source:MGI Symbol;Acc:MGI:1195958]
ENSMUSG00000048644	2.54	2.68	2.4	2.64	2.7	3.82	0.225	0.284	0.157	1.11	0.0838	0.108	0.233	1.18	2.78e-10	1.04e-09	1.11	2.16	330695	Ctxn1	cortexin 1 [Source:MGI Symbol;Acc:MGI:88566]
ENSMUSG00000050174	0.179	1.27	-0.0276	1.18	0.342	1.44	7.04e-05	0.000177	1.09	2.13	3.36e-05	7.04e-05	1.21	2.32	3.99e-05	7.54e-05	1.11	2.16	229228	Nudt6	nudix (nucleoside diphosphate linked moiety X)-type motif 6 [Source:MGI Symbol;Acc:MGI:2387618]
ENSMUSG00000077440	1.48	1.98	0.832	1.82	0.104	1.21	0.00363	0.00674	0.49	1.4	8.98e-06	2.04e-05	1	2	5.98e-05	0.000111	1.11	2.16		Gm23130	predicted gene, 23130 [Source:MGI Symbol;Acc:MGI:5452907]
ENSMUSG00000098219	-1.02	-1.49	-1.17	-1.57	-1.04	0.047	0.174	0.227	-0.479	-1.39	0.247	0.291	-0.416	-1.33	0.000769	0.00126	1.11	2.16		Gm7481	predicted gene 7481 [Source:MGI Symbol;Acc:MGI:3648575]
ENSMUSG00000097021	-1.78	-1.75	-1.84	-0.855	-1.89	-0.753	0.994	0.996	-0.00337	-1	0.0315	0.0436	1	2	0.0205	0.0282	1.11	2.16		4933433G15Rik	RIKEN cDNA 4933433G15 gene [Source:MGI Symbol;Acc:MGI:1918524]
ENSMUSG00000064441	-1.13	-1.06	-1.77	-1.34	-3.3	-2.25	0.852	0.883	0.0817	1.06	0.414	0.462	0.404	1.32	0.106	0.131	1.11	2.16		Snord37	small nucleolar RNA, C/D box 37 [Source:MGI Symbol;Acc:MGI:3819530]
ENSMUSG00000022283	9.56	10.3	9.49	10.5	9.59	10.7	3.53e-19	2.04e-17	0.733	1.66	3.85e-22	3.58e-20	0.985	1.98	2.38e-23	2.17e-21	1.11	2.15	18458	Pabpc1	poly(A) binding protein, cytoplasmic 1 [Source:MGI Symbol;Acc:MGI:1349722]
ENSMUSG00000004100	6.52	7.43	5.8	7.31	5.47	6.57	3.15e-18	1.43e-16	0.911	1.88	2.83e-22	2.72e-20	1.51	2.84	4.78e-18	8.58e-17	1.1	2.15	235036	Ppan	peter pan homolog (Drosophila) [Source:MGI Symbol;Acc:MGI:2178445]
ENSMUSG00000095567	7.26	8.14	6.72	8.01	6.4	7.5	6.01e-18	2.45e-16	0.88	1.84	3.09e-21	2.1e-19	1.29	2.45	6.33e-19	1.4e-17	1.1	2.15	57741	Noc2l	NOC2 like nucleolar associated transcriptional repressor [Source:MGI Symbol;Acc:MGI:1931051]
ENSMUSG00000002733	5.68	6.57	5.59	6.55	5.52	6.62	1.63e-17	5.9e-16	0.891	1.85	4.27e-18	1.04e-16	0.959	1.94	3.39e-19	8.03e-18	1.1	2.15	83435	Plekha3	pleckstrin homology domain-containing, family A (phosphoinositide binding specific) member 3 [Source:MGI Symbol;Acc:MGI:1932515]
ENSMUSG00000025591	4.41	5.33	3.76	5.19	3.56	4.66	1.96e-13	2.62e-12	0.914	1.88	2.93e-16	4.48e-15	1.43	2.7	1.16e-12	6.43e-12	1.1	2.15	66282	Tma16	translation machinery associated 16 [Source:MGI Symbol;Acc:MGI:1913532]
ENSMUSG00000025732	3.5	4.22	3.06	4.59	3.07	4.18	7.02e-08	2.96e-07	0.731	1.66	1.13e-13	9.6e-13	1.54	2.9	3.78e-10	1.39e-09	1.1	2.15	68241	Mcrip2	MAPK regulated corepressor interacting protein 2 [Source:MGI Symbol;Acc:MGI:1915491]
ENSMUSG00000031971	2.97	2.62	3.01	3.06	2.67	3.77	0.00262	0.00499	-0.354	-1.28	0.646	0.686	0.0444	1.03	3.69e-11	1.6e-10	1.11	2.15	73420	Ccsap	centriole, cilia and spindle associated protein [Source:MGI Symbol;Acc:MGI:1920670]
ENSMUSG00000089662	-0.858	-0.602	-1.41	0.271	-1.47	-0.348	0.457	0.528	0.286	1.22	0.000136	0.000264	1.7	3.25	0.0127	0.0179	1.1	2.15		Gm14057	predicted gene 14057 [Source:MGI Symbol;Acc:MGI:3705433]
ENSMUSG00000034024	9.02	9.44	8.91	9.68	8.9	10	1.62e-13	2.2e-12	0.421	1.34	2.5e-19	8.97e-18	0.768	1.7	6.17e-23	5.03e-21	1.1	2.14	12461	Cct2	chaperonin containing Tcp1, subunit 2 (beta) [Source:MGI Symbol;Acc:MGI:107186]
ENSMUSG00000029861	4.56	6.05	4.43	6.29	4.82	5.91	1.4e-18	7.12e-17	1.49	2.8	1.27e-20	6.95e-19	1.85	3.61	8.43e-16	8.7e-15	1.1	2.14	76156	Fam131b	family with sequence similarity 131, member B [Source:MGI Symbol;Acc:MGI:1923406]
ENSMUSG00000017715	6.39	6.92	5.99	6.9	5.62	6.72	4.04e-13	4.92e-12	0.524	1.44	7.71e-18	1.78e-16	0.902	1.87	6.14e-19	1.37e-17	1.1	2.14	74451	Pgs1	phosphatidylglycerophosphate synthase 1 [Source:MGI Symbol;Acc:MGI:1921701]
ENSMUSG00000031508	5.26	5.66	5.21	5.99	4.85	5.96	4.11e-07	1.51e-06	0.396	1.32	8.52e-13	6.09e-12	0.773	1.71	2.91e-15	2.67e-14	1.1	2.14	102334	Ankrd10	ankyrin repeat domain 10 [Source:MGI Symbol;Acc:MGI:1921840]
ENSMUSG00000046814	3.77	3.9	3.67	3.94	3.71	4.81	0.149	0.197	0.119	1.09	0.00315	0.00509	0.265	1.2	2.11e-13	1.33e-12	1.09	2.14	320415	Gchfr	GTP cyclohydrolase I feedback regulator [Source:MGI Symbol;Acc:MGI:2443977]
ENSMUSG00000020541	2.53	2.55	2.44	2.94	2.29	3.39	0.805	0.845	0.0268	1.02	4.34e-05	8.96e-05	0.511	1.42	1.62e-10	6.35e-10	1.1	2.14	71943	Tom1l1	target of myb1-like 1 (chicken) [Source:MGI Symbol;Acc:MGI:1919193]
ENSMUSG00000053799	2.01	2.15	1.7	2.17	1.99	3.09	0.296	0.364	0.142	1.1	0.00232	0.00383	0.477	1.39	3.2e-09	1.02e-08	1.1	2.14	107371	Exoc6	exocyst complex component 6 [Source:MGI Symbol;Acc:MGI:1351611]
ENSMUSG00000025665	1.61	1.24	1.8	2.07	1.8	2.86	0.0541	0.0795	-0.364	-1.29	0.0949	0.122	0.259	1.2	3.86e-08	1.06e-07	1.1	2.14	67071	Rps6ka6	ribosomal protein S6 kinase polypeptide 6 [Source:MGI Symbol;Acc:MGI:1914321]
ENSMUSG00000024521	0.321	0.148	-0.0639	1	0.435	1.52	0.561	0.628	-0.161	-1.12	0.000396	0.000719	1.06	2.08	5.66e-05	0.000105	1.1	2.14	58801	Pmaip1	phorbol-12-myristate-13-acetate-induced protein 1 [Source:MGI Symbol;Acc:MGI:1930146]
ENSMUSG00000097352	-0.0507	0.669	0.137	0.216	-0.141	0.948	0.00435	0.00796	0.719	1.65	0.737	0.77	0.0798	1.06	7.63e-05	0.00014	1.1	2.14		C920009B18Rik	RIKEN cDNA C920009B18 gene [Source:MGI Symbol;Acc:MGI:3583961]
ENSMUSG00000050747	-1.64	-0.852	-1.48	-1.27	-2.27	-1.16	0.0603	0.0877	0.794	1.73	0.581	0.626	0.231	1.17	0.026	0.0352	1.1	2.14	69097	Trim15	tripartite motif-containing 15 [Source:MGI Symbol;Acc:MGI:1916347]
ENSMUSG00000104467	-2	-2.19	-1.73	-2.5	-1.55	-0.459	0.733	0.782	-0.209	-1.16	0.194	0.234	-0.819	-1.76	0.031	0.0415	1.1	2.14		Gm37660	predicted gene, 37660 [Source:MGI Symbol;Acc:MGI:5610888]
ENSMUSG00000026020	7.62	8.27	7.28	8.36	7.04	8.13	3.74e-16	9.56e-15	0.646	1.56	5.91e-21	3.64e-19	1.08	2.11	1.18e-20	4.36e-19	1.09	2.13	55989	Nop58	NOP58 ribonucleoprotein [Source:MGI Symbol;Acc:MGI:1933184]
ENSMUSG00000005813	6.83	7.49	6.72	7.76	6.64	7.72	4.56e-16	1.14e-14	0.658	1.58	1.25e-20	6.93e-19	1.04	2.06	8.15e-21	3.17e-19	1.09	2.13	75624	Metap1	methionyl aminopeptidase 1 [Source:MGI Symbol;Acc:MGI:1922874]
ENSMUSG00000003868	6.89	7.5	6.5	7.47	6.4	7.49	2.17e-15	4.56e-14	0.604	1.52	1.33e-19	5.25e-18	0.969	1.96	1.6e-20	5.62e-19	1.09	2.13	20174	Ruvbl2	RuvB-like protein 2 [Source:MGI Symbol;Acc:MGI:1342299]
ENSMUSG00000031562	5.81	6.05	5.34	6.49	4.57	5.67	9.82e-07	3.37e-06	0.242	1.18	2.91e-20	1.43e-18	1.15	2.22	1.72e-17	2.68e-16	1.09	2.13	320685	Dctd	dCMP deaminase [Source:MGI Symbol;Acc:MGI:2444529]
ENSMUSG00000054520	4.31	5.36	3.45	4.87	3.89	4.97	6.23e-15	1.16e-13	1.05	2.07	1.56e-15	2e-14	1.41	2.66	7.88e-14	5.4e-13	1.09	2.13	24055	Sh3bp2	SH3-domain binding protein 2 [Source:MGI Symbol;Acc:MGI:1346349]
ENSMUSG00000074093	2.2	3.38	2.74	3.94	3.55	4.63	6.11e-10	3.75e-09	1.19	2.28	1.11e-11	6.49e-11	1.21	2.31	8.4e-13	4.76e-12	1.09	2.13	75744	Svip	small VCP/p97-interacting protein [Source:MGI Symbol;Acc:MGI:1922994]
ENSMUSG00000034773	4.21	4.23	4.46	4.93	4.33	5.41	0.682	0.739	0.0304	1.02	1.28e-07	3.79e-07	0.473	1.39	9.71e-15	8.03e-14	1.09	2.13	217216	BC030867	cDNA sequence BC030867 [Source:MGI Symbol;Acc:MGI:2387601]
ENSMUSG00000024871	0.226	0.74	0.441	1.06	-1.28	-0.251	0.0382	0.0579	0.511	1.43	0.00805	0.0122	0.618	1.53	0.00424	0.00636	1.09	2.13	60425	Doc2g	double C2, gamma [Source:MGI Symbol;Acc:MGI:1926250]
ENSMUSG00000099842	-1.14	-0.727	-1.51	-0.389	-1.41	-0.247	0.251	0.314	0.422	1.34	0.00588	0.0091	1.1	2.15	0.00589	0.00867	1.09	2.13		Gm4034	predicted gene 4034 [Source:MGI Symbol;Acc:MGI:3782208]
ENSMUSG00000015890	-2.44	-2.24	-1.94	-1.71	-1.44	-0.391	0.7	0.754	0.188	1.14	0.599	0.643	0.227	1.17	0.00502	0.00745	1.09	2.13	71761	Amdhd1	amidohydrolase domain containing 1 [Source:MGI Symbol;Acc:MGI:1919011]
ENSMUSG00000081289	-1.86	-1.51	-2.06	-1.27	-2.32	-1.18	0.6	0.665	0.313	1.24	0.189	0.228	0.795	1.74	0.0889	0.112	1.09	2.13		Gm14857	predicted gene 14857 [Source:MGI Symbol;Acc:MGI:3716318]
ENSMUSG00000004530	7.24	7.7	6.78	7.63	6.72	7.8	3.03e-12	2.99e-11	0.463	1.38	1.48e-17	3.18e-16	0.849	1.8	7.97e-20	2.27e-18	1.08	2.12	23790	Coro1c	coronin, actin binding protein 1C [Source:MGI Symbol;Acc:MGI:1345964]
ENSMUSG00000021591	5.36	6.27	5.43	6.24	5.31	6.39	8.34e-16	1.97e-14	0.912	1.88	1.06e-14	1.15e-13	0.803	1.75	2.88e-17	4.22e-16	1.08	2.12	93692	Glrx	glutaredoxin [Source:MGI Symbol;Acc:MGI:2135625]
ENSMUSG00000052837	5.78	6.75	5.53	6.45	5.4	6.48	3.11e-14	4.87e-13	0.968	1.96	3.04e-13	2.36e-12	0.921	1.89	2.15e-14	1.65e-13	1.08	2.12	16477	Junb	jun B proto-oncogene [Source:MGI Symbol;Acc:MGI:96647]
ENSMUSG00000025025	4.68	5.2	4.54	4.8	5.17	6.25	2.56e-09	1.41e-08	0.516	1.43	0.000187	0.000355	0.264	1.2	1.6e-17	2.51e-16	1.08	2.12	17859	Mxi1	MAX interactor 1, dimerization protein [Source:MGI Symbol;Acc:MGI:97245]
ENSMUSG00000038692	3.13	2.98	3.27	3.41	2.98	4.07	0.233	0.294	-0.155	-1.11	0.243	0.287	0.137	1.1	1.66e-09	5.5e-09	1.09	2.12	15412	Hoxb4	homeobox B4 [Source:MGI Symbol;Acc:MGI:96185]
ENSMUSG00000089255	-0.975	-0.704	-1.71	-0.717	-2.16	-1.09	0.47	0.541	0.267	1.2	0.0194	0.0278	1.02	2.02	0.0265	0.0358	1.08	2.12		Snora78	small nucleolar RNA, H/ACA box 7 [Source:MGI Symbol;Acc:MGI:4360056]
ENSMUSG00000010492	-0.0288	-0.0326	-0.184	-0.596	-1.72	-0.621	0.954	0.966	0.016	1.01	0.192	0.232	-0.414	-1.33	0.0108	0.0154	1.08	2.12		Uckl1os	uridine-cytidine kinase 1-like 1, opposite strand [Source:MGI Symbol;Acc:MGI:3801877]
ENSMUSG00000068335	5.92	7.31	5.57	7.35	5.71	6.78	1.43e-19	9.3e-18	1.39	2.62	1.72e-21	1.3e-19	1.77	3.42	2.73e-16	3.17e-15	1.07	2.11	13448	Dok1	docking protein 1 [Source:MGI Symbol;Acc:MGI:893587]
ENSMUSG00000078812	9.12	9.73	9.22	10.1	9.05	10.1	6.22e-16	1.5e-14	0.62	1.54	1.32e-19	5.24e-18	0.886	1.85	2.09e-21	9.77e-20	1.08	2.11	276770	Eif5a	eukaryotic translation initiation factor 5A [Source:MGI Symbol;Acc:MGI:106248]
ENSMUSG00000021733	6.07	7.17	5.86	7.06	5.76	6.83	2.14e-18	1.02e-16	1.1	2.14	7.15e-19	2.25e-17	1.19	2.29	2.03e-17	3.07e-16	1.08	2.11	218756	Slc4a7	solute carrier family 4, sodium bicarbonate cotransporter, member 7 [Source:MGI Symbol;Acc:MGI:2443878]
ENSMUSG00000021831	6.78	6.92	5.83	6.27	6.09	7.16	0.00388	0.00717	0.134	1.1	5.17e-09	1.9e-08	0.437	1.35	6.63e-18	1.15e-16	1.08	2.11	50527	Ero1l	ERO1-like (S. cerevisiae) [Source:MGI Symbol;Acc:MGI:1354385]
ENSMUSG00000052563	1.91	2.28	1.72	2.68	0.996	2.08	0.0239	0.0379	0.359	1.28	1.29e-06	3.31e-06	0.941	1.92	8.34e-06	1.71e-05	1.08	2.11		D930048N14Rik	RIKEN cDNA D930048N14 gene [Source:MGI Symbol;Acc:MGI:2144709]
ENSMUSG00000037541	2.05	2.02	2.46	2.96	1.71	2.76	0.814	0.853	-0.0392	-1.03	0.000902	0.00157	0.496	1.41	8.61e-07	1.99e-06	1.07	2.11	210274	Shank2	SH3 and multiple ankyrin repeat domains 2 [Source:MGI Symbol;Acc:MGI:2671987]
ENSMUSG00000031758	0.566	1.16	-0.236	0.852	-0.555	0.54	0.0103	0.0176	0.591	1.51	0.000252	0.00047	1.1	2.15	0.00101	0.00163	1.08	2.11	75796	Cdyl2	chromodomain protein, Y chromosome-like 2 [Source:MGI Symbol;Acc:MGI:1923046]
ENSMUSG00000062704	-0.741	0.0886	-1.03	-0.749	-2.28	-1.18	0.0172	0.0281	0.797	1.74	0.473	0.521	0.262	1.2	0.0273	0.0368	1.08	2.11		9430002A10Rik	RIKEN cDNA 9430002A10 gene [Source:MGI Symbol;Acc:MGI:1924515]
ENSMUSG00000021281	7.84	9.33	7.37	9.06	7.62	8.69	1.12e-24	4.27e-22	1.5	2.83	2.01e-25	6.5e-23	1.69	3.22	7.95e-21	3.12e-19	1.07	2.1	21928	Tnfaip2	tumor necrosis factor, alpha-induced protein 2 [Source:MGI Symbol;Acc:MGI:104960]
ENSMUSG00000020706	7.29	7.97	6.95	7.97	6.57	7.64	7.93e-17	2.45e-15	0.673	1.59	1.21e-20	6.73e-19	1.02	2.03	1.97e-20	6.85e-19	1.07	2.1	56095	Ftsj3	FtsJ RNA methyltransferase homolog 3 (E. coli) [Source:MGI Symbol;Acc:MGI:1860295]
ENSMUSG00000014859	7.03	7.74	6.78	7.69	6.62	7.69	2.01e-17	7.08e-16	0.715	1.64	1.27e-19	5.05e-18	0.917	1.89	7.51e-21	2.99e-19	1.07	2.1	104394	E2f4	E2F transcription factor 4 [Source:MGI Symbol;Acc:MGI:103012]
ENSMUSG00000054469	6.32	7.12	6.35	7.55	6.32	7.38	3.57e-16	9.23e-15	0.804	1.75	2.07e-20	1.07e-18	1.21	2.31	6.15e-19	1.37e-17	1.07	2.1	225010	Lclat1	lysocardiolipin acyltransferase 1 [Source:MGI Symbol;Acc:MGI:2684937]
ENSMUSG00000030521	5.8	6.57	5.44	6.46	5.36	6.43	5.84e-16	1.42e-14	0.768	1.7	3.73e-18	9.29e-17	1.02	2.03	2.76e-18	5.24e-17	1.07	2.1	67973	Mphosph10	M-phase phosphoprotein 10 (U3 small nucleolar ribonucleoprotein) [Source:MGI Symbol;Acc:MGI:1915223]
ENSMUSG00000000420	6.82	6.85	6.85	6.94	6.78	7.85	0.461	0.533	0.0304	1.02	0.0347	0.0477	0.0898	1.06	2.57e-19	6.26e-18	1.07	2.1	14423	Galnt1	polypeptide N-acetylgalactosaminyltransferase 1 [Source:MGI Symbol;Acc:MGI:894693]
ENSMUSG00000027506	4.54	4.64	4.43	4.96	4.53	5.6	0.0755	0.107	0.102	1.07	6.26e-10	2.73e-09	0.536	1.45	8.65e-17	1.14e-15	1.07	2.1	21985	Tpd52	tumor protein D52 [Source:MGI Symbol;Acc:MGI:107749]
ENSMUSG00000081974	-1.56	-2.11	-1.74	-1.64	-1.8	-0.721	0.241	0.303	-0.551	-1.46	0.903	0.917	0.0542	1.04	0.0151	0.021	1.07	2.1		Gm11960	predicted gene 11960 [Source:MGI Symbol;Acc:MGI:3652301]
ENSMUSG00000031207	9.46	10	9.23	10	9.29	10.4	8.11e-17	2.49e-15	0.574	1.49	6.77e-20	2.93e-18	0.797	1.74	7.34e-23	5.85e-21	1.06	2.09	17698	Msn	moesin [Source:MGI Symbol;Acc:MGI:97167]
ENSMUSG00000029657	7.99	8.24	7.81	8.5	7.45	8.52	4.28e-08	1.87e-07	0.245	1.19	2.43e-17	4.93e-16	0.696	1.62	3.74e-21	1.63e-19	1.06	2.09	15505	Hsph1	heat shock 105kDa/110kDa protein 1 [Source:MGI Symbol;Acc:MGI:105053]
ENSMUSG00000023110	6.91	7.22	6.69	7.48	6.35	7.42	2.05e-09	1.15e-08	0.314	1.24	1.01e-17	2.28e-16	0.784	1.72	3.38e-20	1.08e-18	1.06	2.09	27374	Prmt5	protein arginine N-methyltransferase 5 [Source:MGI Symbol;Acc:MGI:1351645]
ENSMUSG00000020021	4.55	5.41	4.37	5.31	4.36	5.43	1.36e-13	1.87e-12	0.861	1.82	5.55e-14	5.05e-13	0.937	1.91	5.17e-15	4.5e-14	1.06	2.09	13998	Fgd6	FYVE, RhoGEF and PH domain containing 6 [Source:MGI Symbol;Acc:MGI:1261419]
ENSMUSG00000097195	5.15	5.51	4.9	5.75	4.62	5.69	7.29e-07	2.55e-06	0.355	1.28	4.78e-14	4.4e-13	0.858	1.81	2.59e-15	2.42e-14	1.06	2.09		Snhg5	small nucleolar RNA host gene 5 [Source:MGI Symbol;Acc:MGI:1919905]
ENSMUSG00000071708	3.83	4.36	4.01	4.62	3.95	5.01	5.65e-07	2.02e-06	0.527	1.44	1.45e-08	5e-08	0.611	1.53	2.27e-13	1.42e-12	1.06	2.09	20603 /// 671878	Sms	spermine synthase [Source:MGI Symbol;Acc:MGI:109490]
ENSMUSG00000015053	4.56	4.91	4.35	4.98	4.1	5.16	6.2e-05	0.000157	0.345	1.27	7.43e-09	2.67e-08	0.639	1.56	1.03e-12	5.77e-12	1.06	2.09	14461	Gata2	GATA binding protein 2 [Source:MGI Symbol;Acc:MGI:95662]
ENSMUSG00000012819	0.081	0.0912	-1.74	-0.875	-0.847	0.203	0.973	0.98	0.0112	1.01	0.0922	0.118	0.836	1.79	0.00968	0.0139	1.06	2.09	22295	Cdh23	cadherin 23 (otocadherin) [Source:MGI Symbol;Acc:MGI:1890219]
ENSMUSG00000026679	-3.47	-3.02	-2.47	-2.59	-2.07	-1.09	0.472	0.543	0.5	1.41	0.879	0.896	-0.0899	-1.06	0.0369	0.0489	1.07	2.09	71233	Enkur	enkurin, TRPC channel interacting protein [Source:MGI Symbol;Acc:MGI:1918483]
ENSMUSG00000025060	7.62	8.41	7.6	8.46	7.47	8.52	1.63e-18	7.97e-17	0.787	1.73	2.25e-19	8.1e-18	0.858	1.81	3.16e-21	1.39e-19	1.05	2.08	20874	Slk	STE20-like kinase [Source:MGI Symbol;Acc:MGI:103241]
ENSMUSG00000074934	9.86	10.8	9.36	10.5	9.1	10.2	3.2e-19	1.87e-17	0.959	1.94	3.58e-20	1.71e-18	1.1	2.14	1.71e-19	4.42e-18	1.06	2.08	23892	Grem1	gremlin 1, DAN family BMP antagonist [Source:MGI Symbol;Acc:MGI:1344337]
ENSMUSG00000034321	5.7	6.36	5.31	6.31	5	6.06	4.2e-13	5.08e-12	0.652	1.57	1.44e-16	2.35e-15	1	2	3.4e-16	3.86e-15	1.06	2.08	66583	Exosc1	exosome component 1 [Source:MGI Symbol;Acc:MGI:1913833]
ENSMUSG00000097788	0.0988	0.778	-0.647	0.642	-1.56	-0.464	0.00729	0.0128	0.694	1.62	9.58e-05	0.000189	1.29	2.44	0.00829	0.012	1.06	2.08		Gm16596	predicted gene, 16596 [Source:MGI Symbol;Acc:MGI:4439520]
ENSMUSG00000080840	-2.88	-0.92	-2.35	-1.22	-2.58	-1.54	0.000191	0.000445	1.98	3.95	0.0157	0.0227	1.11	2.16	0.0311	0.0416	1.06	2.08		Gm11349	predicted gene 11349 [Source:MGI Symbol;Acc:MGI:3652298]
ENSMUSG00000020080	-3.96	-1.62	-3.95	-1.26	-1.78	-0.703	0.00442	0.00808	2.36	5.15	0.00156	0.00263	2.62	6.15	0.051	0.0662	1.06	2.08	216019	Hkdc1	hexokinase domain containing 1 [Source:MGI Symbol;Acc:MGI:2384910]
ENSMUSG00000059248	8.22	9.29	7.58	8.89	7.56	8.61	5.27e-22	7.43e-20	1.06	2.09	1.54e-23	2.26e-21	1.31	2.48	4.06e-21	1.74e-19	1.05	2.07	53860	2018-09-09	septin 9 [Source:MGI Symbol;Acc:MGI:1858222]
ENSMUSG00000025364	8.49	9.08	8.3	9.2	8.07	9.12	3.92e-18	1.7e-16	0.588	1.5	2.42e-22	2.36e-20	0.905	1.87	1.36e-23	1.38e-21	1.05	2.07	18813	Pa2g4	proliferation-associated 2G4 [Source:MGI Symbol;Acc:MGI:894684]
ENSMUSG00000042594	6.27	7.43	5.74	7.52	6.49	7.54	9.42e-20	6.51e-18	1.16	2.23	2.29e-23	3.13e-21	1.78	3.44	6.27e-19	1.39e-17	1.05	2.07	16923	Sh2b3	SH2B adaptor protein 3 [Source:MGI Symbol;Acc:MGI:893598]
ENSMUSG00000030852	6.16	7.03	5.74	7.02	5.88	6.93	2.33e-16	6.31e-15	0.87	1.83	1.39e-19	5.42e-18	1.28	2.43	1.32e-17	2.12e-16	1.05	2.07	57752	Tacc2	transforming, acidic coiled-coil containing protein 2 [Source:MGI Symbol;Acc:MGI:1928899]
ENSMUSG00000058392	6.15	6.91	5.72	6.81	5.21	6.25	2.83e-15	5.71e-14	0.761	1.69	3.75e-18	9.31e-17	1.09	2.13	2.14e-16	2.56e-15	1.05	2.07	72462	Rrp1b	ribosomal RNA processing 1 homolog B (S. cerevisiae) [Source:MGI Symbol;Acc:MGI:1919712]
ENSMUSG00000038900	4.98	5.69	4.37	5.58	4.03	5.07	3.51e-13	4.35e-12	0.706	1.63	4.86e-17	8.98e-16	1.2	2.3	2.35e-14	1.79e-13	1.05	2.07	269261	Rpl12	ribosomal protein L12 [Source:MGI Symbol;Acc:MGI:98002]
ENSMUSG00000042694	5.2	5.43	5.45	6.05	5.47	6.51	0.000431	0.000945	0.231	1.17	2.05e-11	1.14e-10	0.606	1.52	1.05e-16	1.36e-15	1.05	2.07	108689	Stn1	STN1, CST complex subunit [Source:MGI Symbol;Acc:MGI:1915581]
ENSMUSG00000037316	4.4	4.83	4.39	5.09	4.37	5.42	1.91e-07	7.44e-07	0.426	1.34	1.2e-11	6.98e-11	0.695	1.62	1.67e-15	1.62e-14	1.05	2.07	67384	Bag4	BCL2-associated athanogene 4 [Source:MGI Symbol;Acc:MGI:1914634]
ENSMUSG00000030282	4.93	5.07	4.93	5.33	5.01	6.07	0.0164	0.0269	0.139	1.1	4.72e-08	1.5e-07	0.409	1.33	6.12e-17	8.36e-16	1.05	2.07	12764	Cmas	cytidine monophospho-N-acetylneuraminic acid synthetase [Source:MGI Symbol;Acc:MGI:1337124]
ENSMUSG00000024862	5.37	5.68	5.03	5.33	4.89	5.94	1.82e-06	5.97e-06	0.315	1.24	1.22e-05	2.72e-05	0.301	1.23	5.6e-16	6.06e-15	1.05	2.07	16594	Klc2	kinesin light chain 2 [Source:MGI Symbol;Acc:MGI:107953]
ENSMUSG00000038402	4.36	5.1	3.9	4.8	3.8	4.85	5.19e-10	3.23e-09	0.744	1.67	1.19e-10	5.83e-10	0.906	1.87	1.5e-11	6.91e-11	1.05	2.07	14238	Foxf2	forkhead box F2 [Source:MGI Symbol;Acc:MGI:1347479]
ENSMUSG00000025921	4.05	4.23	3.71	4.23	3.31	4.36	0.031	0.0481	0.176	1.13	1.89e-06	4.73e-06	0.512	1.43	2.93e-11	1.29e-10	1.05	2.07	98711	Rdh10	retinol dehydrogenase 10 (all-trans) [Source:MGI Symbol;Acc:MGI:1924238]
ENSMUSG00000087291	-2.78	-0.844	-2.65	-0.705	-2.59	-1.57	0.000397	0.000875	1.99	3.96	0.000363	0.000664	1.94	3.83	0.0498	0.0648	1.05	2.07		Gm11946	predicted gene 11946 [Source:MGI Symbol;Acc:MGI:3650071]
ENSMUSG00000064634	-0.273	0.454	-0.425	0.84	-0.934	0.109	0.0241	0.0381	0.729	1.66	0.000399	0.000725	1.22	2.33	0.00744	0.0108	1.05	2.07		Gm22620	predicted gene, 22620 [Source:MGI Symbol;Acc:MGI:5452397]
ENSMUSG00000053580	5.84	7.05	5.31	7.12	4.61	5.65	2.52e-20	2.09e-18	1.21	2.32	1.61e-23	2.34e-21	1.81	3.5	1.17e-15	1.18e-14	1.04	2.06	77097	Tanc2	tetratricopeptide repeat, ankyrin repeat and coiled-coil containing 2 [Source:MGI Symbol;Acc:MGI:2444121]
ENSMUSG00000022094	6.63	7.57	6.86	7.79	6.33	7.38	6.67e-18	2.66e-16	0.939	1.92	3.52e-18	8.87e-17	0.934	1.91	2.16e-18	4.21e-17	1.05	2.06	213053	Slc39a14	solute carrier family 39 (zinc transporter), member 14 [Source:MGI Symbol;Acc:MGI:2384851]
ENSMUSG00000022972	4.39	5.02	4.37	5.27	4.36	5.41	1.1e-11	9.64e-11	0.631	1.55	3.27e-15	3.9e-14	0.903	1.87	1.76e-16	2.15e-15	1.05	2.06	68001	1110004E09Rik	RIKEN cDNA 1110004E09 gene [Source:MGI Symbol;Acc:MGI:1915251]
ENSMUSG00000073775	4.51	5.26	4.09	5.3	4.11	5.17	4.02e-12	3.86e-11	0.757	1.69	9.75e-16	1.32e-14	1.21	2.31	5.02e-14	3.61e-13	1.04	2.06	100087	Kti12	KTI12 homolog, chromatin associated [Source:MGI Symbol;Acc:MGI:1923547]
ENSMUSG00000001053	3.23	4.25	2.8	4.2	2.7	3.73	2.38e-12	2.41e-11	1.02	2.03	2.93e-14	2.84e-13	1.4	2.63	9.63e-11	3.92e-10	1.04	2.06	212706	N4bp3	NEDD4 binding protein 3 [Source:MGI Symbol;Acc:MGI:2442218]
ENSMUSG00000047412	4.45	5.06	4.48	5.22	4.47	5.5	4.86e-09	2.55e-08	0.606	1.52	5.34e-11	2.78e-10	0.748	1.68	5.17e-14	3.7e-13	1.04	2.06	235132	Zbtb44	zinc finger and BTB domain containing 44 [Source:MGI Symbol;Acc:MGI:1925123]
ENSMUSG00000075012	1.91	2.72	0.634	2.66	1.32	2.38	3.95e-06	1.21e-05	0.834	1.78	1.82e-10	8.63e-10	2.03	4.09	2.8e-06	6.08e-06	1.04	2.06	14221	Fjx1	four jointed box 1 (Drosophila) [Source:MGI Symbol;Acc:MGI:1341907]
ENSMUSG00000042821	6.94	6.92	6.09	6.23	4.65	5.7	0.768	0.813	-0.0165	-1.01	0.0274	0.0383	0.149	1.11	1.09e-11	5.12e-11	1.04	2.06	20613	Snai1	snail family zinc finger 1 [Source:MGI Symbol;Acc:MGI:98330]
ENSMUSG00000032373	1.98	2.02	1.41	2.12	1.29	2.35	0.709	0.761	0.0512	1.04	7.39e-05	0.000148	0.708	1.63	4.6e-07	1.1e-06	1.04	2.06	76459	Car12	carbonic anhydrase 12 [Source:MGI Symbol;Acc:MGI:1923709]
ENSMUSG00000026875	-0.951	-0.601	-2.02	0.0679	-1.23	-0.159	0.317	0.385	0.337	1.26	7.38e-06	1.7e-05	2.09	4.25	0.00463	0.00691	1.04	2.06	22029	Traf1	TNF receptor-associated factor 1 [Source:MGI Symbol;Acc:MGI:101836]
ENSMUSG00000100455	0.432	0.972	0.477	1.2	0.122	1.14	0.0467	0.0696	0.533	1.45	0.00676	0.0104	0.722	1.65	0.000776	0.00127	1.04	2.06		Gm29170	predicted gene 29170 [Source:MGI Symbol;Acc:MGI:5579876]
ENSMUSG00000065226	-0.693	-0.0442	-0.802	0.357	-1.25	-0.238	0.0593	0.0864	0.636	1.55	0.0011	0.00188	1.16	2.23	0.0091	0.0131	1.04	2.06		Gm25791	predicted gene, 25791 [Source:MGI Symbol;Acc:MGI:5455568]
ENSMUSG00000097722	-0.859	-0.0783	-1.03	-0.862	-2	-0.956	0.0174	0.0284	0.768	1.7	0.67	0.708	0.146	1.11	0.0155	0.0216	1.04	2.06		Gm26841	predicted gene, 26841 [Source:MGI Symbol;Acc:MGI:5477335]
ENSMUSG00000027397	6.21	8.16	5.72	7.38	6.4	7.43	2.46e-27	2.75e-24	1.95	3.87	1.12e-24	2.65e-22	1.66	3.16	9.86e-21	3.78e-19	1.04	2.05	20515	Slc20a1	solute carrier family 20, member 1 [Source:MGI Symbol;Acc:MGI:108392]
ENSMUSG00000032014	7.45	8.79	6.96	8.56	7.3	8.34	8.17e-23	1.56e-20	1.35	2.55	5.32e-24	9.53e-22	1.6	3.02	8.91e-20	2.51e-18	1.03	2.05	102644	Oaf	out at first homolog [Source:MGI Symbol;Acc:MGI:94852]
ENSMUSG00000042660	5.53	6.39	5.13	6.37	4.81	5.85	1.11e-16	3.29e-15	0.861	1.82	1.46e-19	5.62e-18	1.24	2.36	1.18e-16	1.5e-15	1.04	2.05	67936	Wdr55	WD repeat domain 55 [Source:MGI Symbol;Acc:MGI:1915186]
ENSMUSG00000001674	5.23	5.93	4.85	5.98	4.72	5.75	6.77e-14	9.73e-13	0.703	1.63	7.9e-18	1.82e-16	1.13	2.18	2.13e-16	2.55e-15	1.04	2.05	66942	Ddx18	DEAD (Asp-Glu-Ala-Asp) box polypeptide 18 [Source:MGI Symbol;Acc:MGI:1914192]
ENSMUSG00000044763	5.37	6.22	5.04	6.17	5.09	6.13	4.81e-15	9.2e-14	0.853	1.81	3.8e-17	7.31e-16	1.13	2.18	3.53e-16	3.98e-15	1.03	2.05	52575	Trmt10c	tRNA methyltransferase 10C [Source:MGI Symbol;Acc:MGI:1196261]
ENSMUSG00000028187	5.35	5.77	5.2	5.97	5.2	6.23	4.94e-09	2.58e-08	0.426	1.34	2.97e-14	2.87e-13	0.774	1.71	5.33e-17	7.41e-16	1.03	2.05	70285	Rpf1	ribosome production factor 1 homolog [Source:MGI Symbol;Acc:MGI:1917535]
ENSMUSG00000019838	5.1	5.58	4.59	5.35	4.64	5.67	5.41e-08	2.32e-07	0.483	1.4	7.69e-11	3.9e-10	0.767	1.7	1.17e-13	7.74e-13	1.03	2.05	72472	Slc16a10	solute carrier family 16 (monocarboxylic acid transporters), member 10 [Source:MGI Symbol;Acc:MGI:1919722]
ENSMUSG00000020262	6.44	6.08	5.72	5.35	4.69	5.73	5.25e-08	2.26e-07	-0.357	-1.28	5.2e-07	1.42e-06	-0.365	-1.29	1.11e-14	9.06e-14	1.04	2.05	110532	Adarb1	adenosine deaminase, RNA-specific, B1 [Source:MGI Symbol;Acc:MGI:891999]
ENSMUSG00000026158	4.07	4.28	4.08	4.45	3.92	4.95	0.00642	0.0114	0.214	1.16	1.78e-05	3.87e-05	0.372	1.29	1.79e-13	1.14e-12	1.04	2.05	70155	Ogfrl1	opioid growth factor receptor-like 1 [Source:MGI Symbol;Acc:MGI:1917405]
ENSMUSG00000022748	3.55	4.01	3.76	4.37	3.58	4.62	9.51e-06	2.74e-05	0.475	1.39	5.07e-08	1.6e-07	0.606	1.52	3.88e-12	1.95e-11	1.03	2.05	66497	Cmss1	cms small ribosomal subunit 1 [Source:MGI Symbol;Acc:MGI:1913747]
ENSMUSG00000050628	0.662	1.62	0.961	1.27	1.75	2.79	6.1e-05	0.000155	0.952	1.94	0.113	0.143	0.319	1.25	1.1e-07	2.84e-07	1.03	2.05	319370	Ubald2	UBA-like domain containing 2 [Source:MGI Symbol;Acc:MGI:1914635]
ENSMUSG00000032261	1.85	0.929	1.71	1.75	1.46	2.51	1.88e-05	5.17e-05	-0.945	-1.93	0.853	0.873	0.0285	1.02	3.09e-07	7.52e-07	1.04	2.05	212531	Sh3bgrl2	SH3 domain binding glutamic acid-rich protein like 2 [Source:MGI Symbol;Acc:MGI:1915350]
ENSMUSG00000065734	0.191	0.374	-0.356	0.426	-0.74	0.31	0.464	0.535	0.175	1.13	0.00569	0.00882	0.774	1.71	0.00127	0.00203	1.03	2.05		Snord49a	small nucleolar RNA, C/D box 49A [Source:MGI Symbol;Acc:MGI:3819538]
ENSMUSG00000071230	-2.07	-1.14	-2.7	-0.929	-2.77	-1.7	0.0504	0.0746	0.953	1.94	0.00162	0.00272	1.77	3.41	0.07	0.089	1.04	2.05	381073	Npw	neuropeptide W [Source:MGI Symbol;Acc:MGI:2685781]
ENSMUSG00000097936	-1.32	-1.23	-1.98	-1.03	-1.26	-0.214	0.766	0.811	0.102	1.07	0.0154	0.0225	0.939	1.92	0.00224	0.00347	1.04	2.05		Gm4819	predicted gene 4819 [Source:MGI Symbol;Acc:MGI:3647912]
ENSMUSG00000081034	-1.43	-1.52	-2.11	-1.42	-1	0.0101	0.767	0.812	-0.125	-1.09	0.144	0.178	0.675	1.6	0.00473	0.00704	1.04	2.05		Gm5944	predicted gene 5944 [Source:MGI Symbol;Acc:MGI:3646005]
ENSMUSG00000034209	-1.61	-3.25	-1.82	-2.55	-2.44	-1.34	0.0368	0.0561	-1.75	-3.36	0.314	0.361	-0.748	-1.68	0.148	0.179	1.04	2.05	75668	Rasl10a	RAS-like, family 10, member A [Source:MGI Symbol;Acc:MGI:1922918]
ENSMUSG00000023944	11.1	11.4	11	11.6	11	12	1.03e-14	1.79e-13	0.347	1.27	4.43e-21	2.9e-19	0.666	1.59	1.53e-25	3.89e-23	1.03	2.04	15516	Hsp90ab1	heat shock protein 90 alpha (cytosolic), class B member 1 [Source:MGI Symbol;Acc:MGI:96247]
ENSMUSG00000057541	6.09	6.79	5.45	6.55	5.01	6.04	1.85e-16	5.21e-15	0.704	1.63	9.24e-20	3.85e-18	1.09	2.14	7.45e-18	1.27e-16	1.03	2.04	78697	Pus7	pseudouridylate synthase 7 [Source:MGI Symbol;Acc:MGI:1925947]
ENSMUSG00000020692	4.84	5.72	4.19	5.53	3.79	4.83	2.87e-13	3.66e-12	0.884	1.85	8.64e-16	1.18e-14	1.33	2.52	9.81e-12	4.64e-11	1.03	2.04	217011	Nle1	notchless homolog 1 (Drosophila) [Source:MGI Symbol;Acc:MGI:2429770]
ENSMUSG00000046079	3.78	4.56	2.95	3.91	2.71	3.75	3.66e-09	1.96e-08	0.783	1.72	9.32e-09	3.3e-08	0.956	1.94	1.68e-08	4.85e-08	1.03	2.04	231549	Lrrc8d	leucine rich repeat containing 8D [Source:MGI Symbol;Acc:MGI:1922368]
ENSMUSG00000077563	1.36	2.04	1	1.98	0.666	1.74	0.000428	0.000939	0.683	1.61	1.58e-05	3.47e-05	0.979	1.97	4.38e-05	8.23e-05	1.03	2.04		Snora68	small nucleolar RNA, H/ACA box 68 [Source:MGI Symbol;Acc:MGI:2148181]
ENSMUSG00000065265	-0.0642	0.453	-0.64	0.4	-0.335	0.654	0.0877	0.123	0.51	1.42	0.00411	0.0065	1.01	2.01	0.00226	0.00349	1.03	2.04		Gm23455	predicted gene, 23455 [Source:MGI Symbol;Acc:MGI:5453232]
ENSMUSG00000020255	6.62	7.55	6.32	7.62	6.51	7.53	2.2e-20	1.87e-18	0.931	1.91	1.77e-23	2.52e-21	1.31	2.47	4.89e-21	2.04e-19	1.02	2.03	28109	D10Wsu102e	DNA segment, Chr 10, Wayne State University 102, expressed [Source:MGI Symbol;Acc:MGI:106381]
ENSMUSG00000020458	8.66	9.49	8.23	9.73	8.66	9.68	1.99e-18	9.59e-17	0.824	1.77	2.81e-24	5.66e-22	1.51	2.84	1.57e-20	5.51e-19	1.02	2.03	68585	Rtn4	reticulon 4 [Source:MGI Symbol;Acc:MGI:1915835]
ENSMUSG00000029246	6.23	7.09	5.97	7.15	5.88	6.9	4.97e-19	2.75e-17	0.863	1.82	7.06e-22	6e-20	1.18	2.27	6.14e-20	1.79e-18	1.02	2.03	231327	Ppat	phosphoribosyl pyrophosphate amidotransferase [Source:MGI Symbol;Acc:MGI:2387203]
ENSMUSG00000031490	7.65	8.13	6.5	7.37	6.99	8.01	1.07e-10	7.66e-10	0.483	1.4	8.24e-15	9.07e-14	0.871	1.83	6.02e-17	8.25e-16	1.02	2.03	13685	Eif4ebp1	eukaryotic translation initiation factor 4E binding protein 1 [Source:MGI Symbol;Acc:MGI:103267]
ENSMUSG00000026473	4.04	4.84	4.07	4.99	4.21	5.22	7.27e-13	8.28e-12	0.798	1.74	2.16e-14	2.16e-13	0.917	1.89	1.23e-15	1.23e-14	1.02	2.03	14645	Glul	glutamate-ammonia ligase (glutamine synthetase) [Source:MGI Symbol;Acc:MGI:95739]
ENSMUSG00000059555	4.32	5.31	4.55	5.67	4.81	5.83	3.59e-12	3.49e-11	0.982	1.98	4.42e-14	4.12e-13	1.12	2.17	1.24e-13	8.2e-13	1.02	2.03	227612	Tor4a	torsin family 4, member A [Source:MGI Symbol;Acc:MGI:2442720]
ENSMUSG00000027552	4.59	4.93	4.49	5.06	4.32	5.34	2.89e-06	9.12e-06	0.341	1.27	5.85e-10	2.55e-09	0.561	1.48	4.18e-15	3.71e-14	1.02	2.03	13559	E2f5	E2F transcription factor 5 [Source:MGI Symbol;Acc:MGI:105091]
ENSMUSG00000090946	4.12	4.65	3.75	4.51	3.59	4.6	2.46e-07	9.4e-07	0.535	1.45	1.91e-09	7.57e-09	0.77	1.7	2.21e-11	9.92e-11	1.02	2.03	72123	Ccdc71l	coiled-coil domain containing 71 like [Source:MGI Symbol;Acc:MGI:1919373]
ENSMUSG00000061983	2.78	3.52	2.43	3.57	2.38	3.4	2.78e-07	1.05e-06	0.75	1.68	5.28e-10	2.32e-09	1.15	2.21	1.33e-08	3.88e-08	1.02	2.03	20042	Rps12	ribosomal protein S12 [Source:MGI Symbol;Acc:MGI:98105]
ENSMUSG00000027236	0.0223	0.477	-0.378	0.376	-1.57	-0.517	0.127	0.171	0.461	1.38	0.0224	0.0319	0.769	1.7	0.0262	0.0354	1.02	2.03	78655	Eif3j1	eukaryotic translation initiation factor 3, subunit J1 [Source:MGI Symbol;Acc:MGI:1925905]
ENSMUSG00000081996	-0.965	-0.126	-1.02	-0.681	-2.38	-1.31	0.0133	0.0222	0.837	1.79	0.284	0.33	0.369	1.29	0.0314	0.042	1.02	2.03		Gm7153	predicted gene 7153 [Source:MGI Symbol;Acc:MGI:3644674]
ENSMUSG00000024965	-0.23	-0.553	-0.104	-0.198	-0.678	0.337	0.366	0.437	-0.305	-1.24	0.771	0.8	-0.0906	-1.06	0.00394	0.00593	1.02	2.03	108101	Fermt3	fermitin family member 3 [Source:MGI Symbol;Acc:MGI:2147790]
ENSMUSG00000106390	-1.27	-1.55	-1.62	-0.879	-2.31	-1.28	0.574	0.641	-0.241	-1.18	0.0752	0.0981	0.756	1.69	0.0421	0.0554	1.02	2.03		Gm5551	predicted gene 5551 [Source:MGI Symbol;Acc:MGI:3642937]
ENSMUSG00000084790	-0.58	-0.76	-0.95	-0.757	-2.35	-1.39	0.597	0.662	-0.202	-1.15	0.65	0.689	0.181	1.13	0.0623	0.0799	1.02	2.03		Gm15879	predicted gene 15879 [Source:MGI Symbol;Acc:MGI:3802012]
ENSMUSG00000032038	5.46	6.7	5.25	6.56	5.3	6.32	9.9e-21	9.21e-19	1.24	2.36	7.11e-21	4.26e-19	1.31	2.48	4.58e-18	8.27e-17	1.01	2.02	20443	St3gal4	ST3 beta-galactoside alpha-2,3-sialyltransferase 4 [Source:MGI Symbol;Acc:MGI:1316743]
ENSMUSG00000021270	7.27	7.72	7.16	7.68	7.14	8.15	4.88e-12	4.61e-11	0.452	1.37	3.25e-13	2.51e-12	0.52	1.43	1e-19	2.79e-18	1.02	2.02	15519	Hsp90aa1	heat shock protein 90, alpha (cytosolic), class A member 1 [Source:MGI Symbol;Acc:MGI:96250]
ENSMUSG00000028683	5.36	6	4.95	5.84	4.62	5.65	3.35e-14	5.18e-13	0.642	1.56	1.59e-16	2.57e-15	0.889	1.85	7.89e-17	1.05e-15	1.02	2.02	108067	Eif2b3	eukaryotic translation initiation factor 2B, subunit 3 [Source:MGI Symbol;Acc:MGI:1313286]
ENSMUSG00000053553	5.23	5.83	4.97	5.93	4.83	5.84	1.01e-10	7.25e-10	0.61	1.53	1.89e-14	1.92e-13	0.954	1.94	1.62e-14	1.27e-13	1.02	2.02	73212	3110082I17Rik	RIKEN cDNA 3110082I17 gene [Source:MGI Symbol;Acc:MGI:1920462]
ENSMUSG00000048279	5.96	6.32	5.62	6.38	5.45	6.46	2.42e-07	9.24e-07	0.357	1.28	2.94e-13	2.29e-12	0.758	1.69	1.33e-15	1.32e-14	1.01	2.02	50720	Sacs	sacsin [Source:MGI Symbol;Acc:MGI:1354724]
ENSMUSG00000021958	4.15	4.54	3.93	4.57	3.45	4.46	1.75e-06	5.75e-06	0.394	1.31	8.22e-10	3.51e-09	0.637	1.56	1.2e-12	6.63e-12	1.01	2.02	72400	Pinx1	PIN2/TERF1 interacting, telomerase inhibitor 1 [Source:MGI Symbol;Acc:MGI:1919650]
ENSMUSG00000049881	3.84	4.07	4.15	4.68	4.56	5.57	0.00832	0.0144	0.241	1.18	2.02e-07	5.83e-07	0.525	1.44	3.34e-14	2.47e-13	1.01	2.02		2810025M15Rik	RIKEN cDNA 2810025M15 gene [Source:MGI Symbol;Acc:MGI:1917203]
ENSMUSG00000026627	3.68	4.28	3.74	4.56	3.45	4.46	8.1e-07	2.82e-06	0.593	1.51	1.81e-09	7.23e-09	0.805	1.75	1.61e-10	6.32e-10	1.01	2.02	66950	Tmem206	transmembrane protein 206 [Source:MGI Symbol;Acc:MGI:1914200]
ENSMUSG00000047446	2.6	2.9	2.66	3.28	2.91	3.9	0.00832	0.0144	0.298	1.23	1.45e-06	3.71e-06	0.616	1.53	3.09e-11	1.35e-10	1.02	2.02	11861	Arl4a	ADP-ribosylation factor-like 4A [Source:MGI Symbol;Acc:MGI:99437]
ENSMUSG00000086657	-0.728	-0.541	-0.968	0.525	-0.0548	0.958	0.496	0.566	0.203	1.15	9.27e-06	2.1e-05	1.51	2.86	0.000133	0.000237	1.01	2.02		Stamos	signal transducing adaptor molecule (SH3 domain and ITAM motif) 1, opposite strand [Source:MGI Symbol;Acc:MGI:1918207]
ENSMUSG00000030029	6.74	8.74	6.51	8.64	7.05	8.06	4.1e-27	4.25e-24	1.99	3.98	1.86e-27	1.69e-24	2.12	4.35	3.43e-20	1.09e-18	1.01	2.01	16206	Lrig1	leucine-rich repeats and immunoglobulin-like domains 1 [Source:MGI Symbol;Acc:MGI:107935]
ENSMUSG00000000561	6.21	6.86	5.75	6.91	5.42	6.43	3.69e-13	4.56e-12	0.642	1.56	3.52e-18	8.87e-17	1.15	2.22	6.44e-16	6.85e-15	1.01	2.01	70465	Wdr77	WD repeat domain 77 [Source:MGI Symbol;Acc:MGI:1917715]
ENSMUSG00000090290	4.78	5.44	4.4	5.55	3.81	4.81	1.3e-12	1.39e-11	0.663	1.58	2.79e-17	5.57e-16	1.15	2.23	7.16e-14	4.95e-13	1.01	2.01	212728	Tarbp1	TAR RNA binding protein 1 [Source:MGI Symbol;Acc:MGI:4936930]
ENSMUSG00000040472	4.88	5.59	4.58	5.3	4.28	5.28	2.06e-11	1.72e-10	0.705	1.63	7.43e-11	3.79e-10	0.718	1.64	4.03e-13	2.4e-12	1.01	2.01	56187	Rabggta	Rab geranylgeranyl transferase, a subunit [Source:MGI Symbol;Acc:MGI:1860443]
ENSMUSG00000089762	5.98	6.66	5.2	6.31	5.25	6.27	4.46e-08	1.94e-07	0.681	1.6	6.2e-11	3.19e-10	1.11	2.16	5.67e-10	2.03e-09	1.01	2.01	72500	Ier5l	immediate early response 5-like [Source:MGI Symbol;Acc:MGI:1919750]
ENSMUSG00000075232	4.07	4.54	3.67	4.38	3.41	4.42	1.57e-06	5.2e-06	0.472	1.39	8.29e-09	2.95e-08	0.71	1.64	4.56e-11	1.95e-10	1.01	2.01	11702	Amd1	S-adenosylmethionine decarboxylase 1 [Source:MGI Symbol;Acc:MGI:88004]
ENSMUSG00000037408	4.12	4.21	3.81	4.02	3.51	4.53	0.23	0.291	0.0953	1.07	0.0214	0.0305	0.206	1.15	2.61e-11	1.16e-10	1.01	2.01	94220	Cnnm4	cyclin M4 [Source:MGI Symbol;Acc:MGI:2151060]
ENSMUSG00000044641	2.95	2.97	2.69	3.05	2.51	3.52	0.804	0.844	0.0235	1.02	0.000994	0.00172	0.362	1.29	3.15e-10	1.18e-09	1.01	2.01	58220	Pard6b	par-6 family cell polarity regulator beta [Source:MGI Symbol;Acc:MGI:2135605]
ENSMUSG00000023243	1.62	1.46	1.45	2.4	1.33	2.36	0.352	0.422	-0.155	-1.11	8.99e-07	2.36e-06	0.959	1.94	1.04e-06	2.37e-06	1.01	2.01	16529	Kcnk5	potassium channel, subfamily K, member 5 [Source:MGI Symbol;Acc:MGI:1336175]
ENSMUSG00000048603	-1.26	-1.45	-0.59	-1.32	-1.45	-0.366	0.627	0.69	-0.233	-1.18	0.0962	0.123	-0.745	-1.68	0.03	0.0403	1	2.01		Gm9828	predicted gene 9828 [Source:MGI Symbol;Acc:MGI:3642913]
ENSMUSG00000042035	4.62	7.4	3.57	6.09	3.37	4.38	2.2e-27	2.67e-24	2.78	6.86	2.83e-23	3.77e-21	2.52	5.74	2.05e-12	1.09e-11	1	2	78908	Igsf3	immunoglobulin superfamily, member 3 [Source:MGI Symbol;Acc:MGI:1926158]
ENSMUSG00000026305	7.2	8.42	6.63	7.97	6.9	7.9	5.6e-23	1.14e-20	1.22	2.33	3.94e-23	4.94e-21	1.33	2.52	2.29e-20	7.76e-19	0.998	2	16978	Lrrfip1	leucine rich repeat (in FLII) interacting protein 1 [Source:MGI Symbol;Acc:MGI:1342770]
ENSMUSG00000054027	6.36	7.08	6.11	7.23	6.33	7.33	3.38e-17	1.14e-15	0.721	1.65	2.53e-21	1.79e-19	1.12	2.17	2.24e-20	7.61e-19	1	2	103466	Nt5dc3	5'-nucleotidase domain containing 3 [Source:MGI Symbol;Acc:MGI:3513266]
ENSMUSG00000020363	4.72	6.31	4.38	5.29	4.15	5.15	5.57e-22	7.77e-20	1.59	3.02	4.44e-15	5.12e-14	0.914	1.88	3.97e-15	3.55e-14	1	2	14584	Gfpt2	glutamine fructose-6-phosphate transaminase 2 [Source:MGI Symbol;Acc:MGI:1338883]
ENSMUSG00000020089	7.32	7.83	7.37	8.07	7.09	8.1	3.16e-12	3.11e-11	0.511	1.42	2.38e-15	2.94e-14	0.704	1.63	1.93e-18	3.84e-17	1	2	67895	Ppa1	pyrophosphatase (inorganic) 1 [Source:MGI Symbol;Acc:MGI:97831]
ENSMUSG00000030880	4.91	5.49	4.23	5.57	4.29	5.29	2.72e-10	1.8e-09	0.579	1.49	7.36e-17	1.3e-15	1.34	2.53	1.03e-13	6.89e-13	0.999	2	26939	Polr3e	polymerase (RNA) III (DNA directed) polypeptide E [Source:MGI Symbol;Acc:MGI:1349452]
ENSMUSG00000078713	4.3	4.98	4.06	5.1	3.97	4.96	1.5e-09	8.6e-09	0.685	1.61	6.42e-13	4.72e-12	1.04	2.06	5.75e-12	2.82e-11	0.998	2	68512 /// 666377	Tomm5	translocase of outer mitochondrial membrane 5 homolog (yeast) [Source:MGI Symbol;Acc:MGI:1915762]
ENSMUSG00000108414	6.07	6.5	5.83	6.55	5.62	6.62	1.86e-07	7.27e-07	0.432	1.35	2.17e-11	1.2e-10	0.722	1.65	6.59e-14	4.59e-13	0.997	2		Snhg1	small nucleolar RNA host gene 1 [Source:MGI Symbol;Acc:MGI:3763743]
ENSMUSG00000058809	-0.493	-0.0994	-1.03	0.446	-0.798	0.158	0.151	0.2	0.406	1.33	2.82e-05	5.97e-05	1.45	2.74	0.00177	0.00278	1	2		Hspd1-ps3	heat shock protein 1 (chaperonin), pseudogene 3 [Source:MGI Symbol;Acc:MGI:3651246]
ENSMUSG00000062995	1.05	1.15	1.07	1.39	1.39	2.38	0.591	0.657	0.115	1.08	0.101	0.129	0.342	1.27	4.39e-06	9.3e-06	1	2	15893	Ica1	islet cell autoantigen 1 [Source:MGI Symbol;Acc:MGI:96391]
ENSMUSG00000006567	-0.133	-0.82	-0.219	-1.2	-0.101	0.861	0.0537	0.079	-0.67	-1.59	0.00868	0.0131	-1.01	-2.01	0.0009	0.00146	0.998	2	11979	Atp7b	ATPase, Cu++ transporting, beta polypeptide [Source:MGI Symbol;Acc:MGI:103297]
ENSMUSG00000042359	-0.0428	0.0528	-0.604	-0.00708	-1.33	-0.318	0.756	0.803	0.0892	1.06	0.0604	0.08	0.614	1.53	0.0127	0.0179	0.998	2	99031	Osbpl6	oxysterol binding protein-like 6 [Source:MGI Symbol;Acc:MGI:2139014]
ENSMUSG00000097946	-2.08	-1.86	-2.11	-2.09	-1.72	-0.717	0.583	0.649	0.227	1.17	0.958	0.964	0.0224	1.02	0.00859	0.0124	1	2		Gm8343	predicted gene 8343 [Source:MGI Symbol;Acc:MGI:3649108]
ENSMUSG00000082472	-2.08	-2.25	-1.7	-1.98	-1.92	-0.935	0.746	0.794	-0.145	-1.11	0.49	0.537	-0.287	-1.22	0.0153	0.0213	0.997	2		Gm13501	predicted gene 13501 [Source:MGI Symbol;Acc:MGI:3649893]
ENSMUSG00000000555	8.71	10.1	8.03	9.44	7.94	8.94	2.62e-24	9.5e-22	1.44	2.72	1.74e-23	2.5e-21	1.42	2.67	1.21e-19	3.33e-18	0.996	1.99		Itga5	integrin alpha 5 (fibronectin receptor alpha) [Source:MGI Symbol;Acc:MGI:96604]
ENSMUSG00000030774	6.32	7.66	6.42	8.07	6.59	7.59	2.1e-21	2.3e-19	1.34	2.52	8.35e-24	1.39e-21	1.65	3.13	1.27e-18	2.62e-17	0.995	1.99	18479	Pak1	p21 protein (Cdc42/Rac)-activated kinase 1 [Source:MGI Symbol;Acc:MGI:1339975]
ENSMUSG00000037275	6.76	7.37	6.19	7.35	5.88	6.86	6.11e-15	1.14e-13	0.613	1.53	1.59e-20	8.5e-19	1.16	2.23	3.78e-18	7e-17	0.99	1.99	216766	Gemin5	gem nuclear organelle associated protein 5 [Source:MGI Symbol;Acc:MGI:2449311]
ENSMUSG00000020181	5.91	7.01	5.64	6.91	5.44	6.43	2.11e-17	7.42e-16	1.09	2.13	2.25e-18	6.07e-17	1.26	2.4	2.76e-15	2.55e-14	0.996	1.99	260315	Nav3	neuron navigator 3 [Source:MGI Symbol;Acc:MGI:2183703]
ENSMUSG00000036155	6.06	6.55	5.34	6.18	5.66	6.65	6.83e-12	6.25e-11	0.497	1.41	1.48e-15	1.9e-14	0.838	1.79	9.07e-18	1.52e-16	0.99	1.99	107895	Mgat5	mannoside acetylglucosaminyltransferase 5 [Source:MGI Symbol;Acc:MGI:894701]
ENSMUSG00000051232	5.19	5.73	4.84	5.92	4.82	5.81	2.32e-11	1.92e-10	0.544	1.46	2.11e-17	4.32e-16	1.08	2.12	3.64e-16	4.11e-15	0.989	1.99	195040	Tmem199	transmembrane protein 199 [Source:MGI Symbol;Acc:MGI:2144113]
ENSMUSG00000020527	5.23	6.16	5	6.11	4.43	5.43	1.47e-15	3.25e-14	0.936	1.91	9.7e-17	1.67e-15	1.11	2.15	6.79e-14	4.72e-13	0.991	1.99	66196	Myo19	myosin XIX [Source:MGI Symbol;Acc:MGI:1913446]
ENSMUSG00000021068	6.05	6.74	5.72	6.48	5.46	6.46	3.15e-14	4.92e-13	0.684	1.61	1.23e-14	1.31e-13	0.759	1.69	1.24e-16	1.58e-15	0.993	1.99	18080	Nin	ninein [Source:MGI Symbol;Acc:MGI:105108]
ENSMUSG00000038214	5.39	6.25	4.7	5.91	4.67	5.66	1.99e-14	3.28e-13	0.859	1.81	2.81e-16	4.32e-15	1.21	2.31	5.93e-14	4.18e-13	0.994	1.99	331623	Bend3	BEN domain containing 3 [Source:MGI Symbol;Acc:MGI:2677212]
ENSMUSG00000015112	4.27	4.9	4.15	4.78	4.24	5.23	1.57e-10	1.09e-09	0.627	1.54	3.97e-10	1.78e-09	0.619	1.54	1.07e-14	8.76e-14	0.989	1.99	50799	Slc25a13	solute carrier family 25 (mitochondrial carrier, adenine nucleotide translocator), member 13 [Source:MGI Symbol;Acc:MGI:1354721]
ENSMUSG00000020460	3.05	3.85	3.06	4.03	3	3.99	1.34e-09	7.77e-09	0.794	1.73	1.39e-11	7.96e-11	0.977	1.97	2.56e-11	1.13e-10	0.994	1.99	78294	Rps27a	ribosomal protein S27A [Source:MGI Symbol;Acc:MGI:1925544]
ENSMUSG00000026785	3.4	3.65	3.83	4.48	3.62	4.63	0.0389	0.0589	0.25	1.19	5.22e-07	1.42e-06	0.638	1.56	5.2e-10	1.87e-09	0.996	1.99	263803	Pkn3	protein kinase N3 [Source:MGI Symbol;Acc:MGI:2388285]
ENSMUSG00000079139	2.18	2.4	2.08	2.81	2.14	3.13	0.0789	0.112	0.222	1.17	1.31e-06	3.37e-06	0.745	1.68	7.11e-09	2.16e-08	0.991	1.99		Gm4204	predicted gene 4204 [Source:MGI Symbol;Acc:MGI:3782381]
ENSMUSG00000027983	1.4	1.15	1.44	1.87	0.83	1.82	0.197	0.254	-0.253	-1.19	0.0204	0.0292	0.414	1.33	3.64e-05	6.92e-05	0.995	1.99	71519	Cyp2u1	cytochrome P450, family 2, subfamily u, polypeptide 1 [Source:MGI Symbol;Acc:MGI:1918769]
ENSMUSG00000002076	-2.2	-0.512	-2.23	-1.34	-2.05	-1.07	0.000105	0.000258	1.69	3.22	0.0311	0.0432	0.901	1.87	0.0156	0.0217	0.991	1.99	74377	Hsf2bp	heat shock transcription factor 2 binding protein [Source:MGI Symbol;Acc:MGI:1921627]
ENSMUSG00000040441	-1.18	-1.33	-0.645	-1.25	-1.23	-0.253	0.786	0.829	-0.123	-1.09	0.157	0.193	-0.606	-1.52	0.0217	0.0296	0.99	1.99	216441	Slc26a10	solute carrier family 26, member 10 [Source:MGI Symbol;Acc:MGI:2143920]
ENSMUSG00000067399	-1.45	-1.83	-1.78	-0.995	-2.27	-1.23	0.432	0.504	-0.375	-1.3	0.101	0.128	0.753	1.69	0.0557	0.0719	0.994	1.99	666731	Trim43c	tripartite motif-containing 43C [Source:MGI Symbol;Acc:MGI:3647365]
ENSMUSG00000037104	7.08	8.57	6.73	8.13	6.59	7.58	1.06e-24	4.18e-22	1.49	2.82	1.41e-23	2.11e-21	1.4	2.65	1.55e-19	4.07e-18	0.986	1.98	56468	Socs5	suppressor of cytokine signaling 5 [Source:MGI Symbol;Acc:MGI:2385459]
ENSMUSG00000060594	5.71	7.3	5.38	7.07	5.31	6.3	7.36e-23	1.46e-20	1.59	3.02	9.16e-23	1.01e-20	1.69	3.22	1.14e-16	1.47e-15	0.985	1.98	244864	Layn	layilin [Source:MGI Symbol;Acc:MGI:2685357]
ENSMUSG00000037868	3.29	7.16	1.98	5.87	2.18	3.16	1.77e-25	1.04e-22	3.86	14.6	3.34e-21	2.26e-19	3.89	14.8	1.47e-07	3.72e-07	0.982	1.98	13654	Egr2	early growth response 2 [Source:MGI Symbol;Acc:MGI:95296]
ENSMUSG00000032834	6.91	7.78	6.19	7.65	5.93	6.91	1.42e-18	7.13e-17	0.868	1.83	7.23e-23	8.27e-21	1.45	2.74	4.29e-18	7.81e-17	0.983	1.98	110816	Pwp2	PWP2 periodic tryptophan protein homolog (yeast) [Source:MGI Symbol;Acc:MGI:1341200]
ENSMUSG00000028948	6.59	7.35	6.22	7.4	6	6.99	1.1e-16	3.28e-15	0.761	1.69	1.11e-20	6.32e-19	1.19	2.28	3.45e-18	6.43e-17	0.986	1.98	74035	Nol9	nucleolar protein 9 [Source:MGI Symbol;Acc:MGI:1921285]
ENSMUSG00000016319	6.88	7.24	6.96	7.52	6.77	7.76	7.67e-11	5.67e-10	0.367	1.29	4.97e-15	5.68e-14	0.568	1.48	3.14e-20	1.01e-18	0.987	1.98	11740	Slc25a5	solute carrier family 25 (mitochondrial carrier, adenine nucleotide translocator), member 5 [Source:MGI Symbol;Acc:MGI:1353496]
ENSMUSG00000005802	6.27	6.59	6.4	6.79	7.02	8	1.93e-08	9.03e-08	0.314	1.24	1.76e-10	8.41e-10	0.392	1.31	3.06e-20	9.86e-19	0.987	1.98	22785	Slc30a4	solute carrier family 30 (zinc transporter), member 4 [Source:MGI Symbol;Acc:MGI:1345282]
ENSMUSG00000024312	6.54	7.1	6.11	7.18	5.77	6.77	2.95e-11	2.37e-10	0.557	1.47	7.16e-17	1.27e-15	1.06	2.09	2.73e-15	2.53e-14	0.985	1.98	57315	Wdr46	WD repeat domain 46 [Source:MGI Symbol;Acc:MGI:1931871]
ENSMUSG00000028018	5.53	5.53	5.65	5.96	5.22	6.21	0.963	0.972	-0.00212	-1	2.07e-07	5.97e-07	0.309	1.24	5.47e-17	7.57e-16	0.989	1.98	67553	Gstcd	glutathione S-transferase, C-terminal domain containing [Source:MGI Symbol;Acc:MGI:1914803]
ENSMUSG00000042751	2.84	4.91	1.46	3.73	1.89	2.88	2.38e-15	4.92e-14	2.09	4.26	6.81e-12	4.15e-11	2.26	4.81	1.33e-05	2.66e-05	0.984	1.98	226518	Nmnat2	nicotinamide nucleotide adenylyltransferase 2 [Source:MGI Symbol;Acc:MGI:2444155]
ENSMUSG00000021704	5.26	5.61	5.13	5.67	4.43	5.41	2.1e-07	8.12e-07	0.355	1.28	1.23e-10	6.03e-10	0.541	1.45	1.83e-14	1.42e-13	0.984	1.98	382793	Mtx3	metaxin 3 [Source:MGI Symbol;Acc:MGI:2686040]
ENSMUSG00000004319	4.61	4.86	4.43	4.79	4.64	5.62	0.000579	0.00124	0.25	1.19	9.18e-06	2.08e-05	0.368	1.29	1.58e-14	1.24e-13	0.985	1.98	12725	Clcn3	chloride channel, voltage-sensitive 3 [Source:MGI Symbol;Acc:MGI:103555]
ENSMUSG00000038721	4.18	4.21	4.01	4.56	3.97	4.96	0.806	0.846	0.017	1.01	2.51e-08	8.34e-08	0.547	1.46	1.93e-13	1.22e-12	0.988	1.98	15415	Hoxb7	homeobox B7 [Source:MGI Symbol;Acc:MGI:96188]
ENSMUSG00000027329	2.25	2.62	1.98	2.98	2.09	3.09	0.0174	0.0284	0.388	1.31	8.4e-07	2.22e-06	1.01	2.01	1.08e-06	2.47e-06	0.983	1.98	70997	Spef1	sperm flagellar 1 [Source:MGI Symbol;Acc:MGI:3513546]
ENSMUSG00000035142	1.67	1.57	1.95	2.04	2.24	3.22	0.53	0.599	-0.112	-1.08	0.509	0.556	0.103	1.07	5.79e-08	1.55e-07	0.983	1.98	76826	Nubpl	nucleotide binding protein-like [Source:MGI Symbol;Acc:MGI:1924076]
ENSMUSG00000049916	1.51	0.949	1.62	1.63	1.72	2.71	0.0136	0.0226	-0.563	-1.48	0.951	0.957	0.0113	1.01	1.64e-06	3.66e-06	0.987	1.98	70458	2610318N02Rik	RIKEN cDNA 2610318N02 gene [Source:MGI Symbol;Acc:MGI:1917708]
ENSMUSG00000038984	-1.42	-0.4	-1.33	-0.225	-0.673	0.334	0.0044	0.00805	1.03	2.05	0.00179	0.003	1.11	2.16	0.00141	0.00223	0.988	1.98	239364	Tspyl5	testis-specific protein, Y-encoded-like 5 [Source:MGI Symbol;Acc:MGI:2442458]
ENSMUSG00000087523	-1.1	-0.688	-1.48	-0.582	-1.23	-0.253	0.311	0.379	0.426	1.34	0.0469	0.0633	0.9	1.87	0.0239	0.0325	0.983	1.98		Gm12319	predicted gene 12319 [Source:MGI Symbol;Acc:MGI:3649749]
ENSMUSG00000087014	-1.46	-0.976	-1.22	-1.13	-2.97	-1.83	0.345	0.415	0.502	1.42	0.839	0.861	0.105	1.08	0.177	0.212	0.987	1.98		Gm16364	predicted gene 16364 [Source:MGI Symbol;Acc:MGI:3840142]
ENSMUSG00000030748	6.14	7.43	5.85	7.24	5.62	6.6	6.92e-18	2.75e-16	1.29	2.45	4.32e-18	1.05e-16	1.38	2.61	6.99e-14	4.84e-13	0.976	1.97	16190	Il4ra	interleukin 4 receptor, alpha [Source:MGI Symbol;Acc:MGI:105367]
ENSMUSG00000037376	5.94	6.52	5.72	6.62	5.58	6.56	1.46e-13	2e-12	0.578	1.49	1.41e-17	3.06e-16	0.901	1.87	5.62e-18	9.89e-17	0.98	1.97	66926	Trmt6	tRNA methyltransferase 6 [Source:MGI Symbol;Acc:MGI:1914176]
ENSMUSG00000037722	4.31	4.9	4.24	4.83	3.89	4.87	3.78e-08	1.67e-07	0.6	1.52	8.34e-08	2.55e-07	0.585	1.5	3.15e-11	1.38e-10	0.979	1.97	54342	Gnpnat1	glucosamine-phosphate N-acetyltransferase 1 [Source:MGI Symbol;Acc:MGI:1858963]
ENSMUSG00000103164	-1.04	-1.06	-2.62	-0.849	-2.99	-2.03	0.94	0.954	0.0322	1.02	0.00204	0.00338	1.78	3.44	0.124	0.152	0.975	1.97		Gm38150	predicted gene, 38150 [Source:MGI Symbol;Acc:MGI:5611378]
ENSMUSG00000021676	-1.33	-0.263	-1.16	-0.641	-2.84	-1.84	0.00749	0.0131	1.08	2.12	0.18	0.218	0.519	1.43	0.0862	0.108	0.979	1.97	544963	Iqgap2	IQ motif containing GTPase activating protein 2 [Source:MGI Symbol;Acc:MGI:2449975]
ENSMUSG00000077734	-0.796	-0.163	-0.898	-0.344	-1.95	-1.01	0.0537	0.079	0.632	1.55	0.0861	0.111	0.578	1.49	0.027	0.0365	0.976	1.97		Snord83b	small nucleolar RNA, C/D box 83B [Source:MGI Symbol;Acc:MGI:3819557]
ENSMUSG00000096810	-2.23	-2.33	-2.17	-2.29	-1.92	-0.945	0.901	0.923	-0.057	-1.04	0.828	0.851	-0.098	-1.07	0.0165	0.0229	0.978	1.97		Gm10481	predicted gene 10481 [Source:MGI Symbol;Acc:MGI:3708707]
ENSMUSG00000098042	-2.66	-2.06	-1.44	-1.39	-1.93	-0.916	0.295	0.363	0.606	1.52	0.873	0.89	0.0729	1.05	0.047	0.0614	0.975	1.97		Gm5710	predicted gene 5710 [Source:MGI Symbol;Acc:MGI:3643595]
ENSMUSG00000031826	6.53	7.16	6.2	7.17	5.85	6.82	2.74e-16	7.29e-15	0.629	1.55	3.4e-20	1.64e-18	0.97	1.96	2.52e-19	6.18e-18	0.968	1.96	22224	Usp10	ubiquitin specific peptidase 10 [Source:MGI Symbol;Acc:MGI:894652]
ENSMUSG00000018446	7.75	8.26	7.31	8.32	7.06	8.04	1.88e-12	1.95e-11	0.516	1.43	1.31e-18	3.77e-17	1.02	2.02	9.56e-18	1.6e-16	0.974	1.96	12261	C1qbp	complement component 1, q subcomponent binding protein [Source:MGI Symbol;Acc:MGI:1194505]
ENSMUSG00000022704	5.68	6.53	5.12	6.42	4.78	5.74	1.53e-15	3.36e-14	0.844	1.8	8.92e-19	2.72e-17	1.3	2.46	1.21e-14	9.78e-14	0.971	1.96	106248	Qtrt2	queuine tRNA-ribosyltransferase accessory subunit 2 [Source:MGI Symbol;Acc:MGI:1922194]
ENSMUSG00000001473	8.72	9.12	8.45	8.93	8.37	9.34	1.31e-11	1.14e-10	0.401	1.32	5.3e-13	3.96e-12	0.479	1.39	7.97e-20	2.27e-18	0.973	1.96	67951	Tubb6	tubulin, beta 6 class V [Source:MGI Symbol;Acc:MGI:1915201]
ENSMUSG00000033350	5.2	5.96	4.57	5.68	4.52	5.5	1.42e-14	2.42e-13	0.752	1.68	5.97e-17	1.08e-15	1.1	2.15	3.02e-15	2.76e-14	0.973	1.96	54371	Chst2	carbohydrate sulfotransferase 2 [Source:MGI Symbol;Acc:MGI:1891160]
ENSMUSG00000017418	4.49	5.27	4.62	5.25	4.53	5.51	5.69e-13	6.66e-12	0.772	1.71	2.11e-11	1.17e-10	0.634	1.55	3.88e-15	3.47e-14	0.967	1.96	75869	Arl5b	ADP-ribosylation factor-like 5B [Source:MGI Symbol;Acc:MGI:1923119]
ENSMUSG00000078521	3.42	3.08	3.88	4.12	3.63	4.6	0.000332	0.000743	-0.34	-1.27	0.000996	0.00172	0.235	1.18	1.14e-13	7.59e-13	0.969	1.96	69885	Aunip	aurora kinase A and ninein interacting protein [Source:MGI Symbol;Acc:MGI:1917135]
ENSMUSG00000083907	0.359	0.833	0.0536	0.978	-0.51	0.489	0.113	0.154	0.45	1.37	0.003	0.00486	0.937	1.91	0.0088	0.0127	0.974	1.96		Plk-ps1	polo like kinase, pseudogene 1 [Source:MGI Symbol;Acc:MGI:103247]
ENSMUSG00000106241	0.512	0.574	0.632	0.75	0.0632	1.06	0.849	0.881	0.0471	1.03	0.598	0.641	0.124	1.09	0.000785	0.00128	0.973	1.96		Gm43143	predicted gene 43143 [Source:MGI Symbol;Acc:MGI:5663280]
ENSMUSG00000050357	0.0888	-0.187	-0.179	0.416	-0.532	0.428	0.375	0.446	-0.274	-1.21	0.0431	0.0585	0.615	1.53	0.00486	0.00723	0.971	1.96	234695	Carmil2	capping protein regulator and myosin 1 linker 2 [Source:MGI Symbol;Acc:MGI:2685431]
ENSMUSG00000092257	-1.79	-1.78	-1.35	-1.48	-1.44	-0.474	0.94	0.954	-0.0304	-1.02	0.683	0.72	-0.15	-1.11	0.0078	0.0113	0.97	1.96		Gm2308	predicted gene 2308 [Source:MGI Symbol;Acc:MGI:3780479]
ENSMUSG00000097660	-1.45	-0.884	-2.53	-1.89	-2.72	-1.7	0.217	0.276	0.534	1.45	0.233	0.277	0.662	1.58	0.0931	0.116	0.972	1.96		Gm26762	predicted gene, 26762 [Source:MGI Symbol;Acc:MGI:5477256]
ENSMUSG00000029840	8.84	9.69	8.62	9.57	8.64	9.6	1.51e-19	9.64e-18	0.85	1.8	2.03e-20	1.05e-18	0.943	1.92	1.34e-20	4.79e-19	0.966	1.95	14489	Mtpn	myotrophin [Source:MGI Symbol;Acc:MGI:99445]
ENSMUSG00000030007	8.32	8.61	8.28	8.96	8.36	9.32	8.19e-11	6e-10	0.287	1.22	4.18e-19	1.4e-17	0.687	1.61	1.52e-22	1.04e-20	0.962	1.95	12468	Cct7	chaperonin containing Tcp1, subunit 7 (eta) [Source:MGI Symbol;Acc:MGI:107184]
ENSMUSG00000030539	5.52	6.64	5.25	6.8	5.65	6.62	1.12e-17	4.21e-16	1.11	2.16	1.39e-20	7.52e-19	1.54	2.92	2.75e-16	3.19e-15	0.964	1.95	20352	Sema4b	sema domain, immunoglobulin domain (Ig), transmembrane domain (TM) and short cytoplasmic domain, (semaphorin) 4B [Source:MGI Symbol;Acc:MGI:107559]
ENSMUSG00000015961	6.64	7.21	6.56	7.4	6.7	7.66	9.13e-15	1.62e-13	0.578	1.49	1.94e-18	5.38e-17	0.842	1.79	6.98e-20	2e-18	0.962	1.95	11566	Adss	adenylosuccinate synthetase, non muscle [Source:MGI Symbol;Acc:MGI:87948]
ENSMUSG00000024776	4.82	6.27	4.55	6.29	4.86	5.82	3.16e-18	1.44e-16	1.46	2.75	1.85e-19	6.82e-18	1.74	3.35	8.14e-14	5.57e-13	0.967	1.95	76630	Stambpl1	STAM binding protein like 1 [Source:MGI Symbol;Acc:MGI:1923880]
ENSMUSG00000033623	6.69	7.23	6.7	7.22	6.57	7.53	6.75e-14	9.72e-13	0.53	1.44	1.1e-13	9.32e-13	0.518	1.43	1.33e-19	3.58e-18	0.967	1.95	69587	Pcgf3	polycomb group ring finger 3 [Source:MGI Symbol;Acc:MGI:1916837]
ENSMUSG00000037110	4.63	5.59	4.59	5.51	4.53	5.5	3.48e-16	9.03e-15	0.956	1.94	1.22e-15	1.6e-14	0.917	1.89	9.19e-16	9.39e-15	0.964	1.95	241694	Ralgapa2	Ral GTPase activating protein, alpha subunit 2 (catalytic) [Source:MGI Symbol;Acc:MGI:3036245]
ENSMUSG00000020439	5.6	6.13	5.63	6.39	5.55	6.51	1.9e-11	1.6e-10	0.526	1.44	5.11e-15	5.84e-14	0.755	1.69	4.3e-17	6.07e-16	0.96	1.95	29856	Smtn	smoothelin [Source:MGI Symbol;Acc:MGI:1354727]
ENSMUSG00000039456	6.26	6.58	6.19	6.67	5.85	6.81	4.37e-07	1.6e-06	0.321	1.25	3.14e-10	1.43e-09	0.481	1.4	4.41e-16	4.88e-15	0.962	1.95	338467	Morc3	microrchidia 3 [Source:MGI Symbol;Acc:MGI:2136841]
ENSMUSG00000021569	5.28	5.63	5.32	5.81	5.18	6.13	5.99e-07	2.14e-06	0.35	1.27	1.18e-09	4.87e-09	0.486	1.4	1.12e-15	1.13e-14	0.965	1.95	69716	Trip13	thyroid hormone receptor interactor 13 [Source:MGI Symbol;Acc:MGI:1916966]
ENSMUSG00000097633	0.983	2.58	0.573	2.12	-0.204	0.765	2.85e-09	1.56e-08	1.59	3.01	6.7e-08	2.07e-07	1.53	2.9	0.00193	0.00301	0.966	1.95		Gm16617	predicted gene, 16617 [Source:MGI Symbol;Acc:MGI:4439541]
ENSMUSG00000072640	1.68	1.66	1.8	2.26	1.84	2.79	0.801	0.842	-0.0422	-1.03	0.00394	0.00626	0.469	1.38	4.27e-07	1.02e-06	0.963	1.95	66274	Lyrm9	LYR motif containing 9 [Source:MGI Symbol;Acc:MGI:1913524]
ENSMUSG00000082671	-2.27	-1.66	-1.42	-1.57	-1.42	-0.457	0.201	0.258	0.564	1.48	0.758	0.789	-0.119	-1.09	0.0096	0.0138	0.962	1.95		Gm14006	predicted gene 14006 [Source:MGI Symbol;Acc:MGI:3652192]
ENSMUSG00000015176	8.39	9.07	7.96	9.17	7.72	8.68	2.07e-18	9.93e-17	0.687	1.61	7.86e-24	1.33e-21	1.21	2.32	4.74e-21	1.98e-19	0.958	1.94	70769	Nolc1	nucleolar and coiled-body phosphoprotein 1 [Source:MGI Symbol;Acc:MGI:1918019]
ENSMUSG00000023951	8.78	10.2	7.84	8.95	7.66	8.62	4.62e-23	9.85e-21	1.4	2.64	9.63e-20	3.98e-18	1.11	2.15	5.65e-18	9.91e-17	0.957	1.94	22339	Vegfa	vascular endothelial growth factor A [Source:MGI Symbol;Acc:MGI:103178]
ENSMUSG00000000384	6.29	6.95	5.91	6.92	5.68	6.64	6.95e-15	1.29e-13	0.667	1.59	1.8e-18	5.02e-17	1.01	2.02	3.32e-17	4.77e-16	0.955	1.94	21379	Tbrg4	transforming growth factor beta regulated gene 4 [Source:MGI Symbol;Acc:MGI:1100868]
ENSMUSG00000022554	5.28	6.16	4.65	6.07	4.33	5.29	4.74e-16	1.18e-14	0.884	1.85	1.78e-19	6.62e-18	1.42	2.67	3.59e-14	2.64e-13	0.955	1.94	59053	Hgh1	HGH1 homolog [Source:MGI Symbol;Acc:MGI:1930628]
ENSMUSG00000058355	8.43	8.73	8.3	8.82	8.07	9.02	7.25e-10	4.39e-09	0.296	1.23	5.92e-15	6.68e-14	0.525	1.44	1.29e-20	4.67e-19	0.954	1.94	24015	Abce1	ATP-binding cassette, sub-family E (OABP), member 1 [Source:MGI Symbol;Acc:MGI:1195458]
ENSMUSG00000054079	6.16	6.75	5.66	6.73	5.58	6.53	3.36e-13	4.21e-12	0.595	1.51	3.73e-18	9.29e-17	1.07	2.1	1.23e-16	1.57e-15	0.956	1.94	217109	Utp18	UTP18 small subunit processome component [Source:MGI Symbol;Acc:MGI:1923402]
ENSMUSG00000085385	5.76	6.51	5.19	6.41	4.5	5.46	9.59e-15	1.69e-13	0.755	1.69	2.11e-18	5.76e-17	1.21	2.32	6.89e-14	4.78e-13	0.953	1.94		Snhg17	small nucleolar RNA host gene 17 [Source:MGI Symbol;Acc:MGI:1915358]
ENSMUSG00000029338	5.82	6.45	5.74	6.46	5.68	6.64	6.34e-13	7.33e-12	0.633	1.55	5.53e-14	5.03e-13	0.717	1.64	1.33e-16	1.68e-15	0.958	1.94	71914	Antxr2	anthrax toxin receptor 2 [Source:MGI Symbol;Acc:MGI:1919164]
ENSMUSG00000021693	6.06	6.72	5.9	6.75	5.82	6.78	8.52e-13	9.51e-12	0.663	1.58	5.34e-15	6.08e-14	0.855	1.81	7.76e-16	8.08e-15	0.959	1.94	16563	Kif2a	kinesin family member 2A [Source:MGI Symbol;Acc:MGI:108390]
ENSMUSG00000025981	4.84	5.65	4.36	5.58	4.49	5.45	2.57e-13	3.33e-12	0.815	1.76	3.28e-16	4.94e-15	1.22	2.33	8.21e-14	5.61e-13	0.958	1.94	67876	Coq10b	coenzyme Q10B [Source:MGI Symbol;Acc:MGI:1915126]
ENSMUSG00000028403	5.34	6.12	5.14	6.06	4.79	5.74	6.73e-13	7.7e-12	0.77	1.71	2.98e-14	2.88e-13	0.925	1.9	1.74e-13	1.12e-12	0.953	1.94	68268	Zdhhc21	zinc finger, DHHC domain containing 21 [Source:MGI Symbol;Acc:MGI:1915518]
ENSMUSG00000028982	3.64	4.54	3.15	4.47	3.34	4.31	1.1e-12	1.2e-11	0.9	1.87	3.65e-15	4.31e-14	1.32	2.5	3.28e-12	1.68e-11	0.959	1.94	70556	Slc25a33	solute carrier family 25, member 33 [Source:MGI Symbol;Acc:MGI:1917806]
ENSMUSG00000023991	5.82	6.36	5.6	6.38	5.44	6.39	3.98e-10	2.53e-09	0.539	1.45	5.25e-13	3.92e-12	0.768	1.7	1.31e-14	1.05e-13	0.955	1.94	74123	Foxp4	forkhead box P4 [Source:MGI Symbol;Acc:MGI:1921373]
ENSMUSG00000025348	4.18	4.93	3.74	4.45	3.7	4.66	1.6e-12	1.69e-11	0.747	1.68	7.53e-11	3.84e-10	0.711	1.64	2.09e-13	1.32e-12	0.959	1.94	16404	Itga7	integrin alpha 7 [Source:MGI Symbol;Acc:MGI:102700]
ENSMUSG00000052632	4.18	4.84	4.07	4.64	4.01	4.97	9.67e-11	6.97e-10	0.651	1.57	3.95e-09	1.48e-08	0.56	1.47	7.93e-14	5.44e-13	0.959	1.94	211914	Asap2	ArfGAP with SH3 domain, ankyrin repeat and PH domain 2 [Source:MGI Symbol;Acc:MGI:2685438]
ENSMUSG00000033669	4.19	4.97	4.14	4.84	3.81	4.78	2.75e-11	2.23e-10	0.779	1.72	3.14e-10	1.43e-09	0.704	1.63	5.1e-12	2.53e-11	0.956	1.94	223669	Zfp7	zinc finger protein 7 [Source:MGI Symbol;Acc:MGI:99208]
ENSMUSG00000056153	4.76	5.1	4.8	5.1	4.64	5.59	5.02e-06	1.51e-05	0.332	1.26	2.2e-05	4.72e-05	0.295	1.23	1.13e-14	9.16e-14	0.953	1.94	54607	Socs6	suppressor of cytokine signaling 6 [Source:MGI Symbol;Acc:MGI:1924885]
ENSMUSG00000081232	-1.59	-0.688	-2.02	-0.582	-1.23	-0.274	0.02	0.0323	0.903	1.87	0.00111	0.0019	1.42	2.67	0.00892	0.0128	0.953	1.94		Gm14373	predicted gene 14373 [Source:MGI Symbol;Acc:MGI:3651800]
ENSMUSG00000098105	-2.28	-2.08	-1.91	-2.09	-1.39	-0.441	0.714	0.766	0.194	1.14	0.708	0.743	-0.19	-1.14	0.0234	0.0319	0.954	1.94		Gm8825	predicted gene 8825 [Source:MGI Symbol;Acc:MGI:3647098]
ENSMUSG00000033285	6.44	7.3	6.11	7.26	5.81	6.76	2.5e-19	1.5e-17	0.862	1.82	8.15e-22	6.76e-20	1.15	2.22	5.27e-19	1.19e-17	0.948	1.93	269470	Wdr3	WD repeat domain 3 [Source:MGI Symbol;Acc:MGI:2443143]
ENSMUSG00000020250	8.83	9.35	8.14	8.91	8.25	9.2	4.63e-16	1.15e-14	0.52	1.43	2.89e-19	1.03e-17	0.764	1.7	1.77e-21	8.48e-20	0.947	1.93	50493	Txnrd1	thioredoxin reductase 1 [Source:MGI Symbol;Acc:MGI:1354175]
ENSMUSG00000041773	6.49	7.34	5.99	7.12	5.98	6.92	1.59e-18	7.85e-17	0.844	1.8	1.19e-20	6.71e-19	1.12	2.18	1.19e-18	2.45e-17	0.946	1.93	13803	Enc1	ectodermal-neural cortex 1 [Source:MGI Symbol;Acc:MGI:109610]
ENSMUSG00000027624	8.14	8.73	7.79	8.55	7.8	8.75	5.71e-16	1.39e-14	0.593	1.51	3.85e-18	9.51e-17	0.764	1.7	3e-20	9.69e-19	0.947	1.93	13821	Epb41l1	erythrocyte membrane protein band 4.1 like 1 [Source:MGI Symbol;Acc:MGI:103010]
ENSMUSG00000031256	7	7.44	6.86	7.63	6.65	7.6	4.47e-13	5.37e-12	0.439	1.36	2.1e-18	5.74e-17	0.769	1.7	3.95e-20	1.24e-18	0.95	1.93	108062	Cstf2	cleavage stimulation factor, 3' pre-RNA subunit 2 [Source:MGI Symbol;Acc:MGI:1343054]
ENSMUSG00000020116	6.04	6.61	5.76	6.6	5.64	6.58	4.31e-14	6.49e-13	0.57	1.48	1.88e-17	3.92e-16	0.84	1.79	2.99e-18	5.62e-17	0.947	1.93	66249	Pno1	partner of NOB1 homolog [Source:MGI Symbol;Acc:MGI:1913499]
ENSMUSG00000058446	5.3	5.96	4.97	5.91	5.13	6.08	2.61e-14	4.15e-13	0.662	1.58	4.59e-17	8.53e-16	0.935	1.91	2.01e-17	3.06e-16	0.952	1.93	387524	Znrf2	zinc and ring finger 2 [Source:MGI Symbol;Acc:MGI:1196246]
ENSMUSG00000013629	8.39	8.74	8.23	8.98	7.73	8.68	5.28e-10	3.28e-09	0.35	1.27	6.72e-17	1.2e-15	0.745	1.68	1.03e-18	2.15e-17	0.946	1.93	69719	Cad	carbamoyl-phosphate synthetase 2, aspartate transcarbamylase, and dihydroorotase [Source:MGI Symbol;Acc:MGI:1916969]
ENSMUSG00000026637	4.02	5.19	3.58	4.91	3.71	4.66	4.61e-16	1.15e-14	1.17	2.25	3.8e-16	5.62e-15	1.33	2.52	9.2e-13	5.17e-12	0.951	1.93		Traf5	TNF receptor-associated factor 5 [Source:MGI Symbol;Acc:MGI:107548]
ENSMUSG00000027076	4.41	5.2	3.59	4.99	3.63	4.57	3.27e-13	4.11e-12	0.788	1.73	7.38e-17	1.31e-15	1.4	2.64	1.24e-12	6.82e-12	0.951	1.93	30059	Timm10	translocase of inner mitochondrial membrane 10 [Source:MGI Symbol;Acc:MGI:1353429]
ENSMUSG00000079478	4.6	5.54	4.34	5.59	4.24	5.2	3.76e-13	4.62e-12	0.943	1.92	2.42e-15	2.99e-14	1.25	2.38	4.7e-12	2.34e-11	0.948	1.93	56390	Sssca1	Sjogren syndrome/scleroderma autoantigen 1 [Source:MGI Symbol;Acc:MGI:1913482]
ENSMUSG00000017400	6.53	6.63	6.23	6.62	5.88	6.83	0.0287	0.0447	0.101	1.07	7.41e-09	2.66e-08	0.393	1.31	2.82e-16	3.25e-15	0.947	1.93	217154	Stac2	SH3 and cysteine rich domain 2 [Source:MGI Symbol;Acc:MGI:2144518]
ENSMUSG00000027201	4.9	5.22	5.06	5.57	4.9	5.84	8.25e-06	2.4e-05	0.315	1.24	8.85e-10	3.75e-09	0.51	1.42	4.05e-15	3.61e-14	0.95	1.93	17876	Myef2	myelin basic protein expression factor 2, repressor [Source:MGI Symbol;Acc:MGI:104592]
ENSMUSG00000027999	4.92	5.22	4.83	5.37	4.58	5.54	7.15e-05	0.000179	0.288	1.22	5.59e-09	2.05e-08	0.531	1.44	1.39e-13	9.08e-13	0.951	1.93	66350	Pla2g12a	phospholipase A2, group XIIA [Source:MGI Symbol;Acc:MGI:1913600]
ENSMUSG00000081111	0.647	0.919	0.435	0.684	0.1	1.03	0.189	0.244	0.273	1.21	0.21	0.251	0.279	1.21	0.000307	0.000527	0.949	1.93		Gm5913	predicted gene 5913 [Source:MGI Symbol;Acc:MGI:3648292]
ENSMUSG00000024395	1.59	0.993	0.601	0.568	-0.171	0.732	0.00992	0.017	-0.58	-1.49	0.947	0.955	-0.0172	-1.01	0.00364	0.0055	0.945	1.93	225341	Lims2	LIM and senescent cell antigen like domains 2 [Source:MGI Symbol;Acc:MGI:2385067]
ENSMUSG00000056515	7.02	7.55	6.77	7.56	6.91	7.85	7.95e-15	1.44e-13	0.527	1.44	1.39e-18	3.96e-17	0.795	1.74	2.13e-20	7.33e-19	0.942	1.92	106572	Rab31	RAB31, member RAS oncogene family [Source:MGI Symbol;Acc:MGI:1914603]
ENSMUSG00000059796	6.84	7.32	6.65	7.44	6.44	7.38	7.99e-14	1.13e-12	0.477	1.39	1.5e-18	4.24e-17	0.79	1.73	6.58e-20	1.9e-18	0.943	1.92	13681	Eif4a1	eukaryotic translation initiation factor 4A1 [Source:MGI Symbol;Acc:MGI:95303]
ENSMUSG00000028869	6.28	6.89	6.03	6.93	5.83	6.77	1.17e-14	2.01e-13	0.612	1.53	3.74e-18	9.29e-17	0.903	1.87	4.82e-18	8.65e-17	0.944	1.92	230737	Gnl2	guanine nucleotide binding protein-like 2 (nucleolar) [Source:MGI Symbol;Acc:MGI:2385207]
ENSMUSG00000031584	6.62	7.27	6.3	7.41	6.43	7.36	5.95e-14	8.65e-13	0.644	1.56	6.45e-19	2.06e-17	1.11	2.16	2.93e-17	4.28e-16	0.939	1.92	14782	Gsr	glutathione reductase [Source:MGI Symbol;Acc:MGI:95804]
ENSMUSG00000028540	5.17	6.16	4.56	5.89	4.24	5.2	3.43e-17	1.15e-15	0.989	1.99	1e-18	3.02e-17	1.32	2.5	5.1e-14	3.66e-13	0.943	1.92	67728	Dph2	DPH2 homolog [Source:MGI Symbol;Acc:MGI:1914978]
ENSMUSG00000028010	5.78	6.47	5.34	6.41	5.32	6.26	2.16e-14	3.52e-13	0.693	1.62	6.86e-18	1.6e-16	1.07	2.1	2.49e-16	2.93e-15	0.944	1.92	68147	Gar1	GAR1 ribonucleoprotein [Source:MGI Symbol;Acc:MGI:1930948]
ENSMUSG00000049957	5.02	6	4.67	5.91	4.25	5.2	1.2e-15	2.71e-14	0.973	1.96	2.52e-17	5.09e-16	1.24	2.37	4.73e-13	2.78e-12	0.942	1.92	67291	Ccdc137	coiled-coil domain containing 137 [Source:MGI Symbol;Acc:MGI:1914541]
ENSMUSG00000026558	6.92	7.56	6.42	7.4	6.47	7.41	7.43e-13	8.44e-12	0.649	1.57	3.16e-16	4.8e-15	0.984	1.98	1.12e-15	1.13e-14	0.938	1.92	80914	Uck2	uridine-cytidine kinase 2 [Source:MGI Symbol;Acc:MGI:1931744]
ENSMUSG00000006442	7.75	8.37	7.27	8.5	6.75	7.7	2.08e-11	1.74e-10	0.626	1.54	1.84e-17	3.86e-16	1.23	2.35	5.84e-14	4.13e-13	0.939	1.92	20810	Srm	spermidine synthase [Source:MGI Symbol;Acc:MGI:102690]
ENSMUSG00000030505	6.12	6.39	5.59	6.29	5.45	6.39	1.59e-06	5.25e-06	0.268	1.2	8.11e-14	7.08e-13	0.705	1.63	3.04e-16	3.48e-15	0.943	1.92	71974	Prmt3	protein arginine N-methyltransferase 3 [Source:MGI Symbol;Acc:MGI:1919224]
ENSMUSG00000026646	4.17	4.51	4.1	4.61	4.04	4.98	3.77e-05	9.91e-05	0.341	1.27	6.96e-08	2.15e-07	0.519	1.43	6.52e-13	3.75e-12	0.943	1.92	64707	Suv39h2	suppressor of variegation 3-9 homolog 2 (Drosophila) [Source:MGI Symbol;Acc:MGI:1890396]
ENSMUSG00000031843	4.19	4.59	4.22	4.72	3.95	4.89	4.16e-06	1.27e-05	0.405	1.32	9.6e-08	2.9e-07	0.501	1.42	1.77e-12	9.49e-12	0.944	1.92	68533	Mphosph6	M phase phosphoprotein 6 [Source:MGI Symbol;Acc:MGI:1915783]
ENSMUSG00000086389	-0.537	0.0624	-0.781	-0.147	-0.822	0.12	0.0245	0.0387	0.6	1.52	0.0271	0.038	0.627	1.54	0.00167	0.00263	0.941	1.92		Gm15998	predicted gene 15998 [Source:MGI Symbol;Acc:MGI:3802094]
ENSMUSG00000058546	-1.01	-0.641	-1.05	-0.45	-0.721	0.25	0.245	0.307	0.379	1.3	0.063	0.0832	0.609	1.53	0.0026	0.00399	0.94	1.92	268449	Rpl23a	ribosomal protein L23A [Source:MGI Symbol;Acc:MGI:3040672]
ENSMUSG00000086786	-0.27	-0.619	-0.873	-0.875	-1.45	-0.534	0.257	0.321	-0.381	-1.3	0.977	0.98	-0.0108	-1.01	0.0236	0.0322	0.942	1.92		Gm15908	predicted gene 15908 [Source:MGI Symbol;Acc:MGI:3801931]
ENSMUSG00000064343	-2.54	-2.07	-2.75	-2	-1.88	-0.887	0.392	0.463	0.47	1.38	0.184	0.222	0.751	1.68	0.0447	0.0585	0.943	1.92		mt-Tq	mitochondrially encoded tRNA glutamine [Source:MGI Symbol;Acc:MGI:102477]
ENSMUSG00000098076	-1.69	-1.35	-2.07	-1.93	-1.74	-0.783	0.481	0.551	0.34	1.27	0.857	0.876	0.097	1.07	0.0516	0.067	0.938	1.92		Gm6981	predicted pseudogene 6981 [Source:MGI Symbol;Acc:MGI:3646966]
ENSMUSG00000031917	6.27	7.08	5.91	7.07	5.96	6.89	8.42e-19	4.48e-17	0.812	1.76	6.87e-22	5.9e-20	1.16	2.23	1.71e-19	4.42e-18	0.931	1.91	66164	Nip7	NIP7, nucleolar pre-rRNA processing protein [Source:MGI Symbol;Acc:MGI:1913414]
ENSMUSG00000021116	6.82	7.35	6.57	7.41	6.56	7.49	4.16e-14	6.28e-13	0.536	1.45	3.17e-18	8.12e-17	0.84	1.79	3.45e-19	8.15e-18	0.936	1.91	13665	Eif2s1	eukaryotic translation initiation factor 2, subunit 1 alpha [Source:MGI Symbol;Acc:MGI:95299]
ENSMUSG00000029599	6.6	7.14	6.06	7.08	6.09	7.03	3.97e-13	4.86e-12	0.537	1.45	1.28e-18	3.7e-17	1.02	2.02	1.2e-17	1.95e-16	0.936	1.91	71990	Ddx54	DEAD (Asp-Glu-Ala-Asp) box polypeptide 54 [Source:MGI Symbol;Acc:MGI:1919240]
ENSMUSG00000030019	5.75	6.33	5.57	6.36	5.58	6.52	6.43e-12	5.91e-11	0.581	1.5	1.51e-14	1.57e-13	0.791	1.73	4.21e-16	4.68e-15	0.937	1.91	101358	Fbxl14	F-box and leucine-rich repeat protein 14 [Source:MGI Symbol;Acc:MGI:2141676]
ENSMUSG00000023169	5.36	5.74	4.94	5.55	5.27	6.21	6.45e-07	2.28e-06	0.377	1.3	4.44e-10	1.97e-09	0.619	1.54	1.36e-14	1.08e-13	0.933	1.91	105727	Slc38a1	solute carrier family 38, member 1 [Source:MGI Symbol;Acc:MGI:2145895]
ENSMUSG00000025094	1.86	2.19	1.68	2.36	1.59	2.53	0.00985	0.0169	0.329	1.26	6.82e-06	1.57e-05	0.679	1.6	7.46e-08	1.97e-07	0.932	1.91	214084	Slc18a2	solute carrier family 18 (vesicular monoamine), member 2 [Source:MGI Symbol;Acc:MGI:106677]
ENSMUSG00000055632	1.89	1.52	1.17	1.19	0.616	1.54	0.0235	0.0374	-0.366	-1.29	0.857	0.877	0.0325	1.02	6.72e-05	0.000124	0.935	1.91		Hmcn2	hemicentin 2 [Source:MGI Symbol;Acc:MGI:2677838]
ENSMUSG00000055945	-0.506	0.326	-0.537	0.552	-1.4	-0.437	0.00937	0.0161	0.837	1.79	0.000907	0.00158	1.1	2.14	0.0222	0.0303	0.931	1.91	320111	Prr18	proline rich 18 [Source:MGI Symbol;Acc:MGI:2443403]
ENSMUSG00000016624	0.333	0.65	-0.0112	0.318	-1.49	-0.558	0.104	0.143	0.332	1.26	0.141	0.175	0.331	1.26	0.0065	0.00952	0.931	1.91	271305	Phf21b	PHD finger protein 21B [Source:MGI Symbol;Acc:MGI:2443812]
ENSMUSG00000094530	-1.21	-0.794	-1.44	-0.67	-1.43	-0.457	0.347	0.417	0.423	1.34	0.124	0.155	0.713	1.64	0.0476	0.062	0.933	1.91		Gm21399	predicted gene, 21399 [Source:MGI Symbol;Acc:MGI:5434754]
ENSMUSG00000048234	5.93	7.29	5	6.48	5.27	6.19	9.31e-21	8.79e-19	1.36	2.57	1.21e-19	4.88e-18	1.48	2.79	4.06e-15	3.61e-14	0.923	1.9	67702	Rnf149	ring finger protein 149 [Source:MGI Symbol;Acc:MGI:2677438]
ENSMUSG00000068039	8.73	9.09	8.69	9.2	8.66	9.58	7.85e-13	8.84e-12	0.36	1.28	3.84e-16	5.66e-15	0.512	1.43	5.19e-22	3.02e-20	0.927	1.9	21454	Tcp1	t-complex protein 1 [Source:MGI Symbol;Acc:MGI:98535]
ENSMUSG00000035049	6.38	7.06	5.62	6.93	5.34	6.27	2.45e-15	5.05e-14	0.683	1.61	1.08e-20	6.23e-19	1.31	2.48	3.09e-16	3.53e-15	0.928	1.9	107094	Rrp12	ribosomal RNA processing 12 homolog (S. cerevisiae) [Source:MGI Symbol;Acc:MGI:2147437]
ENSMUSG00000035828	5.42	6.55	5.19	6.45	5.32	6.25	4.29e-18	1.83e-16	1.13	2.19	9.59e-19	2.91e-17	1.26	2.4	1.26e-15	1.25e-14	0.929	1.9	223775	Pim3	proviral integration site 3 [Source:MGI Symbol;Acc:MGI:1355297]
ENSMUSG00000053113	5.99	7.18	5.89	6.38	5.2	6.13	5.98e-18	2.45e-16	1.2	2.3	2.88e-09	1.11e-08	0.495	1.41	1.8e-13	1.15e-12	0.924	1.9	12702	Socs3	suppressor of cytokine signaling 3 [Source:MGI Symbol;Acc:MGI:1201791]
ENSMUSG00000049775	8.03	8.03	8	7.81	7.89	8.82	0.829	0.865	0.00723	1.01	1.18e-05	2.64e-05	-0.186	-1.14	1.22e-19	3.33e-18	0.927	1.9	19241	Tmsb4x	thymosin, beta 4, X chromosome [Source:MGI Symbol;Acc:MGI:99510]
ENSMUSG00000060038	5.92	6.54	5.43	6.39	5.56	6.49	1.94e-11	1.63e-10	0.63	1.55	1.4e-14	1.47e-13	0.964	1.95	2.95e-14	2.2e-13	0.924	1.9	330817	Dhps	deoxyhypusine synthase [Source:MGI Symbol;Acc:MGI:2683592]
ENSMUSG00000022313	4.45	4.97	4.28	5.04	4.38	5.29	2.9e-09	1.58e-08	0.52	1.43	2.15e-12	1.43e-11	0.767	1.7	2.67e-14	2e-13	0.925	1.9	78581	Utp23	UTP23 small subunit processome component [Source:MGI Symbol;Acc:MGI:1925831]
ENSMUSG00000027030	4.48	4.42	3.96	4.8	3.95	4.86	0.413	0.485	-0.0543	-1.04	8.79e-12	5.24e-11	0.84	1.79	1.86e-12	9.92e-12	0.926	1.9	53416	Stk39	serine/threonine kinase 39 [Source:MGI Symbol;Acc:MGI:1858416]
ENSMUSG00000037979	2.08	1.54	2.28	2.09	2.39	3.35	0.0052	0.00938	-0.542	-1.46	0.252	0.296	-0.179	-1.13	1.49e-07	3.79e-07	0.929	1.9	215707	Ccdc92	coiled-coil domain containing 92 [Source:MGI Symbol;Acc:MGI:106485]
ENSMUSG00000102550	0.0797	0.704	-0.185	0.934	0.131	1.07	0.0127	0.0214	0.628	1.55	0.0001	0.000197	1.11	2.16	0.000402	0.000681	0.929	1.9		Gm8276	predicted gene 8276 [Source:MGI Symbol;Acc:MGI:3648019]
ENSMUSG00000083856	0.49	0.917	0.0976	0.963	-0.0749	0.832	0.0522	0.0769	0.431	1.35	0.000917	0.00159	0.851	1.8	0.00085	0.00138	0.924	1.9		Gm13886	predicted gene 13886 [Source:MGI Symbol;Acc:MGI:3649359]
ENSMUSG00000093178	-1.36	-0.503	-1.63	-0.814	-2.27	-1.29	0.0182	0.0296	0.851	1.8	0.0317	0.0439	0.823	1.77	0.038	0.0502	0.929	1.9		Snord87	small nucleolar RNA, C/D box 87 [Source:MGI Symbol;Acc:MGI:2387894]
ENSMUSG00000091730	-1.36	-1.02	-1.9	-1.04	-2.46	-1.54	0.373	0.443	0.317	1.25	0.0313	0.0434	0.861	1.82	0.0442	0.0579	0.925	1.9		Gm17230	predicted gene 17230 [Source:MGI Symbol;Acc:MGI:4938057]
ENSMUSG00000035183	-0.012	0.0565	-0.294	-0.199	-1.09	-0.172	0.783	0.826	0.0734	1.05	0.796	0.824	0.0744	1.05	0.00906	0.013	0.929	1.9	317750	Slc24a5	solute carrier family 24, member 5 [Source:MGI Symbol;Acc:MGI:2677271]
ENSMUSG00000097013	-0.365	-0.349	-0.389	0.15	-1.52	-0.526	0.952	0.964	0.0211	1.01	0.1	0.128	0.551	1.46	0.0392	0.0518	0.928	1.9		Gm26710	predicted gene, 26710 [Source:MGI Symbol;Acc:MGI:5477204]
ENSMUSG00000051391	8.69	9.54	8.28	9.22	8.43	9.34	3.63e-22	5.44e-20	0.86	1.81	9.78e-23	1.06e-20	0.942	1.92	1.64e-22	1.1e-20	0.916	1.89	22628	Ywhag	tyrosine 3-monooxygenase/tryptophan 5-monooxygenase activation protein, gamma polypeptide [Source:MGI Symbol;Acc:MGI:108109]
ENSMUSG00000001416	8.77	9.18	8.57	9.23	8.49	9.41	7.66e-14	1.09e-12	0.409	1.33	2.61e-18	6.88e-17	0.659	1.58	1.56e-21	7.64e-20	0.918	1.89	12462	Cct3	chaperonin containing Tcp1, subunit 3 (gamma) [Source:MGI Symbol;Acc:MGI:104708]
ENSMUSG00000025403	9.24	9.58	8.5	9.32	8.2	9.12	3.05e-10	2e-09	0.335	1.26	5.43e-18	1.31e-16	0.814	1.76	7.56e-19	1.63e-17	0.918	1.89	108037	Shmt2	serine hydroxymethyltransferase 2 (mitochondrial) [Source:MGI Symbol;Acc:MGI:1277989]
ENSMUSG00000004356	8.34	8.76	7.93	8.82	7.43	8.34	2.75e-11	2.23e-10	0.416	1.33	3.37e-18	8.55e-17	0.89	1.85	7.52e-18	1.28e-16	0.916	1.89	70683	Utp20	UTP20 small subunit processome component [Source:MGI Symbol;Acc:MGI:1917933]
ENSMUSG00000010048	6.07	6.7	5.68	6.78	5.27	6.2	4.63e-13	5.54e-12	0.631	1.55	6.18e-18	1.46e-16	1.1	2.15	5.65e-15	4.86e-14	0.919	1.89	15983	Ifrd2	interferon-related developmental regulator 2 [Source:MGI Symbol;Acc:MGI:1316708]
ENSMUSG00000027804	6.84	7.46	6.65	7.55	6.25	7.18	3.5e-13	4.34e-12	0.619	1.54	1.39e-16	2.3e-15	0.898	1.86	4.99e-16	5.45e-15	0.918	1.89	67738	Ppid	peptidylprolyl isomerase D (cyclophilin D) [Source:MGI Symbol;Acc:MGI:1914988]
ENSMUSG00000033323	5.9	6.47	5.36	6.21	5.56	6.48	1.85e-12	1.93e-11	0.571	1.49	2.8e-15	3.4e-14	0.853	1.81	2.67e-16	3.12e-15	0.919	1.89	67655	Ctdp1	CTD (carboxy-terminal domain, RNA polymerase II, polypeptide A) phosphatase, subunit 1 [Source:MGI Symbol;Acc:MGI:1926953]
ENSMUSG00000021692	3.52	4.47	3.37	4.42	3.2	4.12	8.46e-13	9.45e-12	0.946	1.93	2.06e-13	1.65e-12	1.05	2.07	2.52e-11	1.12e-10	0.919	1.89	66254	Dimt1	DIM1 dimethyladenosine transferase 1-like (S. cerevisiae) [Source:MGI Symbol;Acc:MGI:1913504]
ENSMUSG00000034723	5.31	4.99	5.46	5.36	5.37	6.28	1.4e-06	4.65e-06	-0.326	-1.25	0.0388	0.053	-0.103	-1.07	1.47e-16	1.83e-15	0.915	1.89	52837	Tmx4	thioredoxin-related transmembrane protein 4 [Source:MGI Symbol;Acc:MGI:106558]
ENSMUSG00000091474	4.34	4.98	4.03	4.93	3.81	4.73	3.62e-10	2.32e-09	0.646	1.56	1.34e-12	9.31e-12	0.909	1.88	7.08e-12	3.42e-11	0.922	1.89		2610021A01Rik	RIKEN cDNA 2610021A01 gene [Source:MGI Symbol;Acc:MGI:1922662]
ENSMUSG00000031949	3.78	4.19	3.61	4.27	2.85	3.77	3.73e-06	1.15e-05	0.41	1.33	2.13e-09	8.38e-09	0.653	1.57	4.04e-10	1.48e-09	0.916	1.89	30947	Adat1	adenosine deaminase, tRNA-specific 1 [Source:MGI Symbol;Acc:MGI:1353631]
ENSMUSG00000030688	2.51	1.83	2.71	1.95	3.18	4.11	5.81e-05	0.000148	-0.689	-1.61	9.79e-06	2.21e-05	-0.746	-1.68	2.23e-10	8.53e-10	0.917	1.89	56018	Stard10	START domain containing 10 [Source:MGI Symbol;Acc:MGI:1860093]
ENSMUSG00000085596	1.58	0.681	1.44	-0.433	-0.441	0.485	7.74e-05	0.000193	-0.916	-1.89	7.16e-08	2.21e-07	-1.9	-3.73	0.0028	0.0043	0.915	1.89		Gm11476	predicted gene 11476 [Source:MGI Symbol;Acc:MGI:3705135]
ENSMUSG00000026525	0.923	1.78	0.791	1.68	1.17	2.08	6.25e-05	0.000158	0.856	1.81	6.66e-05	0.000134	0.886	1.85	1.06e-05	2.14e-05	0.921	1.89	13603	Opn3	opsin 3 [Source:MGI Symbol;Acc:MGI:1338022]
ENSMUSG00000053646	1.83	1.58	1.91	1.63	1.57	2.48	0.0812	0.114	-0.241	-1.18	0.0367	0.0503	-0.286	-1.22	1.36e-07	3.46e-07	0.916	1.89	235611	Plxnb1	plexin B1 [Source:MGI Symbol;Acc:MGI:2154238]
ENSMUSG00000040372	1.4	1.89	1.26	1.99	0.715	1.62	0.00444	0.00811	0.521	1.44	0.000263	0.00049	0.719	1.65	0.000136	0.000242	0.922	1.89	81006	Gpr63	G protein-coupled receptor 63 [Source:MGI Symbol;Acc:MGI:2135884]
ENSMUSG00000082194	-1.39	-0.998	-1.38	-0.507	-1.87	-0.975	0.218	0.277	0.414	1.33	0.00967	0.0145	0.868	1.83	0.0166	0.023	0.917	1.89		Gm12444	predicted gene 12444 [Source:MGI Symbol;Acc:MGI:3650375]
ENSMUSG00000039131	-0.864	-1.02	-1.07	-1.49	-0.917	0.0583	0.759	0.805	-0.141	-1.1	0.446	0.495	-0.386	-1.31	0.0338	0.045	0.922	1.89	54120	Gipc2	GIPC PDZ domain containing family, member 2 [Source:MGI Symbol;Acc:MGI:1889209]
ENSMUSG00000033166	6.18	6.7	6.07	6.87	5.91	6.82	8.02e-13	9.01e-12	0.519	1.43	6.03e-17	1.09e-15	0.803	1.75	1.01e-17	1.67e-16	0.908	1.88	72662	Dis3	DIS3 homolog, exosome endoribonuclease and 3'-5' exoribonuclease [Source:MGI Symbol;Acc:MGI:1919912]
ENSMUSG00000034203	5	5.96	4.51	5.88	4.41	5.31	6.9e-16	1.66e-14	0.965	1.95	2.54e-18	6.73e-17	1.37	2.58	1.7e-13	1.09e-12	0.908	1.88	72170	Chchd4	coiled-coil-helix-coiled-coil-helix domain containing 4 [Source:MGI Symbol;Acc:MGI:1919420]
ENSMUSG00000026520	5.75	6.53	5.53	6.69	5.37	6.28	5.5e-14	8.04e-13	0.782	1.72	1.49e-17	3.2e-16	1.16	2.23	1.51e-14	1.19e-13	0.913	1.88	69051	Pycr2	pyrroline-5-carboxylate reductase family, member 2 [Source:MGI Symbol;Acc:MGI:1277956]
ENSMUSG00000000776	5.25	5.87	5.05	5.8	4.81	5.72	8.82e-13	9.81e-12	0.627	1.54	4.25e-14	3.97e-13	0.75	1.68	3.33e-15	3.02e-14	0.907	1.88	67065	Polr3d	polymerase (RNA) III (DNA directed) polypeptide D [Source:MGI Symbol;Acc:MGI:1914315]
ENSMUSG00000040550	5.55	6.06	5.26	5.98	5.29	6.2	2.72e-11	2.21e-10	0.515	1.43	8.3e-14	7.22e-13	0.715	1.64	4.51e-16	4.97e-15	0.908	1.88	72201	Otud6b	OTU domain containing 6B [Source:MGI Symbol;Acc:MGI:1919451]
ENSMUSG00000054766	6.78	7.07	6.42	7.32	6.37	7.28	3e-06	9.42e-06	0.298	1.23	3.18e-15	3.81e-14	0.901	1.87	3.9e-15	3.5e-14	0.912	1.88	56086	Set	SET nuclear oncogene [Source:MGI Symbol;Acc:MGI:1860267]
ENSMUSG00000020392	5.16	5.45	5.06	5.61	4.81	5.72	2.02e-06	6.56e-06	0.29	1.22	2.35e-11	1.29e-10	0.546	1.46	1.63e-15	1.59e-14	0.907	1.88	52626	Cdkn2aipnl	CDKN2A interacting protein N-terminal like [Source:MGI Symbol;Acc:MGI:1261797]
ENSMUSG00000032307	4.44	4.76	4.19	4.78	4.04	4.94	2.69e-05	7.22e-05	0.327	1.25	5e-09	1.85e-08	0.587	1.5	2e-12	1.06e-11	0.908	1.88	109161	Ube2q2	ubiquitin-conjugating enzyme E2Q family member 2 [Source:MGI Symbol;Acc:MGI:2388672]
ENSMUSG00000097772	3.25	3.9	3.05	3.99	2.44	3.36	8.45e-07	2.93e-06	0.654	1.57	2.77e-09	1.07e-08	0.939	1.92	3.12e-07	7.59e-07	0.912	1.88		5430416N02Rik	RIKEN cDNA 5430416N02 gene [Source:MGI Symbol;Acc:MGI:1918676]
ENSMUSG00000040187	3.96	4.27	3.95	3.96	3	3.9	0.000303	0.000683	0.304	1.23	0.874	0.891	0.0121	1.01	1.07e-09	3.66e-09	0.911	1.88	272322	Arntl2	aryl hydrocarbon receptor nuclear translocator-like 2 [Source:MGI Symbol;Acc:MGI:2684845]
ENSMUSG00000025227	-0.134	0.538	-0.444	0.526	0.164	1.07	0.0133	0.0222	0.671	1.59	0.00109	0.00187	0.985	1.98	0.000525	0.000876	0.912	1.88	75146	Mfsd13a	major facilitator superfamily domain containing 13a [Source:MGI Symbol;Acc:MGI:1922396]
ENSMUSG00000026303	-0.375	-0.372	-1.84	0.0797	-0.256	0.657	0.985	0.988	0.00628	1	5.42e-05	0.00011	1.94	3.83	0.00421	0.00631	0.91	1.88	171531	Mlph	melanophilin [Source:MGI Symbol;Acc:MGI:2176380]
ENSMUSG00000080486	0.703	1.38	0.104	1.06	-0.322	0.577	0.02	0.0322	0.65	1.57	0.00453	0.00712	0.954	1.94	0.0174	0.0241	0.914	1.88		Snord100	small nucleolar RNA, C/D box 100 [Source:MGI Symbol;Acc:MGI:3819514]
ENSMUSG00000093629	-1.84	-1.41	-1.44	-0.924	-2.53	-1.62	0.312	0.38	0.426	1.34	0.181	0.22	0.509	1.42	0.0645	0.0826	0.91	1.88		Prox2os	prospero homeobox 2 opposite strand [Source:MGI Symbol;Acc:MGI:5011542]
ENSMUSG00000074743	8.43	9.32	7.6	9.04	8.09	8.99	1.32e-17	4.9e-16	0.891	1.85	1.04e-21	8.33e-20	1.44	2.71	2.58e-17	3.83e-16	0.9	1.87	21824	Thbd	thrombomodulin [Source:MGI Symbol;Acc:MGI:98736]
ENSMUSG00000008604	7.34	7.78	7.02	7.88	6.71	7.62	6.55e-13	7.51e-12	0.44	1.36	5.12e-19	1.67e-17	0.853	1.81	4.59e-19	1.05e-17	0.905	1.87	94232	Ubqln4	ubiquilin 4 [Source:MGI Symbol;Acc:MGI:2150152]
ENSMUSG00000032212	6.3	6.75	6.31	6.9	6.12	7.03	1.82e-11	1.54e-10	0.447	1.36	4.48e-14	4.17e-13	0.589	1.5	7.04e-18	1.21e-16	0.904	1.87	66660	Sltm	SAFB-like, transcription modulator [Source:MGI Symbol;Acc:MGI:1913910]
ENSMUSG00000063884	6.57	7.07	6.37	7.01	6.16	7.06	6.85e-12	6.26e-11	0.501	1.42	5.82e-14	5.26e-13	0.644	1.56	8.23e-17	1.09e-15	0.902	1.87	69956	Ptcd3	pentatricopeptide repeat domain 3 [Source:MGI Symbol;Acc:MGI:1917206]
ENSMUSG00000032350	6.79	6.94	6.03	6.86	5.87	6.77	0.000463	0.00101	0.159	1.12	6.21e-16	8.72e-15	0.826	1.77	2.39e-16	2.82e-15	0.902	1.87	14629	Gclc	glutamate-cysteine ligase, catalytic subunit [Source:MGI Symbol;Acc:MGI:104990]
ENSMUSG00000031671	4.82	5.41	4.58	5.56	3.86	4.76	4.47e-12	4.25e-11	0.595	1.51	1.35e-16	2.23e-15	0.99	1.99	2.59e-13	1.6e-12	0.899	1.87	66083	Setd6	SET domain containing 6 [Source:MGI Symbol;Acc:MGI:1913333]
ENSMUSG00000026806	4.68	5.37	4.33	5.33	4.06	4.95	8.81e-13	9.81e-12	0.689	1.61	1.24e-15	1.62e-14	1	2.01	1.67e-13	1.08e-12	0.901	1.87	227674	Ddx31	DEAD/H (Asp-Glu-Ala-Asp/His) box polypeptide 31 [Source:MGI Symbol;Acc:MGI:2682639]
ENSMUSG00000065628	-1.57	-1.19	-2.6	-1.46	-1.9	-1	0.34	0.41	0.388	1.31	0.0186	0.0268	1.19	2.28	0.0407	0.0536	0.9	1.87		Snord33	small nucleolar RNA, C/D box 33 [Source:MGI Symbol;Acc:MGI:1351323]
ENSMUSG00000011154	-1.16	-1.25	-1.43	-0.327	-2.17	-1.32	0.907	0.927	-0.0503	-1.04	0.00819	0.0124	1.14	2.2	0.0804	0.101	0.905	1.87	75556	Cfap161	cilia and flagella associated protein 161 [Source:MGI Symbol;Acc:MGI:1922806]
ENSMUSG00000085030	0.334	0.425	0.525	0.491	0.214	1.08	0.725	0.775	0.108	1.08	0.846	0.867	-0.0569	-1.04	0.00461	0.00688	0.9	1.87		2810455O05Rik	RIKEN cDNA 2810455O05 gene [Source:MGI Symbol;Acc:MGI:1920072]
ENSMUSG00000086228	-2.37	-2.09	-2.58	-1.44	-3.74	-2.84	0.704	0.757	0.23	1.17	0.0545	0.0727	1.16	2.24	0.252	0.293	0.903	1.87	208080	Ubap1l	ubiquitin-associated protein 1-like [Source:MGI Symbol;Acc:MGI:2685360]
ENSMUSG00000083044	-1.84	-2.11	-1.82	-1.79	-1.63	-0.691	0.588	0.653	-0.283	-1.22	0.843	0.864	0.0984	1.07	0.0467	0.061	0.905	1.87		Gm12416	predicted gene 12416 [Source:MGI Symbol;Acc:MGI:3650588]
ENSMUSG00000042354	7.06	7.62	6.71	7.59	6.55	7.45	2.81e-13	3.6e-12	0.554	1.47	2.54e-17	5.13e-16	0.876	1.84	3.5e-17	4.99e-16	0.897	1.86	30877	Gnl3	guanine nucleotide binding protein-like 3 (nucleolar) [Source:MGI Symbol;Acc:MGI:1353651]
ENSMUSG00000030254	5.84	6.34	6.21	6.63	6.1	6.99	8.14e-13	9.13e-12	0.497	1.41	6.1e-12	3.75e-11	0.421	1.34	5.26e-19	1.19e-17	0.892	1.86	58186	Rad18	RAD18 E3 ubiquitin protein ligase [Source:MGI Symbol;Acc:MGI:1890476]
ENSMUSG00000028044	5.92	6.08	6.18	6.54	6.41	7.31	0.000173	0.000407	0.155	1.11	7.75e-11	3.93e-10	0.36	1.28	5e-20	1.5e-18	0.898	1.86	54124	Cks1b	CDC28 protein kinase 1b [Source:MGI Symbol;Acc:MGI:1889208]
ENSMUSG00000028069	6.03	6.51	5.46	6.52	5.14	6.03	4.48e-11	3.47e-10	0.481	1.4	1.02e-17	2.28e-16	1.06	2.09	5.21e-15	4.53e-14	0.894	1.86	66614	Gpatch4	G patch domain containing 4 [Source:MGI Symbol;Acc:MGI:1913864]
ENSMUSG00000033257	6.26	6.79	6.2	6.88	5.69	6.58	2.58e-12	2.59e-11	0.527	1.44	1.24e-14	1.31e-13	0.678	1.6	2.81e-16	3.25e-15	0.895	1.86	67534	Ttll4	tubulin tyrosine ligase-like family, member 4 [Source:MGI Symbol;Acc:MGI:1914784]
ENSMUSG00000020358	8.86	9.2	8.52	9.34	8.45	9.35	1.12e-07	4.53e-07	0.347	1.27	5.52e-15	6.27e-14	0.825	1.77	1.16e-15	1.17e-14	0.895	1.86	15384	Hnrnpab	heterogeneous nuclear ribonucleoprotein A/B [Source:MGI Symbol;Acc:MGI:1330294]
ENSMUSG00000022792	5.56	6.07	5.28	6.25	5.02	5.91	3.64e-10	2.33e-09	0.516	1.43	1.16e-15	1.53e-14	0.972	1.96	5.05e-14	3.62e-13	0.898	1.86	70120	Yars2	tyrosyl-tRNA synthetase 2 (mitochondrial) [Source:MGI Symbol;Acc:MGI:1917370]
ENSMUSG00000033530	3.95	4.99	4.01	4.82	4.27	5.17	3.49e-14	5.36e-13	1.04	2.06	8.04e-12	4.84e-11	0.805	1.75	2.27e-13	1.42e-12	0.898	1.86	104718	Ttc7b	tetratricopeptide repeat domain 7B [Source:MGI Symbol;Acc:MGI:2144724]
ENSMUSG00000022421	5.57	6.05	5.35	5.86	5.15	6.04	1.05e-10	7.51e-10	0.481	1.4	7.97e-11	4.03e-10	0.511	1.43	1.35e-15	1.34e-14	0.895	1.86	73340	Nptxr	neuronal pentraxin receptor [Source:MGI Symbol;Acc:MGI:1920590]
ENSMUSG00000044770	-2.82	0.994	-2.58	0.234	-1.98	-1.07	3.57e-09	1.92e-08	3.84	14.3	7.2e-07	1.92e-06	2.8	6.94	0.0489	0.0637	0.892	1.86	268297	Scml4	sex comb on midleg-like 4 (Drosophila) [Source:MGI Symbol;Acc:MGI:2446140]
ENSMUSG00000037172	3.3	3.66	3.09	3.6	2.49	3.38	0.000316	0.00071	0.361	1.28	1.03e-05	2.32e-05	0.502	1.42	2.09e-08	5.94e-08	0.894	1.86	243780	E330009J07Rik	RIKEN cDNA E330009J07 gene [Source:MGI Symbol;Acc:MGI:2444256]
ENSMUSG00000051331	2.87	2.82	2.85	3.49	1.66	2.58	0.66	0.72	-0.0516	-1.04	3.31e-06	8e-06	0.63	1.55	7.35e-06	1.52e-05	0.895	1.86	12288	Cacna1c	calcium channel, voltage-dependent, L type, alpha 1C subunit [Source:MGI Symbol;Acc:MGI:103013]
ENSMUSG00000031297	2.04	2.47	1.67	1.63	0.814	1.74	0.00274	0.00521	0.433	1.35	0.771	0.801	-0.0467	-1.03	8.4e-05	0.000153	0.896	1.86	11989	Slc7a3	solute carrier family 7 (cationic amino acid transporter, y+ system), member 3 [Source:MGI Symbol;Acc:MGI:1100521]
ENSMUSG00000073867	-0.776	0.28	-0.573	0.33	-0.79	0.122	0.00188	0.00368	1.07	2.1	0.00427	0.00674	0.927	1.9	0.0096	0.0137	0.898	1.86		AA474408	expressed sequence AA474408 [Source:MGI Symbol;Acc:MGI:3034216]
ENSMUSG00000081752	-1.49	-0.457	-0.937	-0.203	-0.692	0.187	0.00961	0.0165	1.01	2.02	0.04	0.0546	0.697	1.62	0.00678	0.0099	0.894	1.86		Sms-ps	spermine synthase, pseudogene [Source:MGI Symbol;Acc:MGI:3705601]
ENSMUSG00000098222	-1.77	-2.03	-1.7	-1.96	-1.57	-0.669	0.634	0.696	-0.265	-1.2	0.584	0.629	-0.298	-1.23	0.0654	0.0836	0.895	1.86		Gm8318	predicted gene 8318 [Source:MGI Symbol;Acc:MGI:3646694]
ENSMUSG00000097883	-2.83	-2.25	-2.18	-1.85	-2.03	-1.12	0.394	0.465	0.557	1.47	0.57	0.615	0.326	1.25	0.101	0.125	0.894	1.86		Gm8357	predicted gene 8357 [Source:MGI Symbol;Acc:MGI:3645186]
ENSMUSG00000023852	7.52	8.25	7.41	8.29	7.32	8.2	2.98e-18	1.36e-16	0.727	1.65	4.28e-20	1.97e-18	0.882	1.84	6.31e-20	1.83e-18	0.886	1.85	12648 /// 67045	Chd1	chromodomain helicase DNA binding protein 1 [Source:MGI Symbol;Acc:MGI:88393]
ENSMUSG00000030189	8.61	9.27	8.31	9.44	8.22	9.12	4.83e-16	1.19e-14	0.655	1.57	2.94e-21	2.03e-19	1.13	2.18	1.06e-18	2.21e-17	0.891	1.85	56449	Ybx3	Y box protein 3 [Source:MGI Symbol;Acc:MGI:2137670]
ENSMUSG00000033706	7.02	7.57	6.49	7.49	5.97	6.86	4.71e-14	6.99e-13	0.548	1.46	3.05e-19	1.07e-17	0.992	1.99	5.28e-17	7.35e-16	0.885	1.85	232187	Smyd5	SET and MYND domain containing 5 [Source:MGI Symbol;Acc:MGI:108048]
ENSMUSG00000016477	5.11	5.85	5.06	5.94	4.87	5.76	5.46e-14	8.01e-13	0.739	1.67	1.24e-15	1.62e-14	0.878	1.84	4.38e-15	3.86e-14	0.891	1.85	13557	E2f3	E2F transcription factor 3 [Source:MGI Symbol;Acc:MGI:1096340]
ENSMUSG00000044224	5.5	6.09	5.4	6.1	5.17	6.04	2.15e-12	2.2e-11	0.584	1.5	6.84e-14	6.06e-13	0.697	1.62	1.48e-15	1.45e-14	0.887	1.85	78244	Dnajc21	DnaJ heat shock protein family (Hsp40) member C21 [Source:MGI Symbol;Acc:MGI:1925371]
ENSMUSG00000033900	3.86	4.65	4.19	4.53	4.24	5.13	1.47e-10	1.02e-09	0.785	1.72	7.92e-05	0.000158	0.331	1.26	1.62e-12	8.77e-12	0.884	1.85	213582	Map9	microtubule-associated protein 9 [Source:MGI Symbol;Acc:MGI:2442208]
ENSMUSG00000040322	7.06	7.69	6.91	7.81	7.43	8.31	5.86e-17	1.89e-15	0.63	1.55	2.29e-20	1.14e-18	0.898	1.86	9.53e-21	3.67e-19	0.883	1.84	229731	Slc25a24	solute carrier family 25 (mitochondrial carrier, phosphate carrier), member 24 [Source:MGI Symbol;Acc:MGI:1917160]
ENSMUSG00000033386	6.29	7.37	5.9	6.97	5.65	6.53	1.2e-19	8.07e-18	1.08	2.12	7.92e-19	2.47e-17	1.07	2.09	3.92e-16	4.39e-15	0.88	1.84	20321	Frrs1	ferric-chelate reductase 1 [Source:MGI Symbol;Acc:MGI:108076]
ENSMUSG00000007659	6.4	7.24	6.06	7.1	6.28	7.16	1.32e-17	4.91e-16	0.839	1.79	2.96e-19	1.05e-17	1.04	2.06	1e-17	1.66e-16	0.877	1.84	12048	Bcl2l1	BCL2-like 1 [Source:MGI Symbol;Acc:MGI:88139]
ENSMUSG00000038975	6.46	6.92	6.25	7.06	6.1	6.98	1.91e-11	1.61e-10	0.464	1.38	1.38e-16	2.28e-15	0.817	1.76	6.18e-17	8.45e-16	0.881	1.84	19352	Rabggtb	Rab geranylgeranyl transferase, b subunit [Source:MGI Symbol;Acc:MGI:99537]
ENSMUSG00000028614	6.89	7.41	6.82	7.46	6.58	7.46	9.94e-13	1.1e-11	0.523	1.44	1.72e-14	1.77e-13	0.635	1.55	3.22e-17	4.68e-16	0.876	1.84	72787	Ndc1	NDC1 transmembrane nucleoporin [Source:MGI Symbol;Acc:MGI:1920037]
ENSMUSG00000068856	5.33	5.95	4.93	5.97	4.82	5.7	9.47e-13	1.05e-11	0.622	1.54	5.03e-17	9.25e-16	1.04	2.06	9.29e-15	7.7e-14	0.879	1.84	107701	Sf3b4	splicing factor 3b, subunit 4 [Source:MGI Symbol;Acc:MGI:109580]
ENSMUSG00000005481	7.49	7.93	7.35	8.05	7.09	7.97	4.93e-11	3.78e-10	0.44	1.36	3.41e-15	4.05e-14	0.698	1.62	4.56e-17	6.41e-16	0.88	1.84	68278	Ddx39	DEAD (Asp-Glu-Ala-Asp) box polypeptide 39 [Source:MGI Symbol;Acc:MGI:1915528]
ENSMUSG00000073563	5.46	6.3	5.38	6.18	5.38	6.26	2.88e-14	4.52e-13	0.843	1.79	1.39e-13	1.15e-12	0.801	1.74	2.33e-14	1.78e-13	0.883	1.84	70425	Csnk1g3	casein kinase 1, gamma 3 [Source:MGI Symbol;Acc:MGI:1917675]
ENSMUSG00000025986	4.9	5.55	5.47	6.21	4.91	5.78	4.53e-11	3.5e-10	0.652	1.57	1.43e-13	1.18e-12	0.738	1.67	9.11e-14	6.17e-13	0.878	1.84	227059	Slc39a10	solute carrier family 39 (zinc transporter), member 10 [Source:MGI Symbol;Acc:MGI:1914515]
ENSMUSG00000036208	5.24	5.87	4.81	5.77	4.56	5.45	3.23e-11	2.57e-10	0.626	1.54	2.31e-14	2.3e-13	0.958	1.94	1.29e-12	7.08e-12	0.877	1.84	212547	Nepro	nucleolus and neural progenitor protein [Source:MGI Symbol;Acc:MGI:2384836]
ENSMUSG00000052926	4.93	5.21	5.07	5.58	5.06	5.94	1.05e-05	3e-05	0.286	1.22	2.04e-10	9.63e-10	0.509	1.42	2e-15	1.9e-14	0.876	1.84	69724	Rnaseh2a	ribonuclease H2, large subunit [Source:MGI Symbol;Acc:MGI:1916974]
ENSMUSG00000066595	5.21	5.82	4.77	5.51	4.62	5.49	9e-11	6.53e-10	0.619	1.54	2.26e-11	1.25e-10	0.735	1.66	1.91e-12	1.01e-11	0.876	1.84	226844	Flvcr1	feline leukemia virus subgroup C cellular receptor 1 [Source:MGI Symbol;Acc:MGI:2444881]
ENSMUSG00000034285	1.67	1.76	1.89	2	2.99	3.87	0.545	0.613	0.095	1.07	0.472	0.521	0.104	1.07	8.38e-10	2.92e-09	0.881	1.84	18082	Nipsnap1	nipsnap homolog 1 [Source:MGI Symbol;Acc:MGI:1278344]
ENSMUSG00000047583	3.03	3.03	2.84	3.13	2.44	3.31	0.901	0.923	0.0129	1.01	0.00619	0.00955	0.313	1.24	6.95e-08	1.84e-07	0.878	1.84	209584	Tyw3	tRNA-yW synthesizing protein 3 homolog (S. cerevisiae) [Source:MGI Symbol;Acc:MGI:2445040]
ENSMUSG00000026492	1.7	2.26	1.55	2.13	1.72	2.6	0.00128	0.00259	0.558	1.47	0.00124	0.00212	0.588	1.5	4.74e-06	1e-05	0.88	1.84	15278	Tfb2m	transcription factor B2, mitochondrial [Source:MGI Symbol;Acc:MGI:107937]
ENSMUSG00000049517	2	2.34	1.92	2.51	2	2.93	0.0543	0.0797	0.337	1.26	0.00136	0.0023	0.595	1.51	1.03e-05	2.09e-05	0.877	1.84	66475	Rps23	ribosomal protein S23 [Source:MGI Symbol;Acc:MGI:1913725]
ENSMUSG00000102305	-0.807	-0.739	-0.844	-0.582	-2.07	-1.17	0.908	0.928	0.0473	1.03	0.551	0.597	0.24	1.18	0.0996	0.124	0.883	1.84		Gm38192	predicted gene, 38192 [Source:MGI Symbol;Acc:MGI:5611420]
ENSMUSG00000023088	7.92	8.55	7.25	8.38	7.23	8.1	4.28e-16	1.07e-14	0.621	1.54	1.92e-21	1.42e-19	1.13	2.19	1.4e-18	2.85e-17	0.869	1.83	17250	Abcc1	ATP-binding cassette, sub-family C (CFTR/MRP), member 1 [Source:MGI Symbol;Acc:MGI:102676]
ENSMUSG00000001175	8.65	9.17	8.75	9.28	8.82	9.68	1.94e-16	5.4e-15	0.518	1.43	1.01e-16	1.73e-15	0.528	1.44	1.03e-21	5.49e-20	0.868	1.83	12313	Calm1	calmodulin 1 [Source:MGI Symbol;Acc:MGI:88251]
ENSMUSG00000007041	8.23	8.74	8.2	8.83	8.65	9.52	1.61e-15	3.5e-14	0.512	1.43	1.31e-17	2.85e-16	0.635	1.55	3.6e-21	1.58e-19	0.872	1.83	114584	Clic1	chloride intracellular channel 1 [Source:MGI Symbol;Acc:MGI:2148924]
ENSMUSG00000019849	7.51	8.03	7.08	7.87	7.04	7.91	7.03e-15	1.29e-13	0.517	1.43	1.2e-18	3.5e-17	0.796	1.74	2.02e-19	5.11e-18	0.873	1.83	19072	Prep	prolyl endopeptidase [Source:MGI Symbol;Acc:MGI:1270863]
ENSMUSG00000014907	5.26	6.22	4.84	6	4.82	5.7	8.46e-18	3.25e-16	0.969	1.96	1.25e-18	3.63e-17	1.15	2.22	2.04e-15	1.94e-14	0.872	1.83	234344	Naf1	nuclear assembly factor 1 ribonucleoprotein [Source:MGI Symbol;Acc:MGI:2682306]
ENSMUSG00000028771	6.27	7.09	6.14	6.76	6.09	6.96	1.59e-16	4.51e-15	0.826	1.77	1.86e-13	1.5e-12	0.619	1.54	1.22e-16	1.56e-15	0.875	1.83	19248	Ptpn12	protein tyrosine phosphatase, non-receptor type 12 [Source:MGI Symbol;Acc:MGI:104673]
ENSMUSG00000024007	6.21	6.44	6.21	6.76	5.93	6.8	3.61e-07	1.34e-06	0.23	1.17	9.92e-15	1.08e-13	0.549	1.46	1e-18	2.09e-17	0.873	1.83	68816	Ppil1	peptidylprolyl isomerase (cyclophilin)-like 1 [Source:MGI Symbol;Acc:MGI:1916066]
ENSMUSG00000067995	4.96	5.56	4.68	5.37	4.68	5.55	1.18e-12	1.28e-11	0.598	1.51	2.8e-13	2.19e-12	0.684	1.61	1.58e-15	1.54e-14	0.874	1.83	68705	Gtf2f2	general transcription factor IIF, polypeptide 2 [Source:MGI Symbol;Acc:MGI:1915955]
ENSMUSG00000022634	5.39	5.92	5.2	5.86	5.23	6.1	2.42e-11	1.98e-10	0.526	1.44	4.36e-13	3.29e-12	0.661	1.58	1.03e-15	1.05e-14	0.87	1.83	67057	Yaf2	YY1 associated factor 2 [Source:MGI Symbol;Acc:MGI:1914307]
ENSMUSG00000030685	3.54	4.08	3.36	4.3	2.94	3.81	4.59e-08	1.99e-07	0.545	1.46	1.3e-12	9.05e-12	0.947	1.93	2.43e-10	9.24e-10	0.872	1.83	233877	Kctd13	potassium channel tetramerisation domain containing 13 [Source:MGI Symbol;Acc:MGI:1923739]
ENSMUSG00000004127	4.22	4.56	4.02	4.7	4.1	4.96	2.29e-05	6.21e-05	0.33	1.26	1.96e-10	9.28e-10	0.678	1.6	8.25e-13	4.68e-12	0.872	1.83	108943	Trmt10a	tRNA methyltransferase 10A [Source:MGI Symbol;Acc:MGI:1920421]
ENSMUSG00000042208	5.4	5.65	5.28	5.72	4.96	5.83	0.000289	0.000653	0.245	1.18	1.08e-07	3.23e-07	0.436	1.35	5.9e-13	3.42e-12	0.873	1.83	71675	0610010F05Rik	RIKEN cDNA 0610010F05 gene [Source:MGI Symbol;Acc:MGI:1918925]
ENSMUSG00000063694	2.15	2.51	1.97	2.43	1.54	2.4	0.0285	0.0445	0.355	1.28	0.00724	0.0111	0.468	1.38	6.52e-05	0.00012	0.872	1.83	13063	Cycs	cytochrome c, somatic [Source:MGI Symbol;Acc:MGI:88578]
ENSMUSG00000049230	0.62	1.11	0.902	1.67	1.15	2	0.0852	0.12	0.442	1.36	0.00173	0.00289	0.758	1.69	0.000225	0.000391	0.874	1.83		Gm9833	predicted gene 9833 [Source:MGI Symbol;Acc:MGI:3641855]
ENSMUSG00000108701	-0.251	-0.124	-1.28	-0.488	-1.08	-0.253	0.606	0.671	0.143	1.1	0.0269	0.0377	0.787	1.73	0.0124	0.0175	0.872	1.83		Gm44616	predicted gene 44616 [Source:MGI Symbol;Acc:MGI:5753192]
ENSMUSG00000097339	-2.3	-2.4	-2.13	-0.889	-2.3	-1.43	0.952	0.964	-0.0369	-1.03	0.0188	0.0271	1.27	2.41	0.129	0.157	0.87	1.83		Gm26671	predicted gene, 26671 [Source:MGI Symbol;Acc:MGI:5477165]
ENSMUSG00000022962	6.87	7.4	6.85	7.67	6.62	7.48	2.41e-14	3.86e-13	0.522	1.44	8.42e-19	2.58e-17	0.817	1.76	6.55e-19	1.44e-17	0.866	1.82	14450	Gart	phosphoribosylglycinamide formyltransferase [Source:MGI Symbol;Acc:MGI:95654]
ENSMUSG00000026596	6.42	6.94	6.27	7.19	6.38	7.24	7.95e-13	8.94e-12	0.522	1.44	3.43e-18	8.68e-17	0.918	1.89	1.37e-17	2.18e-16	0.863	1.82	11352	Abl2	v-abl Abelson murine leukemia viral oncogene 2 (arg, Abelson-related gene) [Source:MGI Symbol;Acc:MGI:87860]
ENSMUSG00000025857	5.36	6.05	5.16	6.07	5.21	6.08	6.64e-15	1.24e-13	0.693	1.62	3.14e-17	6.19e-16	0.91	1.88	1.29e-16	1.63e-15	0.864	1.82	433956	Dnaaf5	dynein, axonemal assembly factor 5 [Source:MGI Symbol;Acc:MGI:3616079]
ENSMUSG00000007415	6.83	7.09	6.84	7.35	6.85	7.71	3.85e-08	1.7e-07	0.257	1.19	3.91e-14	3.68e-13	0.507	1.42	2.57e-19	6.26e-18	0.863	1.82	67210	Gatad1	GATA zinc finger domain containing 1 [Source:MGI Symbol;Acc:MGI:1914460]
ENSMUSG00000007029	8.35	8.49	8.26	8.91	8.1	8.97	0.000423	0.000928	0.146	1.11	1.75e-15	2.23e-14	0.652	1.57	4.82e-18	8.65e-17	0.863	1.82	22321	Vars	valyl-tRNA synthetase [Source:MGI Symbol;Acc:MGI:90675]
ENSMUSG00000050910	5.88	6.32	5.63	6.35	5.67	6.54	1.48e-10	1.03e-09	0.436	1.35	7.46e-15	8.27e-14	0.722	1.65	1.42e-16	1.78e-15	0.865	1.82	237988	Cdr2l	cerebellar degeneration-related protein 2-like [Source:MGI Symbol;Acc:MGI:2684867]
ENSMUSG00000051413	5.51	6.05	5.3	5.95	5.19	6.05	3.65e-12	3.53e-11	0.539	1.45	1.6e-13	1.3e-12	0.652	1.57	6.57e-16	6.97e-15	0.866	1.82	54711	Plagl2	pleiomorphic adenoma gene-like 2 [Source:MGI Symbol;Acc:MGI:1933165]
ENSMUSG00000009535	5.49	6	5.33	5.95	5.36	6.23	2.38e-11	1.96e-10	0.515	1.43	9.16e-13	6.53e-12	0.621	1.54	6.08e-16	6.5e-15	0.864	1.82	67897	Rnmt	RNA (guanine-7-) methyltransferase [Source:MGI Symbol;Acc:MGI:1915147]
ENSMUSG00000006638	1.58	3.3	1.12	3.48	1.44	2.33	6.96e-12	6.35e-11	1.74	3.33	1.14e-13	9.63e-13	2.37	5.16	2.11e-05	4.12e-05	0.862	1.82		Abhd1	abhydrolase domain containing 1 [Source:MGI Symbol;Acc:MGI:1931013]
ENSMUSG00000047712	3.72	3.86	3.81	3.99	3.48	4.34	0.107	0.146	0.136	1.1	0.0404	0.0551	0.169	1.12	2e-10	7.73e-10	0.865	1.82	338362	Ust	uronyl-2-sulfotransferase [Source:MGI Symbol;Acc:MGI:2442406]
ENSMUSG00000044254	2.12	1.98	1.05	1.14	1.57	2.42	0.229	0.289	-0.147	-1.11	0.682	0.719	0.0683	1.05	5e-07	1.19e-06	0.868	1.82	100102	Pcsk9	proprotein convertase subtilisin/kexin type 9 [Source:MGI Symbol;Acc:MGI:2140260]
ENSMUSG00000029348	2.09	1.83	1.58	1.73	0.849	1.71	0.043	0.0645	-0.265	-1.2	0.254	0.298	0.16	1.12	1.86e-05	3.66e-05	0.868	1.82	72898	Asphd2	aspartate beta-hydroxylase domain containing 2 [Source:MGI Symbol;Acc:MGI:1920148]
ENSMUSG00000106246	-1.2	-1.52	-1.16	-0.517	-1.65	-0.801	0.366	0.436	-0.332	-1.26	0.0497	0.0668	0.65	1.57	0.0233	0.0318	0.864	1.82		Gm18867	predicted gene, 18867 [Source:MGI Symbol;Acc:MGI:5011052]
ENSMUSG00000022014	-1.79	-1.29	-2.36	-2.37	-0.802	0.078	0.276	0.342	0.528	1.44	0.971	0.976	-0.0209	-1.01	0.0233	0.0317	0.867	1.82	108670	Epsti1	epithelial stromal interaction 1 (breast) [Source:MGI Symbol;Acc:MGI:1915168]
ENSMUSG00000090840	-1.04	-0.605	-0.688	-0.63	-1.67	-0.85	0.266	0.331	0.465	1.38	0.993	0.994	0.00321	1	0.0783	0.0989	0.861	1.82	74307	1700092M07Rik	RIKEN cDNA 1700092M07 gene [Source:MGI Symbol;Acc:MGI:1921557]
ENSMUSG00000064127	7.13	7.77	7.01	7.74	6.92	7.77	6.3e-17	2e-15	0.634	1.55	4.29e-18	1.05e-16	0.722	1.65	1.42e-19	3.79e-18	0.857	1.81	26896	Med14	mediator complex subunit 14 [Source:MGI Symbol;Acc:MGI:1349442]
ENSMUSG00000049553	8.1	8.39	7.63	8.32	7.18	8.04	5.15e-11	3.93e-10	0.292	1.22	8.13e-19	2.51e-17	0.694	1.62	2.37e-20	7.95e-19	0.86	1.81	20019	Polr1a	polymerase (RNA) I polypeptide A [Source:MGI Symbol;Acc:MGI:1096397]
ENSMUSG00000045624	6.09	6.76	5.78	6.51	5.73	6.58	2.11e-16	5.79e-15	0.672	1.59	1.1e-16	1.87e-15	0.732	1.66	5.61e-18	9.88e-17	0.853	1.81	66580	Esf1	ESF1 nucleolar pre-rRNA processing protein homolog [Source:MGI Symbol;Acc:MGI:1913830]
ENSMUSG00000030980	6.58	7.08	6.27	6.92	6.06	6.91	8.25e-14	1.17e-12	0.508	1.42	1.04e-15	1.39e-14	0.649	1.57	5.52e-18	9.74e-17	0.856	1.81	66356	Knop1	lysine rich nucleolar protein 1 [Source:MGI Symbol;Acc:MGI:1913606]
ENSMUSG00000063229	9.64	9.66	9.82	9.91	10.1	10.9	0.462	0.534	0.0201	1.01	0.00286	0.00466	0.0877	1.06	2.29e-21	1.05e-19	0.858	1.81	16828	Ldha	lactate dehydrogenase A [Source:MGI Symbol;Acc:MGI:96759]
ENSMUSG00000063317	6.08	6.91	5.83	6.81	5.63	6.48	2.52e-15	5.19e-14	0.836	1.78	1.66e-16	2.66e-15	0.982	1.98	1.69e-14	1.32e-13	0.853	1.81	76179	Usp31	ubiquitin specific peptidase 31 [Source:MGI Symbol;Acc:MGI:1923429]
ENSMUSG00000042729	5.91	6.36	5.6	6.41	5.26	6.11	3.91e-11	3.06e-10	0.458	1.37	4.31e-16	6.32e-15	0.813	1.76	1.29e-15	1.28e-14	0.854	1.81	107071	Wdr74	WD repeat domain 74 [Source:MGI Symbol;Acc:MGI:2147427]
ENSMUSG00000019868	5.39	5.87	5.46	6.09	5.64	6.49	3.8e-11	2.98e-10	0.479	1.39	6.32e-14	5.65e-13	0.631	1.55	3.12e-17	4.53e-16	0.859	1.81	66201	Vta1	vesicle (multivesicular body) trafficking 1 [Source:MGI Symbol;Acc:MGI:1913451]
ENSMUSG00000017561	5.22	5.79	5.07	5.73	4.96	5.81	8.17e-12	7.35e-11	0.571	1.49	6.47e-13	4.75e-12	0.664	1.58	5.54e-15	4.77e-14	0.857	1.81	54394	Crlf3	cytokine receptor-like factor 3 [Source:MGI Symbol;Acc:MGI:1860086]
ENSMUSG00000063760	5.15	5.6	4.92	5.64	5.01	5.86	1.86e-09	1.05e-08	0.45	1.37	2.48e-13	1.96e-12	0.724	1.65	4.99e-15	4.36e-14	0.857	1.81	268291	Rnf217	ring finger protein 217 [Source:MGI Symbol;Acc:MGI:3610311]
ENSMUSG00000038740	4.9	5.76	3.86	5.27	3.82	4.69	1.17e-12	1.27e-11	0.846	1.8	4.76e-15	5.47e-14	1.41	2.65	8.83e-10	3.06e-09	0.858	1.81	72543	Mvb12b	multivesicular body subunit 12B [Source:MGI Symbol;Acc:MGI:1919793]
ENSMUSG00000030079	4.91	5.52	4.76	5.64	4.69	5.54	8.32e-11	6.08e-10	0.611	1.53	6.81e-14	6.04e-13	0.872	1.83	2.87e-13	1.76e-12	0.855	1.81	56505	Ruvbl1	RuvB-like protein 1 [Source:MGI Symbol;Acc:MGI:1928760]
ENSMUSG00000036875	5.81	5.81	5.83	6.42	4.84	5.69	0.895	0.918	-0.00569	-1	2.99e-13	2.33e-12	0.583	1.5	1.54e-14	1.22e-13	0.853	1.81	327762	Dna2	DNA replication helicase/nuclease 2 [Source:MGI Symbol;Acc:MGI:2443732]
ENSMUSG00000029821	4.09	4.66	3.69	4.57	3.62	4.47	1.03e-09	6.06e-09	0.581	1.5	1.82e-12	1.22e-11	0.872	1.83	7.36e-12	3.55e-11	0.86	1.81	54722	Gsdme	gasdermin E [Source:MGI Symbol;Acc:MGI:1889850]
ENSMUSG00000020018	3.96	4.16	4.26	4.58	4.38	5.23	0.00776	0.0135	0.203	1.15	4.53e-05	9.34e-05	0.31	1.24	2.28e-13	1.42e-12	0.854	1.81	69878	Snrpf	small nuclear ribonucleoprotein polypeptide F [Source:MGI Symbol;Acc:MGI:1917128]
ENSMUSG00000005057	3.71	4.47	3.23	4.21	2.81	3.65	1.01e-08	5e-08	0.77	1.71	1.11e-09	4.61e-09	0.989	1.98	3.55e-07	8.58e-07	0.86	1.81	23921	Sh2b2	SH2B adaptor protein 2 [Source:MGI Symbol;Acc:MGI:1345171]
ENSMUSG00000020375	4.02	4.04	4.08	4.36	4.16	5.01	0.866	0.894	0.0122	1.01	0.000453	0.000816	0.274	1.21	1.41e-12	7.71e-12	0.853	1.81	216724	Rufy1	RUN and FYVE domain containing 1 [Source:MGI Symbol;Acc:MGI:2429762]
ENSMUSG00000044339	2.79	3.42	2.48	3.5	1.84	2.71	1.07e-05	3.07e-05	0.626	1.54	1.23e-08	4.28e-08	1.01	2.02	1.21e-05	2.44e-05	0.86	1.81	231642	Alkbh2	alkB homolog 2, alpha-ketoglutarate-dependent dioxygenase [Source:MGI Symbol;Acc:MGI:2141032]
ENSMUSG00000096916	3.58	3.85	3.61	4.08	3.09	3.94	0.00339	0.00632	0.274	1.21	8.69e-06	1.98e-05	0.456	1.37	3.85e-09	1.21e-08	0.853	1.81	100043772	Zfp850	zinc finger protein 850 [Source:MGI Symbol;Acc:MGI:3036281]
ENSMUSG00000026110	3.22	3.24	3.46	3.43	3.11	3.96	0.847	0.88	0.016	1.01	0.706	0.741	-0.0291	-1.02	8.59e-11	3.52e-10	0.86	1.81	269181	Mgat4a	mannoside acetylglucosaminyltransferase 4, isoenzyme A [Source:MGI Symbol;Acc:MGI:2662992]
ENSMUSG00000027939	0.385	1.28	0.0431	1.18	0.418	1.26	5.15e-05	0.000132	0.903	1.87	7.21e-06	1.66e-05	1.13	2.19	0.000126	0.000224	0.855	1.81	77595	Nup210l	nucleoporin 210-like [Source:MGI Symbol;Acc:MGI:1924845]
ENSMUSG00000078317	2	2.39	1.65	2.7	2.09	2.95	0.0166	0.0272	0.422	1.34	1.72e-06	4.33e-06	1.06	2.09	9.84e-06	2e-05	0.853	1.81	14070	F8a	factor 8-associated gene A [Source:MGI Symbol;Acc:MGI:95474]
ENSMUSG00000097418	0.141	1.38	-0.171	0.867	-0.879	0.0249	1.35e-05	3.81e-05	1.26	2.39	0.000661	0.00117	1.02	2.02	0.0163	0.0227	0.855	1.81		Mir155hg	Mir155 host gene (non-protein coding) [Source:MGI Symbol;Acc:MGI:5477161]
ENSMUSG00000071537	1.25	1.68	1.43	1.53	1.4	2.24	0.0149	0.0246	0.448	1.36	0.572	0.617	0.0967	1.07	1.36e-05	2.72e-05	0.859	1.81	74253	Klrg2	killer cell lectin-like receptor subfamily G, member 2 [Source:MGI Symbol;Acc:MGI:1921503]
ENSMUSG00000088929	-0.217	0.812	-0.34	0.202	-1.42	-0.578	0.000276	0.000627	1.02	2.03	0.0482	0.065	0.549	1.46	0.0221	0.0302	0.858	1.81		Gm24299	predicted gene, 24299 [Source:MGI Symbol;Acc:MGI:5454076]
ENSMUSG00000047496	-0.421	0.911	-0.207	-0.431	-1.97	-1.06	0.000307	0.000692	1.33	2.51	0.622	0.664	-0.18	-1.13	0.106	0.131	0.856	1.81	320311	Rnf152	ring finger protein 152 [Source:MGI Symbol;Acc:MGI:2443787]
ENSMUSG00000014226	6.85	7.48	6.89	7.56	6.89	7.73	4.26e-16	1.07e-14	0.636	1.55	1.01e-16	1.73e-15	0.673	1.59	5.79e-19	1.29e-17	0.85	1.8	12301	Cacybp	calcyclin binding protein [Source:MGI Symbol;Acc:MGI:1270839]
ENSMUSG00000025995	6.7	7.12	6.44	7.11	6.24	7.08	5.16e-12	4.84e-11	0.422	1.34	4.05e-16	5.95e-15	0.674	1.6	6.4e-18	1.12e-16	0.845	1.8	73674	Wdr75	WD repeat domain 75 [Source:MGI Symbol;Acc:MGI:1920924]
ENSMUSG00000032279	7.06	7.25	6.99	7.54	6.68	7.52	2.27e-06	7.27e-06	0.191	1.14	3.63e-15	4.29e-14	0.545	1.46	5.44e-19	1.22e-17	0.846	1.8	67834	Idh3a	isocitrate dehydrogenase 3 (NAD+) alpha [Source:MGI Symbol;Acc:MGI:1915084]
ENSMUSG00000031642	5.11	5.7	5.04	5.91	5.05	5.9	6.72e-13	7.69e-12	0.587	1.5	1.05e-16	1.78e-15	0.871	1.83	2.85e-16	3.27e-15	0.851	1.8	59009	Sh3rf1	SH3 domain containing ring finger 1 [Source:MGI Symbol;Acc:MGI:1913066]
ENSMUSG00000051065	4.81	5.78	4.7	5.61	4.57	5.42	2.08e-16	5.72e-15	0.971	1.96	1.83e-15	2.32e-14	0.91	1.88	3.64e-14	2.67e-13	0.85	1.8	239796	Mb21d2	Mab-21 domain containing 2 [Source:MGI Symbol;Acc:MGI:1917028]
ENSMUSG00000009555	5.8	6.42	5.67	6.46	5.85	6.7	2.69e-13	3.47e-12	0.613	1.53	1.5e-15	1.93e-14	0.791	1.73	1.8e-16	2.19e-15	0.85	1.8	107951	Cdk9	cyclin-dependent kinase 9 (CDC2-related kinase) [Source:MGI Symbol;Acc:MGI:1328368]
ENSMUSG00000040675	8.01	8.05	7.3	7.68	7.23	8.08	0.188	0.243	0.0387	1.03	8.31e-12	4.99e-11	0.381	1.3	2.11e-19	5.32e-18	0.846	1.8	270685	Mthfd1l	methylenetetrahydrofolate dehydrogenase (NADP+ dependent) 1-like [Source:MGI Symbol;Acc:MGI:1924836]
ENSMUSG00000026617	5.38	5.85	5.34	6.23	5.17	6.02	1.17e-10	8.29e-10	0.47	1.38	8.87e-17	1.55e-15	0.886	1.85	1.04e-15	1.05e-14	0.847	1.8	23827	Bpnt1	bisphosphate 3'-nucleotidase 1 [Source:MGI Symbol;Acc:MGI:1338800]
ENSMUSG00000004788	5.81	6.32	5.68	6.4	5.71	6.55	1.42e-11	1.23e-10	0.512	1.43	1.45e-14	1.52e-13	0.718	1.64	4.42e-16	4.88e-15	0.846	1.8	217715	Eif2b2	eukaryotic translation initiation factor 2B, subunit 2 beta [Source:MGI Symbol;Acc:MGI:2145118]
ENSMUSG00000016382	8.15	8.34	7.96	8.52	7.9	8.75	2.69e-05	7.21e-05	0.189	1.14	1.33e-13	1.11e-12	0.556	1.47	1.34e-17	2.15e-16	0.849	1.8	102866	Pls3	plastin 3 (T-isoform) [Source:MGI Symbol;Acc:MGI:104807]
ENSMUSG00000040034	5.19	5.57	5.2	5.96	5	5.85	1.58e-07	6.25e-07	0.38	1.3	1.17e-13	9.88e-13	0.757	1.69	4.21e-14	3.06e-13	0.848	1.8	69912	Nup43	nucleoporin 43 [Source:MGI Symbol;Acc:MGI:1917162]
ENSMUSG00000018189	4.76	5.15	5.23	5.78	5.09	5.94	7.25e-07	2.54e-06	0.387	1.31	1.26e-10	6.15e-10	0.543	1.46	2.15e-14	1.65e-13	0.85	1.8	56207	Uchl5	ubiquitin carboxyl-terminal esterase L5 [Source:MGI Symbol;Acc:MGI:1914848]
ENSMUSG00000025436	3.57	4.12	3.48	4.11	3.22	4.07	4.55e-08	1.98e-07	0.559	1.47	7.04e-09	2.54e-08	0.631	1.55	1.36e-10	5.41e-10	0.848	1.8	68876	Atp23	ATP23 metallopeptidase and ATP synthase assembly factor homolog [Source:MGI Symbol;Acc:MGI:1916984]
ENSMUSG00000031391	2.75	2.01	3.07	2.98	3.76	4.61	2.43e-05	6.57e-05	-0.738	-1.67	0.418	0.467	-0.0899	-1.06	1.21e-10	4.85e-10	0.845	1.8	16728	L1cam	L1 cell adhesion molecule [Source:MGI Symbol;Acc:MGI:96721]
ENSMUSG00000047963	3.12	3.29	2.8	3.25	2.4	3.24	0.0665	0.0957	0.172	1.13	0.000116	0.000227	0.439	1.36	4.19e-08	1.14e-07	0.848	1.8	52331	Stbd1	starch binding domain 1 [Source:MGI Symbol;Acc:MGI:1261768]
ENSMUSG00000017404	0.792	1.28	0.229	1.37	0.381	1.22	0.0164	0.027	0.489	1.4	1.41e-05	3.12e-05	1.14	2.2	0.000542	0.000904	0.846	1.8	19921	Rpl19	ribosomal protein L19 [Source:MGI Symbol;Acc:MGI:98020]
ENSMUSG00000045349	1.42	1.94	1.33	1.71	1.14	1.98	0.00565	0.0101	0.496	1.41	0.0345	0.0475	0.384	1.31	6.71e-05	0.000124	0.85	1.8	230863	Sh2d5	SH2 domain containing 5 [Source:MGI Symbol;Acc:MGI:2446215]
ENSMUSG00000081999	0.689	0.826	0.679	1.16	0.543	1.39	0.463	0.534	0.136	1.1	0.00852	0.0129	0.494	1.41	7.24e-05	0.000133	0.844	1.8		Gm13461	predicted gene 13461 [Source:MGI Symbol;Acc:MGI:3650103]
ENSMUSG00000065208	-0.0927	0.223	-0.574	0.634	-1.04	-0.211	0.228	0.288	0.32	1.25	0.000137	0.000266	1.21	2.31	0.0154	0.0214	0.845	1.8		Gm24616	predicted gene, 24616 [Source:MGI Symbol;Acc:MGI:5454393]
ENSMUSG00000097756	-0.861	0.125	-1.61	-0.29	-0.933	-0.157	0.0081	0.0141	0.956	1.94	0.00252	0.00413	1.32	2.49	0.024	0.0327	0.85	1.8		A730056A06Rik	RIKEN cDNA A730056A06 gene [Source:MGI Symbol;Acc:MGI:2442718]
ENSMUSG00000083104	-1.24	-0.93	-1.2	-0.395	-1.57	-0.717	0.355	0.425	0.329	1.26	0.0262	0.0369	0.769	1.7	0.0282	0.0379	0.849	1.8		Gm12917	predicted gene 12917 [Source:MGI Symbol;Acc:MGI:3652006]
ENSMUSG00000105388	-1.22	-1.65	-2.4	-1.38	-1.08	-0.254	0.36	0.43	-0.4	-1.32	0.0358	0.0491	1.07	2.1	0.0275	0.037	0.845	1.8		Rpl36a-ps2	ribosomal protein L36A, pseudogene 2 [Source:MGI Symbol;Acc:MGI:3780887]
ENSMUSG00000044056	-1.5	-1.51	-1.4	-0.996	-2.31	-1.5	0.958	0.969	-0.0198	-1.01	0.263	0.308	0.399	1.32	0.0562	0.0726	0.852	1.8	69306	Efcab9	EF-hand calcium binding domain 9 [Source:MGI Symbol;Acc:MGI:1916556]
ENSMUSG00000098048	-2.3	-1.85	-1.88	-1.78	-1.61	-0.757	0.371	0.441	0.457	1.37	0.866	0.884	0.0803	1.06	0.0509	0.0661	0.85	1.8		Gm8330	predicted gene 8330 [Source:MGI Symbol;Acc:MGI:3644864]
ENSMUSG00000056076	9.03	9.39	8.79	9.46	8.5	9.34	9.05e-14	1.28e-12	0.366	1.29	1.6e-19	6.05e-18	0.673	1.59	2.13e-21	9.86e-20	0.836	1.79	27979	Eif3b	eukaryotic translation initiation factor 3, subunit B [Source:MGI Symbol;Acc:MGI:106478]
ENSMUSG00000029528	6.76	7.33	6.59	7.12	6.78	7.63	2.55e-15	5.23e-14	0.567	1.48	2.01e-14	2.01e-13	0.531	1.44	3.23e-19	7.69e-18	0.843	1.79	19303	Pxn	paxillin [Source:MGI Symbol;Acc:MGI:108295]
ENSMUSG00000051510	6.92	7.45	6.34	7.23	6.42	7.26	2.66e-13	3.43e-12	0.526	1.44	1.07e-17	2.38e-16	0.896	1.86	5.12e-17	7.13e-16	0.839	1.79	17134	Mafg	v-maf musculoaponeurotic fibrosarcoma oncogene family, protein G (avian) [Source:MGI Symbol;Acc:MGI:96911]
ENSMUSG00000026037	5.84	6.54	5.8	6.69	5.5	6.34	1.48e-14	2.52e-13	0.696	1.62	7.64e-17	1.35e-15	0.88	1.84	1.4e-15	1.38e-14	0.844	1.79	18393	Orc2	origin recognition complex, subunit 2 [Source:MGI Symbol;Acc:MGI:1328306]
ENSMUSG00000018765	6.89	7.24	6.86	7.43	6.68	7.52	2.28e-09	1.27e-08	0.35	1.27	1.08e-13	9.23e-13	0.568	1.48	3.76e-17	5.34e-16	0.838	1.79	23879	Fxr2	fragile X mental retardation, autosomal homolog 2 [Source:MGI Symbol;Acc:MGI:1346074]
ENSMUSG00000002297	6.6	6.59	6.76	6.95	6.81	7.65	0.717	0.768	-0.0125	-1.01	6.54e-06	1.51e-05	0.189	1.14	5.37e-19	1.21e-17	0.844	1.79	27214	Dbf4	DBF4 zinc finger [Source:MGI Symbol;Acc:MGI:1351328]
ENSMUSG00000092203	6.25	6.55	5.98	6.65	5.91	6.75	3.09e-07	1.15e-06	0.301	1.23	1.07e-13	9.17e-13	0.669	1.59	1.12e-15	1.13e-14	0.843	1.79		1110038B12Rik	RIKEN cDNA 1110038B12 gene [Source:MGI Symbol;Acc:MGI:1916013]
ENSMUSG00000106847	4.35	5.14	4.31	5.27	4.28	5.11	2.86e-12	2.85e-11	0.795	1.73	4.37e-14	4.08e-13	0.961	1.95	2.09e-12	1.11e-11	0.84	1.79		Peg13	paternally expressed 13 [Source:MGI Symbol;Acc:MGI:2663476]
ENSMUSG00000054720	4.83	5.32	4.48	4.91	4.33	5.17	4.59e-10	2.88e-09	0.494	1.41	3.79e-08	1.22e-07	0.432	1.35	1.38e-13	9.07e-13	0.838	1.79	100604	Lrrc8c	leucine rich repeat containing 8 family, member C [Source:MGI Symbol;Acc:MGI:2140839]
ENSMUSG00000011254	4.92	5.08	4.64	5.13	4.4	5.25	0.00299	0.00564	0.164	1.12	1.53e-09	6.19e-09	0.491	1.41	9.29e-14	6.28e-13	0.839	1.79	66628	Thg1l	tRNA-histidine guanylyltransferase 1-like (S. cerevisiae) [Source:MGI Symbol;Acc:MGI:1913878]
ENSMUSG00000063480	3.44	4.06	3.11	4.02	2.98	3.82	1.34e-08	6.45e-08	0.622	1.54	3.72e-11	1.98e-10	0.913	1.88	8.66e-10	3.01e-09	0.841	1.79	20826 /// 100862468	Snu13	SNU13 homolog, small nuclear ribonucleoprotein (U4/U6.U5) [Source:MGI Symbol;Acc:MGI:893586]
ENSMUSG00000022111	4.05	4.37	4.12	4.63	4.24	5.08	7.35e-05	0.000184	0.323	1.25	4.76e-08	1.51e-07	0.506	1.42	9.71e-13	5.45e-12	0.842	1.79	50933	Uchl3	ubiquitin carboxyl-terminal esterase L3 (ubiquitin thiolesterase) [Source:MGI Symbol;Acc:MGI:1355274]
ENSMUSG00000041245	4.03	4.04	3.97	3.96	3.6	4.43	0.903	0.924	0.00774	1.01	0.969	0.973	-0.00255	-1	5.32e-12	2.63e-11	0.838	1.79	279561	Wnk3	WNK lysine deficient protein kinase 3 [Source:MGI Symbol;Acc:MGI:2652875]
ENSMUSG00000090862	2.45	3.07	2.35	3.11	1.77	2.63	8.4e-06	2.44e-05	0.614	1.53	5.21e-07	1.42e-06	0.75	1.68	2.42e-06	5.29e-06	0.843	1.79	68052	Rps13	ribosomal protein S13 [Source:MGI Symbol;Acc:MGI:1915302]
ENSMUSG00000049871	0.989	0.573	0.244	0.995	0.743	1.57	0.0629	0.091	-0.428	-1.35	0.00291	0.00474	0.766	1.7	0.000325	0.000555	0.838	1.79	268857	Nlrc3	NLR family, CARD domain containing 3 [Source:MGI Symbol;Acc:MGI:2444070]
ENSMUSG00000096917	1.06	1.12	1.3	1.06	1.25	2.08	0.743	0.791	0.0612	1.04	0.173	0.211	-0.251	-1.19	1.9e-05	3.73e-05	0.843	1.79		2500002B13Rik	RIKEN cDNA 2500002B13 gene [Source:MGI Symbol;Acc:MGI:1925603]
ENSMUSG00000084106	-0.655	-0.865	-1.59	-0.624	-0.64	0.178	0.572	0.639	-0.224	-1.17	0.027	0.0379	1.02	2.02	0.0234	0.0319	0.841	1.79		Gm6136	predicted pseudogene 6136 [Source:MGI Symbol;Acc:MGI:3646897]
ENSMUSG00000028132	-0.688	-0.836	-0.372	-1.04	-0.43	0.369	0.689	0.744	-0.15	-1.11	0.101	0.129	-0.626	-1.54	0.0124	0.0175	0.84	1.79	99887	Tmem56	transmembrane protein 56 [Source:MGI Symbol;Acc:MGI:1923195]
ENSMUSG00000082927	-1.18	-1.39	-1.91	-1.07	-1.55	-0.711	0.643	0.704	-0.199	-1.15	0.0637	0.084	0.872	1.83	0.0562	0.0725	0.84	1.79		Gm5863	predicted gene 5863 [Source:MGI Symbol;Acc:MGI:3648580]
ENSMUSG00000030935	-0.799	-1.34	-1.23	-1.93	-1.75	-0.913	0.189	0.245	-0.536	-1.45	0.159	0.194	-0.656	-1.58	0.0626	0.0802	0.844	1.79	20216	Acsm3	acyl-CoA synthetase medium-chain family member 3 [Source:MGI Symbol;Acc:MGI:99538]
ENSMUSG00000072972	-1.05	-1.45	-1.79	-1.18	-1.8	-0.917	0.345	0.415	-0.442	-1.36	0.228	0.271	0.599	1.51	0.0929	0.116	0.842	1.79	11498	Adam4	a disintegrin and metallopeptidase domain 4 [Source:MGI Symbol;Acc:MGI:104731]
ENSMUSG00000107570	-1.1	-0.645	-1.53	-0.583	-3.04	-2.35	0.428	0.5	0.429	1.35	0.103	0.131	0.951	1.93	0.328	0.372	0.838	1.79		Gm44207	predicted gene, 44207 [Source:MGI Symbol;Acc:MGI:5690599]
ENSMUSG00000036040	-2.85	-2.74	-2.42	-2.68	-1.55	-0.674	0.863	0.892	0.103	1.07	0.687	0.724	-0.228	-1.17	0.0503	0.0654	0.839	1.79	77794	Adamtsl2	ADAMTS-like 2 [Source:MGI Symbol;Acc:MGI:1925044]
ENSMUSG00000046324	7.35	8.13	7.14	7.84	7.21	8.04	1.54e-17	5.6e-16	0.787	1.73	3.46e-16	5.17e-15	0.705	1.63	8.51e-18	1.44e-16	0.829	1.78	226090	Ermp1	endoplasmic reticulum metallopeptidase 1 [Source:MGI Symbol;Acc:MGI:106250]
ENSMUSG00000031885	7.5	8.05	7.35	7.87	7.39	8.22	1.76e-15	3.8e-14	0.55	1.46	9.4e-15	1.03e-13	0.519	1.43	2.2e-19	5.51e-18	0.831	1.78	12400	Cbfb	core binding factor beta [Source:MGI Symbol;Acc:MGI:99851]
ENSMUSG00000024999	6.19	7	5.71	6.77	5.47	6.3	2.62e-16	7.04e-15	0.806	1.75	3.58e-18	8.99e-17	1.05	2.08	4.77e-15	4.18e-14	0.835	1.78	57753	Noc3l	NOC3 like DNA replication regulator [Source:MGI Symbol;Acc:MGI:1932610]
ENSMUSG00000056209	5.2	5.91	5.03	6	4.75	5.57	1.44e-14	2.45e-13	0.716	1.64	3.12e-17	6.17e-16	0.964	1.95	1.07e-14	8.76e-14	0.828	1.78	18150	Npm3	nucleoplasmin 3 [Source:MGI Symbol;Acc:MGI:894653]
ENSMUSG00000030268	7.81	8.41	7.05	7.9	7.15	7.98	8.69e-13	9.69e-12	0.595	1.51	1.97e-15	2.47e-14	0.856	1.81	3.59e-15	3.24e-14	0.831	1.78	12035	Bcat1	branched chain aminotransferase 1, cytosolic [Source:MGI Symbol;Acc:MGI:104861]
ENSMUSG00000049327	7.12	7.55	6.91	7.61	6.95	7.78	2.78e-10	1.83e-09	0.434	1.35	2e-14	2.01e-13	0.698	1.62	4.52e-16	4.98e-15	0.83	1.78	67956	Kmt5a	lysine methyltransferase 5A [Source:MGI Symbol;Acc:MGI:1915206]
ENSMUSG00000039108	6.13	6.39	5.87	6.33	5.61	6.45	8.16e-08	3.39e-07	0.263	1.2	2.85e-12	1.85e-11	0.468	1.38	2.79e-17	4.1e-16	0.834	1.78	241846	Lsm14b	LSM family member 14B [Source:MGI Symbol;Acc:MGI:3040677]
ENSMUSG00000026019	5.53	6.18	5.18	6.25	4.96	5.78	5.88e-12	5.46e-11	0.658	1.58	5.08e-16	7.31e-15	1.07	2.1	9.18e-13	5.17e-12	0.835	1.78	57750	Wdr12	WD repeat domain 12 [Source:MGI Symbol;Acc:MGI:1927241]
ENSMUSG00000046791	4.53	5.37	3.99	5.02	3.76	4.59	2.51e-14	4.02e-13	0.845	1.8	8.86e-15	9.7e-14	1.02	2.03	7.9e-12	3.8e-11	0.835	1.78	71952	Riox1	ribosomal oxygenase 1 [Source:MGI Symbol;Acc:MGI:1919202]
ENSMUSG00000063524	6.98	7.06	7.08	7.32	7.36	8.2	0.0244	0.0386	0.0879	1.06	8.95e-07	2.35e-06	0.235	1.18	2.65e-18	5.05e-17	0.835	1.78	13806	Eno1	enolase 1, alpha non-neuron [Source:MGI Symbol;Acc:MGI:95393]
ENSMUSG00000036825	5.27	5.64	5.27	5.85	5.22	6.05	7.81e-09	3.93e-08	0.378	1.3	9.23e-13	6.57e-12	0.585	1.5	5.62e-16	6.08e-15	0.835	1.78	99167	Ssx2ip	synovial sarcoma, X 2 interacting protein [Source:MGI Symbol;Acc:MGI:2139150]
ENSMUSG00000020988	4.43	5.22	4.39	5.22	4.31	5.14	8.8e-13	9.8e-12	0.784	1.72	2.73e-13	2.14e-12	0.832	1.78	8.03e-13	4.56e-12	0.832	1.78	217666	L2hgdh	L-2-hydroxyglutarate dehydrogenase [Source:MGI Symbol;Acc:MGI:2384968]
ENSMUSG00000089774	7.04	6.88	7.3	7.68	7.35	8.17	0.0011	0.00225	-0.169	-1.12	4.9e-09	1.81e-08	0.377	1.3	3.26e-16	3.71e-15	0.828	1.78	53881	Slc5a3	solute carrier family 5 (inositol transporters), member 3 [Source:MGI Symbol;Acc:MGI:1858226]
ENSMUSG00000028078	4.19	5.03	3.74	4.95	3.42	4.26	4.51e-11	3.48e-10	0.852	1.8	2.28e-13	1.82e-12	1.22	2.32	1.12e-08	3.31e-08	0.834	1.78	70762	Dclk2	doublecortin-like kinase 2 [Source:MGI Symbol;Acc:MGI:1918012]
ENSMUSG00000075470	6.79	6.92	6.83	7.19	6.73	7.56	0.0113	0.0191	0.127	1.09	3.07e-08	1e-07	0.365	1.29	2.12e-15	2.01e-14	0.829	1.78	380959	Alg10b	asparagine-linked glycosylation 10B (alpha-1,2-glucosyltransferase) [Source:MGI Symbol;Acc:MGI:2146159]
ENSMUSG00000078941	4.39	4.82	4.4	5.15	4.35	5.18	1.29e-06	4.32e-06	0.424	1.34	2.86e-11	1.55e-10	0.737	1.67	4.69e-12	2.34e-11	0.833	1.78	108143 /// 102216272	Ak6	adenylate kinase 6 [Source:MGI Symbol;Acc:MGI:5510732]
ENSMUSG00000037580	3.24	4.36	2.6	3.82	2.18	3.01	6.99e-12	6.37e-11	1.13	2.19	7.82e-11	3.97e-10	1.23	2.34	3.13e-06	6.76e-06	0.835	1.78	14528	Gch1	GTP cyclohydrolase 1 [Source:MGI Symbol;Acc:MGI:95675]
ENSMUSG00000026107	4.69	5.09	4.42	5.06	4.89	5.71	2.1e-05	5.74e-05	0.394	1.31	2.61e-08	8.6e-08	0.638	1.56	1.42e-11	6.57e-11	0.832	1.78	109019	Nabp1	nucleic acid binding protein 1 [Source:MGI Symbol;Acc:MGI:1923258]
ENSMUSG00000090673	3.55	3.56	3.39	3.75	3.36	4.19	0.997	0.997	-0.000326	-1	8.27e-05	0.000165	0.367	1.29	9.59e-11	3.91e-10	0.833	1.78		Gm340	predicted gene 340 [Source:MGI Symbol;Acc:MGI:2685186]
ENSMUSG00000056724	1.77	2.25	1.65	2.78	1.34	2.2	0.00644	0.0114	0.475	1.39	1.21e-07	3.6e-07	1.13	2.19	0.00011	0.000198	0.832	1.78	235627	Nbeal2	neurobeachin-like 2 [Source:MGI Symbol;Acc:MGI:2448554]
ENSMUSG00000026383	2.16	2.71	2.35	2.84	2.77	3.59	0.0007	0.00148	0.534	1.45	0.000966	0.00167	0.486	1.4	8.92e-08	2.33e-07	0.835	1.78	226352	Epb41l5	erythrocyte membrane protein band 4.1 like 5 [Source:MGI Symbol;Acc:MGI:103006]
ENSMUSG00000040219	2.95	2.6	2.83	3.04	2.96	3.77	0.00574	0.0103	-0.353	-1.28	0.0672	0.0883	0.209	1.16	1.33e-08	3.88e-08	0.833	1.78	235330	Ttc12	tetratricopeptide repeat domain 12 [Source:MGI Symbol;Acc:MGI:2444588]
ENSMUSG00000039745	2.28	2.15	2.24	1.85	2.91	3.74	0.485	0.555	-0.108	-1.08	0.0325	0.0449	-0.368	-1.29	6.77e-08	1.8e-07	0.835	1.78	53415	Htatip2	HIV-1 Tat interactive protein 2 [Source:MGI Symbol;Acc:MGI:1859271]
ENSMUSG00000019478	2.74	2.51	2.87	3.01	2.48	3.3	0.11	0.151	-0.205	-1.15	0.22	0.263	0.138	1.1	2.75e-07	6.75e-07	0.833	1.78	19341	Rab4a	RAB4A, member RAS oncogene family [Source:MGI Symbol;Acc:MGI:105069]
ENSMUSG00000054136	2.04	2.55	0.554	0.805	0.835	1.67	0.000196	0.000456	0.521	1.43	0.229	0.272	0.251	1.19	8.19e-05	0.000149	0.833	1.78	223780	Adm2	adrenomedullin 2 [Source:MGI Symbol;Acc:MGI:2675256]
ENSMUSG00000034161	1.5	1.04	1.24	1.11	1.27	2.08	0.0272	0.0427	-0.451	-1.37	0.514	0.561	-0.13	-1.09	6.28e-05	0.000116	0.836	1.78	20289	Scx	scleraxis [Source:MGI Symbol;Acc:MGI:102934]
ENSMUSG00000097966	-1.86	-1.98	-1.61	-0.894	-1.31	-0.476	0.79	0.831	-0.118	-1.09	0.0745	0.0973	0.693	1.62	0.0239	0.0325	0.835	1.78		Gm9423	predicted gene 9423 [Source:MGI Symbol;Acc:MGI:3647501]
ENSMUSG00000071724	-0.958	-0.831	-1.62	-1.92	-1.57	-0.719	0.741	0.789	0.117	1.08	0.49	0.538	-0.306	-1.24	0.0398	0.0525	0.834	1.78	100503915	Smpd5	sphingomyelin phosphodiesterase 5 [Source:MGI Symbol;Acc:MGI:3709877]
ENSMUSG00000082362	-1.54	-1.98	-0.712	-1.26	-1.11	-0.213	0.462	0.533	-0.429	-1.35	0.311	0.358	-0.488	-1.4	0.0721	0.0915	0.835	1.78		Gm5187	predicted gene 5187 [Source:MGI Symbol;Acc:MGI:3644132]
ENSMUSG00000108176	-1.56	-1.35	-0.701	-0.782	-1.22	-0.405	0.655	0.714	0.209	1.16	0.85	0.871	-0.0731	-1.05	0.0496	0.0645	0.83	1.78		Gm43965	predicted gene, 43965 [Source:MGI Symbol;Acc:MGI:5690357]
ENSMUSG00000020361	8.88	9.27	8.59	9.26	8.46	9.28	4.68e-14	6.96e-13	0.388	1.31	3.33e-19	1.15e-17	0.673	1.59	4.27e-21	1.81e-19	0.826	1.77	15525	Hspa4	heat shock protein 4 [Source:MGI Symbol;Acc:MGI:1342292]
ENSMUSG00000022752	8.04	8.61	7.77	8.69	7.7	8.53	1.37e-15	3.06e-14	0.572	1.49	4.09e-20	1.89e-18	0.922	1.9	7.69e-19	1.65e-17	0.827	1.77	28185	Tomm70a	translocase of outer mitochondrial membrane 70 homolog A (yeast) [Source:MGI Symbol;Acc:MGI:106295]
ENSMUSG00000109324	7.75	8.04	7.77	8.44	7.68	8.5	2.85e-09	1.56e-08	0.285	1.22	3.28e-17	6.41e-16	0.671	1.59	4.26e-19	9.82e-18	0.825	1.77	15469	Prmt1	protein arginine N-methyltransferase 1 [Source:MGI Symbol;Acc:MGI:107846]
ENSMUSG00000001627	7.03	7.59	6.67	7.54	6.81	7.63	2.55e-13	3.32e-12	0.556	1.47	2.65e-17	5.34e-16	0.877	1.84	9.99e-17	1.3e-15	0.822	1.77	15982	Ifrd1	interferon-related developmental regulator 1 [Source:MGI Symbol;Acc:MGI:1316717]
ENSMUSG00000031432	5.84	6.38	5.8	6.42	5.75	6.57	1.29e-12	1.38e-11	0.541	1.46	6.93e-14	6.14e-13	0.621	1.54	2.06e-16	2.48e-15	0.824	1.77	19139	Prps1	phosphoribosyl pyrophosphate synthetase 1 [Source:MGI Symbol;Acc:MGI:97775]
ENSMUSG00000053289	5.6	6.23	5.33	5.97	5.31	6.13	1.31e-13	1.81e-12	0.632	1.55	3.42e-13	2.63e-12	0.642	1.56	2.2e-15	2.08e-14	0.82	1.77	77591	Ddx10	DEAD (Asp-Glu-Ala-Asp) box polypeptide 10 [Source:MGI Symbol;Acc:MGI:1924841]
ENSMUSG00000047250	7.53	7.78	7.09	7.73	7.47	8.29	3.59e-06	1.11e-05	0.254	1.19	3.28e-13	2.53e-12	0.637	1.55	4.95e-16	5.41e-15	0.821	1.77	19224	Ptgs1	prostaglandin-endoperoxide synthase 1 [Source:MGI Symbol;Acc:MGI:97797]
ENSMUSG00000043183	5	5.51	4.57	5.44	4.4	5.23	5.11e-10	3.18e-09	0.511	1.43	5.66e-14	5.14e-13	0.866	1.82	8.4e-13	4.76e-12	0.824	1.77	319719	Simc1	SUMO-interacting motifs containing 1 [Source:MGI Symbol;Acc:MGI:2442599]
ENSMUSG00000025171	5.55	6.18	5.16	5.9	5.71	6.54	2.63e-11	2.14e-10	0.636	1.55	7.29e-12	4.42e-11	0.738	1.67	6e-14	4.21e-13	0.825	1.77	226122	Ubtd1	ubiquitin domain containing 1 [Source:MGI Symbol;Acc:MGI:2385092]
ENSMUSG00000038816	4.99	5.21	5.15	5.61	5.18	6	0.000358	0.000795	0.22	1.16	2.39e-09	9.35e-09	0.457	1.37	1.04e-14	8.56e-14	0.82	1.77	54366	Ctnnal1	catenin (cadherin associated protein), alpha-like 1 [Source:MGI Symbol;Acc:MGI:1859649]
ENSMUSG00000022020	5.27	5.69	5.15	5.75	4.91	5.73	5.45e-08	2.34e-07	0.429	1.35	1.22e-10	5.98e-10	0.603	1.52	8.39e-13	4.75e-12	0.822	1.77	66897	Naa16	N(alpha)-acetyltransferase 16, NatA auxiliary subunit [Source:MGI Symbol;Acc:MGI:1914147]
ENSMUSG00000040433	5.76	6.22	5.25	5.44	5.23	6.05	1.18e-09	6.91e-09	0.456	1.37	0.00238	0.00392	0.186	1.14	7.1e-14	4.91e-13	0.824	1.77	245007	Zbtb38	zinc finger and BTB domain containing 38 [Source:MGI Symbol;Acc:MGI:2442866]
ENSMUSG00000019773	5.39	5.26	5.69	5.89	5.51	6.34	0.0243	0.0385	-0.136	-1.1	0.000422	0.000764	0.206	1.15	2.62e-14	1.97e-13	0.825	1.77	67141	Fbxo5	F-box protein 5 [Source:MGI Symbol;Acc:MGI:1914391]
ENSMUSG00000032051	4.28	4.22	4.22	4.47	4.58	5.4	0.533	0.603	-0.0463	-1.03	0.00157	0.00265	0.254	1.19	1.56e-12	8.47e-12	0.823	1.77	14148	Fdx1	ferredoxin 1 [Source:MGI Symbol;Acc:MGI:103224]
ENSMUSG00000003153	3.01	3	2.98	2.85	2.92	3.76	0.83	0.866	-0.0197	-1.01	0.167	0.204	-0.133	-1.1	9.75e-10	3.36e-09	0.827	1.77	20527	Slc2a3	solute carrier family 2 (facilitated glucose transporter), member 3 [Source:MGI Symbol;Acc:MGI:95757]
ENSMUSG00000044041	1.8	2.71	0.868	1.68	0.907	1.73	1.94e-07	7.56e-07	0.904	1.87	9.05e-05	0.000179	0.816	1.76	8.93e-05	0.000162	0.827	1.77	16663	Krt13	keratin 13 [Source:MGI Symbol;Acc:MGI:101925]
ENSMUSG00000018470	1.87	1.37	2	1.65	0.848	1.67	0.0025	0.00478	-0.489	-1.4	0.0152	0.0221	-0.349	-1.27	5.59e-05	0.000104	0.823	1.77	16499	Kcnab3	potassium voltage-gated channel, shaker-related subfamily, beta member 3 [Source:MGI Symbol;Acc:MGI:1336208]
ENSMUSG00000092827	-0.276	0.601	0.136	0.973	0.485	1.29	0.00237	0.00455	0.901	1.87	0.0013	0.00222	0.853	1.81	0.000876	0.00142	0.821	1.77		Mir3091	microRNA 3091 [Source:MGI Symbol;Acc:MGI:4834305]
ENSMUSG00000091050	0.484	0.00291	0.453	0.627	0.23	1.03	0.0655	0.0944	-0.501	-1.42	0.495	0.542	0.162	1.12	0.00194	0.00303	0.821	1.77		9330020H09Rik	RIKEN cDNA 9330020H09 gene [Source:MGI Symbol;Acc:MGI:3704457]
ENSMUSG00000095315	-0.424	0.42	-0.413	0.0494	-0.833	0.0583	0.0111	0.0189	0.87	1.83	0.176	0.214	0.46	1.38	0.032	0.0428	0.822	1.77		Gm10130	predicted gene 10130 [Source:MGI Symbol;Acc:MGI:3642547]
ENSMUSG00000100153	0.0677	-0.0696	-0.229	0.115	-0.569	0.219	0.667	0.725	-0.132	-1.1	0.3	0.346	0.326	1.25	0.019	0.0262	0.826	1.77		Gm5601	predicted pseudogene 5601 [Source:MGI Symbol;Acc:MGI:3647492]
ENSMUSG00000084519	-0.403	-0.606	-0.493	-0.378	-1.5	-0.726	0.545	0.614	-0.21	-1.16	0.72	0.754	0.121	1.09	0.058	0.0747	0.82	1.77		Gm22478	predicted gene, 22478 [Source:MGI Symbol;Acc:MGI:5452255]
ENSMUSG00000056682	-0.727	-0.804	-0.899	-0.879	-1.64	-0.851	0.86	0.89	-0.0757	-1.05	0.948	0.955	0.0287	1.02	0.106	0.131	0.827	1.77		4930465K10Rik	RIKEN cDNA 4930465K10 gene [Source:MGI Symbol;Acc:MGI:1914890]
ENSMUSG00000001995	7.56	8.67	6.88	8.19	6.59	7.41	8.64e-22	1.08e-19	1.11	2.16	1.04e-22	1.11e-20	1.31	2.48	3.24e-17	4.69e-16	0.814	1.76	244668	Sipa1l2	signal-induced proliferation-associated 1 like 2 [Source:MGI Symbol;Acc:MGI:2676970]
ENSMUSG00000022234	8.77	9.17	8.64	9.27	8.61	9.42	6.8e-14	9.76e-13	0.407	1.33	5.01e-18	1.21e-16	0.629	1.55	1.5e-20	5.3e-19	0.817	1.76	12465	Cct5	chaperonin containing Tcp1, subunit 5 (epsilon) [Source:MGI Symbol;Acc:MGI:107185]
ENSMUSG00000028953	8	8.37	7.72	8.36	7.58	8.4	3.14e-13	3.97e-12	0.377	1.3	4.19e-18	1.03e-16	0.642	1.56	2.58e-20	8.53e-19	0.818	1.76	27407	Abcf2	ATP-binding cassette, sub-family F (GCN20), member 2 [Source:MGI Symbol;Acc:MGI:1351657]
ENSMUSG00000025613	8.73	9.16	8.73	9.29	8.7	9.52	1.1e-13	1.53e-12	0.425	1.34	2.56e-16	3.96e-15	0.559	1.47	5e-20	1.5e-18	0.817	1.76	12469	Cct8	chaperonin containing Tcp1, subunit 8 (theta) [Source:MGI Symbol;Acc:MGI:107183]
ENSMUSG00000042644	7.31	8.14	6.93	8.02	7.1	7.91	1.91e-16	5.33e-15	0.822	1.77	7.99e-19	2.48e-17	1.09	2.13	5.56e-16	6.02e-15	0.814	1.76	16440	Itpr3	inositol 1,4,5-triphosphate receptor 3 [Source:MGI Symbol;Acc:MGI:96624]
ENSMUSG00000017999	6.98	7.58	6.71	7.72	6.49	7.32	5.78e-14	8.44e-13	0.602	1.52	1.08e-18	3.21e-17	1	2	3.66e-16	4.13e-15	0.818	1.76	228889	Ddx27	DEAD (Asp-Glu-Ala-Asp) box polypeptide 27 [Source:MGI Symbol;Acc:MGI:2385884]
ENSMUSG00000027340	6	6.88	5.77	6.32	5.67	6.49	1.5e-17	5.49e-16	0.876	1.83	1.44e-12	9.89e-12	0.554	1.47	5.96e-16	6.39e-15	0.812	1.76	54338	Slc23a2	solute carrier family 23 (nucleobase transporters), member 2 [Source:MGI Symbol;Acc:MGI:1859682]
ENSMUSG00000025034	6.27	7.22	5.88	6.97	6	6.82	9.64e-16	2.23e-14	0.954	1.94	1.98e-16	3.13e-15	1.09	2.13	1.28e-13	8.43e-13	0.819	1.76	93679	Trim8	tripartite motif-containing 8 [Source:MGI Symbol;Acc:MGI:1933302]
ENSMUSG00000024037	5.88	6.32	5.38	6.38	5.2	6.02	4.01e-10	2.54e-09	0.443	1.36	5.3e-17	9.72e-16	1	2	2.71e-14	2.04e-13	0.817	1.76	57773	Wdr4	WD repeat domain 4 [Source:MGI Symbol;Acc:MGI:1889002]
ENSMUSG00000036356	6.62	6.26	6.95	6.85	6.2	7.02	4.04e-10	2.56e-09	-0.366	-1.29	0.00598	0.00925	-0.0988	-1.07	1.33e-17	2.13e-16	0.817	1.76	234356	Csgalnact1	chondroitin sulfate N-acetylgalactosaminyltransferase 1 [Source:MGI Symbol;Acc:MGI:2442354]
ENSMUSG00000037253	6.38	6.73	6.19	6.56	6.19	7	1.19e-08	5.79e-08	0.352	1.28	8.63e-09	3.07e-08	0.37	1.29	6.69e-16	7.1e-15	0.813	1.76	240396	Mex3c	mex3 RNA binding family member C [Source:MGI Symbol;Acc:MGI:2652843]
ENSMUSG00000084215	5.06	5.13	5.19	5.27	5.43	6.26	0.189	0.244	0.0687	1.05	0.0821	0.106	0.0887	1.06	1.19e-15	1.2e-14	0.819	1.76		Gm11814	predicted gene 11814 [Source:MGI Symbol;Acc:MGI:3650512]
ENSMUSG00000009927	6.4	6.53	6.62	6.83	6.74	7.55	0.102	0.14	0.13	1.09	0.00889	0.0134	0.207	1.15	2.93e-11	1.29e-10	0.813	1.76	75617	Rps25	ribosomal protein S25 [Source:MGI Symbol;Acc:MGI:1922867]
ENSMUSG00000029165	2.75	2.31	3.16	2.59	2.81	3.63	0.0013	0.00262	-0.452	-1.37	2.63e-05	5.59e-05	-0.573	-1.49	2.78e-08	7.77e-08	0.818	1.76	231093	Agbl5	ATP/GTP binding protein-like 5 [Source:MGI Symbol;Acc:MGI:2441745]
ENSMUSG00000048087	3.03	2.98	3.28	3.73	3.27	4.1	0.716	0.768	-0.0461	-1.03	0.00034	0.000623	0.441	1.36	4.51e-08	1.23e-07	0.818	1.76	11615	Gm4737	predicted gene 4737 [Source:MGI Symbol;Acc:MGI:3643647]
ENSMUSG00000021250	0.864	1.5	0.923	1.87	0.93	1.72	0.0163	0.0268	0.629	1.55	0.000303	0.00056	0.967	1.95	0.00232	0.00359	0.816	1.76	14281	Fos	FBJ osteosarcoma oncogene [Source:MGI Symbol;Acc:MGI:95574]
ENSMUSG00000026678	0.539	-0.00858	0.185	-1.35	-0.273	0.537	0.0481	0.0715	-0.551	-1.47	0.0002	0.000379	-1.53	-2.89	0.00795	0.0115	0.815	1.76	19737	Rgs5	regulator of G-protein signaling 5 [Source:MGI Symbol;Acc:MGI:1098434]
ENSMUSG00000103901	0.497	1.13	0.796	1.18	0.00684	0.866	0.0107	0.0182	0.641	1.56	0.092	0.118	0.381	1.3	0.00578	0.00852	0.815	1.76		Gm37499	predicted gene, 37499 [Source:MGI Symbol;Acc:MGI:5610727]
ENSMUSG00000074284	-0.632	-0.791	-0.623	-0.326	-1.01	-0.153	0.736	0.785	-0.124	-1.09	0.417	0.466	0.281	1.22	0.0342	0.0455	0.813	1.76		Gm10658	predicted gene 10658 [Source:MGI Symbol;Acc:MGI:3642856]
ENSMUSG00000011256	6.63	8.15	5.96	7.79	5.96	6.77	1.02e-23	2.9e-21	1.52	2.87	1.41e-24	3.24e-22	1.83	3.55	8.59e-16	8.83e-15	0.804	1.75	11492	Adam19	a disintegrin and metallopeptidase domain 19 (meltrin beta) [Source:MGI Symbol;Acc:MGI:105377]
ENSMUSG00000034928	6.7	7.34	6.43	7.25	6.3	7.11	8.08e-15	1.46e-13	0.641	1.56	8.21e-17	1.44e-15	0.815	1.76	2.38e-16	2.81e-15	0.806	1.75	105239	Rnf44	ring finger protein 44 [Source:MGI Symbol;Acc:MGI:2145310]
ENSMUSG00000043091	6.38	6.87	6.28	6.97	6.41	7.22	1.6e-11	1.36e-10	0.494	1.41	1.4e-14	1.47e-13	0.693	1.62	3.86e-16	4.34e-15	0.804	1.75	22146	Tuba1c	tubulin, alpha 1C [Source:MGI Symbol;Acc:MGI:1095409]
ENSMUSG00000027108	6.32	6.54	6.51	7	6.38	7.19	3.01e-06	9.45e-06	0.222	1.17	5.44e-13	4.05e-12	0.49	1.4	1.5e-17	2.37e-16	0.806	1.75	67059	Ola1	Obg-like ATPase 1 [Source:MGI Symbol;Acc:MGI:1914309]
ENSMUSG00000015937	7.11	7.09	7.19	7.39	7.04	7.84	0.41	0.482	-0.0264	-1.02	1.19e-06	3.07e-06	0.199	1.15	8.17e-19	1.74e-17	0.804	1.75	26914	H2afy	H2A histone family, member Y [Source:MGI Symbol;Acc:MGI:1349392]
ENSMUSG00000040661	6.18	6.74	6.05	6.61	5.9	6.71	3.04e-12	3e-11	0.561	1.48	6.77e-12	4.14e-11	0.552	1.47	3.97e-15	3.54e-14	0.808	1.75	81000	Rad54l2	RAD54 like 2 (S. cerevisiae) [Source:MGI Symbol;Acc:MGI:1933196]
ENSMUSG00000020561	4.46	5.24	4.04	5.04	4.07	4.88	4.03e-13	4.92e-12	0.786	1.72	2.42e-14	2.39e-13	0.993	1.99	4.23e-12	2.12e-11	0.806	1.75	28071	Twistnb	twist basic helix-loop-helix transcription factor 1 neighbor [Source:MGI Symbol;Acc:MGI:106292]
ENSMUSG00000042462	5.41	5.82	5.44	6.29	5.37	6.19	3.08e-08	1.38e-07	0.415	1.33	7.76e-15	8.57e-14	0.847	1.8	5.26e-14	3.75e-13	0.806	1.75	66422	Dctpp1	dCTP pyrophosphatase 1 [Source:MGI Symbol;Acc:MGI:1913672]
ENSMUSG00000028019	5.15	5.53	5.17	5.64	5.43	6.24	1.75e-08	8.22e-08	0.379	1.3	2.98e-10	1.36e-09	0.464	1.38	5.81e-16	6.25e-15	0.807	1.75	54635	Pdgfc	platelet-derived growth factor, C polypeptide [Source:MGI Symbol;Acc:MGI:1859631]
ENSMUSG00000020180	7.62	7.9	7.82	8.23	7.55	8.36	9.91e-07	3.39e-06	0.277	1.21	1.02e-09	4.26e-09	0.4	1.32	7.37e-16	7.73e-15	0.81	1.75	67332	Snrpd3	small nuclear ribonucleoprotein D3 [Source:MGI Symbol;Acc:MGI:1914582]
ENSMUSG00000024580	4.54	5.07	4.35	4.97	4.29	5.09	3.35e-10	2.16e-09	0.524	1.44	2.19e-11	1.21e-10	0.628	1.55	2.05e-13	1.3e-12	0.806	1.75	17714	Grpel2	GrpE-like 2, mitochondrial [Source:MGI Symbol;Acc:MGI:1334416]
ENSMUSG00000031488	4.84	5.32	4.76	5.25	4.56	5.36	3.35e-10	2.16e-09	0.486	1.4	4.24e-10	1.89e-09	0.49	1.4	4.29e-14	3.11e-13	0.805	1.75	75767	Rab11fip1	RAB11 family interacting protein 1 (class I) [Source:MGI Symbol;Acc:MGI:1923017]
ENSMUSG00000019878	5.1	5.07	5.17	5.31	5.01	5.82	0.506	0.576	-0.0334	-1.02	0.0065	0.00999	0.141	1.1	8.56e-15	7.15e-14	0.807	1.75	15500	Hsf2	heat shock factor 2 [Source:MGI Symbol;Acc:MGI:96239]
ENSMUSG00000027134	4.89	5.02	4.42	5.16	4.11	4.92	0.048	0.0714	0.126	1.09	4.31e-11	2.28e-10	0.736	1.67	6.15e-11	2.58e-10	0.807	1.75	99010	Lpcat4	lysophosphatidylcholine acyltransferase 4 [Source:MGI Symbol;Acc:MGI:2138993]
ENSMUSG00000020387	4.61	4.91	4.21	4.68	3.72	4.53	5.97e-06	1.78e-05	0.303	1.23	2.26e-08	7.55e-08	0.472	1.39	1.03e-11	4.88e-11	0.811	1.75	76901	Jade2	jade family PHD finger 2 [Source:MGI Symbol;Acc:MGI:1924151]
ENSMUSG00000075229	4.77	4.87	4.64	4.96	4.6	5.41	0.126	0.17	0.0943	1.07	2.98e-05	6.28e-05	0.308	1.24	1.05e-12	5.86e-12	0.805	1.75	381045	Ccdc58	coiled-coil domain containing 58 [Source:MGI Symbol;Acc:MGI:2146423]
ENSMUSG00000041453	3.83	4.05	3.55	3.96	3.21	4.02	0.00488	0.00885	0.209	1.16	8.37e-06	1.91e-05	0.406	1.33	3.39e-10	1.26e-09	0.81	1.75	19933 /// 100043348	Rpl21	ribosomal protein L21 [Source:MGI Symbol;Acc:MGI:1278340]
ENSMUSG00000030031	2.93	3.65	2.89	3.67	2.19	3.03	2.33e-07	8.95e-07	0.718	1.64	5.78e-08	1.81e-07	0.782	1.72	2.3e-06	5.05e-06	0.809	1.75	243574	Kbtbd8	kelch repeat and BTB (POZ) domain containing 8 [Source:MGI Symbol;Acc:MGI:2661430]
ENSMUSG00000046572	3.86	4.01	3.67	3.88	3.18	4	0.0642	0.0926	0.133	1.1	0.00848	0.0128	0.207	1.15	5.87e-10	2.1e-09	0.807	1.75	100515	Zfp518b	zinc finger protein 518B [Source:MGI Symbol;Acc:MGI:2140750]
ENSMUSG00000046721	2.45	2.68	2.39	2.89	2.53	3.36	0.0747	0.106	0.219	1.16	0.000189	0.00036	0.506	1.42	1.15e-07	2.97e-07	0.803	1.75		Rpl14-ps1	ribosomal protein L14, pseudogene 1 [Source:MGI Symbol;Acc:MGI:3710579]
ENSMUSG00000063145	3.02	2.94	3.07	3.01	2.87	3.66	0.475	0.546	-0.0788	-1.06	0.554	0.6	-0.0635	-1.04	4.47e-08	1.22e-07	0.811	1.75	72569	Bbs5	Bardet-Biedl syndrome 5 (human) [Source:MGI Symbol;Acc:MGI:1919819]
ENSMUSG00000031709	1.66	1.86	1.74	1.9	1.83	2.63	0.153	0.202	0.21	1.16	0.298	0.344	0.147	1.11	1.37e-06	3.09e-06	0.807	1.75	71310	Tbc1d9	TBC1 domain family, member 9 [Source:MGI Symbol;Acc:MGI:1918560]
ENSMUSG00000053038	0.529	0.743	0.59	0.768	0.491	1.29	0.282	0.349	0.208	1.15	0.378	0.427	0.167	1.12	0.000153	0.00027	0.811	1.75		Gm6180	predicted pseudogene 6180 [Source:MGI Symbol;Acc:MGI:3643972]
ENSMUSG00000067161	-0.0701	0.643	0.269	0.857	0.0606	0.898	0.0165	0.0271	0.698	1.62	0.0311	0.0432	0.566	1.48	0.00532	0.00787	0.803	1.75		Gm5560	predicted pseudogene 5560 [Source:MGI Symbol;Acc:MGI:3647980]
ENSMUSG00000043024	-1.88	-1.04	-2.26	-1.14	-2.35	-1.52	0.032	0.0494	0.871	1.83	0.012	0.0177	1.11	2.15	0.0761	0.0964	0.809	1.75		Gm16433	predicted gene 16433 [Source:MGI Symbol;Acc:MGI:3645626]
ENSMUSG00000090397	-1.15	-0.486	-1.48	-0.504	-1.75	-0.983	0.096	0.133	0.657	1.58	0.0282	0.0394	0.932	1.91	0.0819	0.103	0.81	1.75		Gm17096	predicted gene 17096 [Source:MGI Symbol;Acc:MGI:4937923]
ENSMUSG00000098232	-1.88	-1.12	-1.2	-1	-0.729	0.0701	0.0639	0.0923	0.761	1.7	0.605	0.648	0.184	1.14	0.0113	0.016	0.808	1.75		Gm3671	predicted gene 3671 [Source:MGI Symbol;Acc:MGI:3781847]
ENSMUSG00000015501	6.02	7.48	5.69	6.97	5.8	6.59	1.54e-21	1.77e-19	1.46	2.75	1.64e-19	6.14e-18	1.28	2.43	1.21e-14	9.78e-14	0.796	1.74	15273	Hivep2	human immunodeficiency virus type I enhancer binding protein 2 [Source:MGI Symbol;Acc:MGI:1338076]
ENSMUSG00000037824	5.35	6.26	5.28	6.42	5.65	6.44	9.01e-18	3.43e-16	0.911	1.88	5.36e-20	2.4e-18	1.14	2.21	7.41e-17	9.96e-16	0.797	1.74	52588	Tspan14	tetraspanin 14 [Source:MGI Symbol;Acc:MGI:1196325]
ENSMUSG00000028367	8.08	8.23	8.15	8.47	8.62	9.42	2.15e-05	5.87e-05	0.145	1.11	2.32e-11	1.28e-10	0.321	1.25	1.5e-20	5.3e-19	0.8	1.74	22166	Txn1	thioredoxin 1 [Source:MGI Symbol;Acc:MGI:98874]
ENSMUSG00000026245	6.61	7.13	6.37	7.1	6.2	7.01	3.43e-13	4.28e-12	0.516	1.43	3.29e-16	4.95e-15	0.731	1.66	9.95e-17	1.3e-15	0.802	1.74	23874	Farsb	phenylalanyl-tRNA synthetase, beta subunit [Source:MGI Symbol;Acc:MGI:1346035]
ENSMUSG00000004929	7.44	8.1	6.98	7.93	6.56	7.36	5.7e-14	8.33e-13	0.656	1.58	5.32e-17	9.73e-16	0.944	1.92	1.29e-14	1.04e-13	0.799	1.74	50492	Thop1	thimet oligopeptidase 1 [Source:MGI Symbol;Acc:MGI:1354165]
ENSMUSG00000032112	5.23	5.86	4.99	5.78	5.21	6	4.66e-14	6.95e-13	0.638	1.56	1.03e-15	1.38e-14	0.795	1.74	4.64e-16	5.1e-15	0.796	1.74	60409	Trappc4	trafficking protein particle complex 4 [Source:MGI Symbol;Acc:MGI:1926211]
ENSMUSG00000022247	6.44	7.02	6.37	6.96	6.26	7.06	3.95e-14	6e-13	0.574	1.49	2.58e-14	2.53e-13	0.592	1.51	5.31e-17	7.39e-16	0.801	1.74	67832	Brix1	BRX1, biogenesis of ribosomes [Source:MGI Symbol;Acc:MGI:1915082]
ENSMUSG00000042699	8.56	8.86	8.63	9.11	8.48	9.28	3.79e-09	2.03e-08	0.298	1.23	2.46e-13	1.95e-12	0.476	1.39	3.89e-18	7.14e-17	0.796	1.74	13211	Dhx9	DEAH (Asp-Glu-Ala-His) box polypeptide 9 [Source:MGI Symbol;Acc:MGI:108177]
ENSMUSG00000022285	7.13	7.47	7.07	7.47	7.32	8.12	3.48e-10	2.24e-09	0.34	1.27	9.79e-12	5.79e-11	0.409	1.33	1.92e-18	3.81e-17	0.799	1.74	22631	Ywhaz	tyrosine 3-monooxygenase/tryptophan 5-monooxygenase activation protein, zeta polypeptide [Source:MGI Symbol;Acc:MGI:109484]
ENSMUSG00000040521	5.5	5.68	5.35	5.92	5.27	6.07	0.000228	0.000524	0.176	1.13	4.41e-13	3.33e-12	0.577	1.49	5.97e-16	6.4e-15	0.799	1.74	66399	Tsfm	Ts translation elongation factor, mitochondrial [Source:MGI Symbol;Acc:MGI:1913649]
ENSMUSG00000005667	7.77	8.13	6.84	7.47	6.94	7.74	5.17e-09	2.69e-08	0.362	1.29	7.64e-13	5.52e-12	0.629	1.55	3.53e-15	3.19e-14	0.8	1.74	17768	Mthfd2	methylenetetrahydrofolate dehydrogenase (NAD+ dependent), methenyltetrahydrofolate cyclohydrolase [Source:MGI Symbol;Acc:MGI:1338850]
ENSMUSG00000041040	4.83	5.37	4.68	5.09	5.11	5.91	1.51e-11	1.29e-10	0.536	1.45	8.15e-09	2.91e-08	0.408	1.33	5.06e-16	5.52e-15	0.802	1.74	72750	Fam117b	family with sequence similarity 117, member B [Source:MGI Symbol;Acc:MGI:1920000]
ENSMUSG00000003269	5.57	6.04	5.71	6.15	5.78	6.58	1.47e-10	1.03e-09	0.472	1.39	2.9e-10	1.33e-09	0.441	1.36	7.78e-16	8.1e-15	0.795	1.74	19158	Cyth2	cytohesin 2 [Source:MGI Symbol;Acc:MGI:1334255]
ENSMUSG00000028261	5.63	6.21	5.22	6.36	4.76	5.55	5.21e-10	3.24e-09	0.581	1.5	1.25e-15	1.64e-14	1.14	2.2	8.24e-11	3.39e-10	0.798	1.74	68493	Ndufaf4	NADH dehydrogenase (ubiquinone) 1 alpha subcomplex, assembly factor 4 [Source:MGI Symbol;Acc:MGI:1915743]
ENSMUSG00000031939	4.68	5.2	4.53	5.23	4.4	5.19	4.06e-09	2.15e-08	0.513	1.43	1.52e-11	8.63e-11	0.699	1.62	2.89e-12	1.49e-11	0.799	1.74	75316	Taf1d	TATA-box binding protein associated factor, RNA polymerase I, D [Source:MGI Symbol;Acc:MGI:1922566]
ENSMUSG00000042104	4.77	5.22	4.67	5.09	4.3	5.11	1.85e-09	1.04e-08	0.459	1.37	1.46e-08	5.03e-08	0.423	1.34	2.87e-13	1.76e-12	0.802	1.74	66435	Uggt2	UDP-glucose glycoprotein glucosyltransferase 2 [Source:MGI Symbol;Acc:MGI:1913685]
ENSMUSG00000028848	4.72	5.19	4.36	5.12	4.26	5.06	3.63e-07	1.34e-06	0.47	1.38	2.98e-10	1.37e-09	0.751	1.68	2.17e-10	8.29e-10	0.803	1.74	100210	Gpn2	GPN-loop GTPase 2 [Source:MGI Symbol;Acc:MGI:2140368]
ENSMUSG00000039774	3.57	4.21	2.92	3.91	2.35	3.16	2.35e-08	1.08e-07	0.64	1.56	1.8e-10	8.57e-10	0.988	1.98	6.19e-07	1.45e-06	0.801	1.74	230145	Galnt12	polypeptide N-acetylgalactosaminyltransferase 12 [Source:MGI Symbol;Acc:MGI:2444664]
ENSMUSG00000021411	5.26	4.97	4.78	4.87	4.11	4.9	7.81e-06	2.28e-05	-0.292	-1.22	0.129	0.161	0.0868	1.06	6.12e-12	3e-11	0.802	1.74	66895	Pxdc1	PX domain containing 1 [Source:MGI Symbol;Acc:MGI:1914145]
ENSMUSG00000075054	3.53	4.09	3.16	3.92	2.8	3.6	8.14e-06	2.37e-05	0.552	1.47	3.48e-07	9.72e-07	0.749	1.68	1.26e-06	2.84e-06	0.798	1.74	67008	Yae1d1	Yae1 domain containing 1 [Source:MGI Symbol;Acc:MGI:1914258]
ENSMUSG00000060860	3.82	3.99	3.98	4.19	3.94	4.74	0.0427	0.0642	0.183	1.13	0.0176	0.0254	0.205	1.15	3.46e-10	1.28e-09	0.797	1.74	77891	Ube2s	ubiquitin-conjugating enzyme E2S [Source:MGI Symbol;Acc:MGI:1925141]
ENSMUSG00000057069	2.02	2.11	2.31	1.98	1.82	2.61	0.468	0.539	0.0845	1.06	0.00868	0.0131	-0.321	-1.25	3.32e-07	8.07e-07	0.797	1.74	67475	Ero1lb	ERO1-like beta (S. cerevisiae) [Source:MGI Symbol;Acc:MGI:1914725]
ENSMUSG00000057329	2.53	2.44	2.3	3	2.26	3.03	0.615	0.678	-0.0774	-1.06	7.68e-05	0.000154	0.69	1.61	1.75e-05	3.46e-05	0.801	1.74	12043	Bcl2	B cell leukemia/lymphoma 2 [Source:MGI Symbol;Acc:MGI:88138]
ENSMUSG00000093424	-0.0504	0.472	0.0747	0.743	-0.119	0.673	0.0828	0.117	0.489	1.4	0.0164	0.0238	0.656	1.58	0.00739	0.0108	0.797	1.74		6330562C20Rik	RIKEN cDNA 6330562C20 gene [Source:MGI Symbol;Acc:MGI:1923443]
ENSMUSG00000042357	-0.118	0.652	-0.779	-0.491	-0.376	0.414	0.00827	0.0144	0.801	1.74	0.437	0.486	0.283	1.22	0.0151	0.021	0.802	1.74	14622	Gjb5	gap junction protein, beta 5 [Source:MGI Symbol;Acc:MGI:95723]
ENSMUSG00000083362	0.218	0.313	0.319	0.542	0.399	1.23	0.694	0.749	0.0979	1.07	0.299	0.345	0.247	1.19	0.00106	0.00171	0.798	1.74		Gm8606	predicted gene 8606 [Source:MGI Symbol;Acc:MGI:3646345]
ENSMUSG00000038605	-0.422	-1.19	-0.0605	-0.156	0.272	1.05	0.0611	0.0887	-0.759	-1.69	0.731	0.765	-0.109	-1.08	0.00469	0.00699	0.798	1.74	229011	Samd10	sterile alpha motif domain containing 10 [Source:MGI Symbol;Acc:MGI:2443872]
ENSMUSG00000081721	-3.04	-2.23	-2.42	-1.38	-1.67	-0.89	0.196	0.252	0.808	1.75	0.0587	0.0779	1.02	2.03	0.0891	0.112	0.797	1.74		Gm13882	predicted gene 13882 [Source:MGI Symbol;Acc:MGI:3650052]
ENSMUSG00000020081	-1.42	-2.11	-1.76	-1.93	-2.28	-1.45	0.206	0.263	-0.714	-1.64	0.71	0.745	-0.208	-1.16	0.174	0.208	0.799	1.74	21337	Tacr2	tachykinin receptor 2 [Source:MGI Symbol;Acc:MGI:98477]
ENSMUSG00000041540	5.11	6.51	4.63	6.06	4.83	5.62	4.67e-21	4.81e-19	1.4	2.63	3.86e-20	1.8e-18	1.44	2.71	3.66e-14	2.68e-13	0.793	1.73	20678	Sox5	SRY (sex determining region Y)-box 5 [Source:MGI Symbol;Acc:MGI:98367]
ENSMUSG00000022557	7.23	7.75	6.75	7.72	6.49	7.28	5.58e-15	1.05e-13	0.52	1.43	1.1e-20	6.29e-19	0.976	1.97	5.13e-18	9.13e-17	0.794	1.73	12181	Bop1	block of proliferation 1 [Source:MGI Symbol;Acc:MGI:1334460]
ENSMUSG00000020547	6.64	7.3	6.38	7.33	6.32	7.11	2.73e-16	7.29e-15	0.662	1.58	1.37e-19	5.36e-18	0.952	1.93	1.87e-17	2.87e-16	0.793	1.73	66912	Bzw2	basic leucine zipper and W2 domains 2 [Source:MGI Symbol;Acc:MGI:1914162]
ENSMUSG00000029762	6.07	6.49	5.94	6.63	6.45	7.25	1.11e-12	1.21e-11	0.427	1.34	3.16e-17	6.22e-16	0.693	1.62	2.31e-19	5.75e-18	0.792	1.73	14187	Akr1b8	aldo-keto reductase family 1, member B8 [Source:MGI Symbol;Acc:MGI:107673]
ENSMUSG00000027162	6.33	6.79	6.25	6.76	6.31	7.1	4.34e-13	5.22e-12	0.467	1.38	5.87e-14	5.29e-13	0.518	1.43	3.96e-18	7.25e-17	0.791	1.73	22343	Lin7c	lin-7 homolog C (C. elegans) [Source:MGI Symbol;Acc:MGI:1330839]
ENSMUSG00000028851	6.8	7.17	6.62	7.38	6.49	7.29	6.46e-10	3.95e-09	0.368	1.29	1.84e-16	2.93e-15	0.759	1.69	1.44e-16	1.8e-15	0.793	1.73	18221	Nudc	nudC nuclear distribution protein [Source:MGI Symbol;Acc:MGI:106014]
ENSMUSG00000006589	8.02	8.34	7.93	8.55	8.1	8.89	4.47e-09	2.35e-08	0.322	1.25	6.13e-15	6.89e-14	0.623	1.54	2.09e-17	3.16e-16	0.793	1.73	11821	Aprt	adenine phosphoribosyl transferase [Source:MGI Symbol;Acc:MGI:88061]
ENSMUSG00000035671	5.41	6.11	5.4	6.31	5.6	6.39	2.87e-13	3.66e-12	0.71	1.64	8.5e-16	1.16e-14	0.914	1.88	1.48e-14	1.17e-13	0.789	1.73	212168	Zswim4	zinc finger SWIM-type containing 4 [Source:MGI Symbol;Acc:MGI:2443726]
ENSMUSG00000027379	5.75	5.14	6.48	5.92	6.34	7.13	3.85e-12	3.72e-11	-0.616	-1.53	6.78e-13	4.96e-12	-0.557	-1.47	5.56e-17	7.66e-16	0.79	1.73	12235	Bub1	BUB1, mitotic checkpoint serine/threonine kinase [Source:MGI Symbol;Acc:MGI:1100510]
ENSMUSG00000027601	6.42	7.02	6.25	6.69	6.4	7.19	1.69e-13	2.27e-12	0.59	1.51	1.86e-10	8.85e-10	0.436	1.35	3.29e-16	3.74e-15	0.791	1.73	67472	Mtfr1	mitochondrial fission regulator 1 [Source:MGI Symbol;Acc:MGI:1914722]
ENSMUSG00000011257	5.91	6.31	5.52	6.49	5.44	6.23	2.25e-08	1.04e-07	0.4	1.32	7.04e-16	9.74e-15	0.975	1.96	2.17e-13	1.36e-12	0.788	1.73	230721	Pabpc4	poly(A) binding protein, cytoplasmic 4 [Source:MGI Symbol;Acc:MGI:2385206]
ENSMUSG00000039640	6.1	6.51	5.82	6.64	5.74	6.53	1.04e-08	5.14e-08	0.403	1.32	1.12e-14	1.2e-13	0.818	1.76	5.66e-14	4.01e-13	0.788	1.73	56282	Mrpl12	mitochondrial ribosomal protein L12 [Source:MGI Symbol;Acc:MGI:1926273]
ENSMUSG00000022033	5.38	5.04	5.91	5.77	5.89	6.68	2.26e-07	8.68e-07	-0.341	-1.27	0.00207	0.00343	-0.139	-1.1	1.18e-16	1.5e-15	0.787	1.73	52033	Pbk	PDZ binding kinase [Source:MGI Symbol;Acc:MGI:1289156]
ENSMUSG00000034863	5.93	6.14	5.66	6.5	5.53	6.32	0.000633	0.00134	0.21	1.16	6.38e-14	5.69e-13	0.838	1.79	7.35e-13	4.2e-12	0.788	1.73	382014	Ano8	anoctamin 8 [Source:MGI Symbol;Acc:MGI:2687327]
ENSMUSG00000039046	5.24	5.89	5.22	5.68	5.3	6.09	1.85e-11	1.56e-10	0.654	1.57	2.24e-08	7.5e-08	0.46	1.38	2.81e-13	1.73e-12	0.793	1.73	98910	Usp6nl	USP6 N-terminal like [Source:MGI Symbol;Acc:MGI:2138893]
ENSMUSG00000027799	5.34	5.09	5.23	5.35	5.32	6.11	3.16e-05	8.4e-05	-0.247	-1.19	0.0169	0.0244	0.12	1.09	2.47e-15	2.31e-14	0.795	1.73	26422	Nbea	neurobeachin [Source:MGI Symbol;Acc:MGI:1347075]
ENSMUSG00000059040	5.61	5.64	5.72	5.93	6.06	6.85	0.502	0.572	0.0346	1.02	0.000182	0.000347	0.214	1.16	3.04e-15	2.78e-14	0.788	1.73	433182	Eno1b	enolase 1B, retrotransposed [Source:MGI Symbol;Acc:MGI:3648653]
ENSMUSG00000025050	5.05	5.35	4.73	5.25	4.42	5.2	2.18e-06	7.04e-06	0.31	1.24	8.71e-10	3.69e-09	0.52	1.43	1.24e-12	6.83e-12	0.788	1.73	71041	Pcgf6	polycomb group ring finger 6 [Source:MGI Symbol;Acc:MGI:1918291]
ENSMUSG00000038936	4.7	4.4	4.94	4.75	4.98	5.77	0.000109	0.000266	-0.301	-1.23	0.00321	0.00517	-0.194	-1.14	1.69e-13	1.09e-12	0.791	1.73	109232	Sccpdh	saccharopine dehydrogenase (putative) [Source:MGI Symbol;Acc:MGI:1924486]
ENSMUSG00000063659	5.07	5.42	4.78	5.3	4.17	4.96	1.86e-06	6.08e-06	0.347	1.27	6.06e-09	2.21e-08	0.518	1.43	5.4e-11	2.29e-10	0.791	1.73	30928	Zbtb18	zinc finger and BTB domain containing 18 [Source:MGI Symbol;Acc:MGI:1353609]
ENSMUSG00000014786	5.25	5.26	5.45	5.77	4.6	5.39	0.941	0.955	0.00475	1	1.85e-05	4.03e-05	0.31	1.24	8.14e-11	3.35e-10	0.79	1.73	277973	Slc9a5	solute carrier family 9 (sodium/hydrogen exchanger), member 5 [Source:MGI Symbol;Acc:MGI:2685542]
ENSMUSG00000028093	4.44	4.53	4.33	4.65	3.94	4.73	0.215	0.274	0.0929	1.07	0.000207	0.000392	0.319	1.25	7.04e-10	2.48e-09	0.791	1.73	66659	Acp6	acid phosphatase 6, lysophosphatidic [Source:MGI Symbol;Acc:MGI:1931010]
ENSMUSG00000029648	0.268	1.78	-1.05	-0.112	-2	-1.23	1.56e-06	5.17e-06	1.52	2.86	0.0227	0.0323	0.914	1.88	0.127	0.155	0.787	1.73	14254	Flt1	FMS-like tyrosine kinase 1 [Source:MGI Symbol;Acc:MGI:95558]
ENSMUSG00000047654	0.375	0.328	-0.242	0.51	-0.206	0.595	0.901	0.923	-0.0289	-1.02	0.00505	0.00788	0.759	1.69	0.00376	0.00567	0.795	1.73	83984	Tssk6	testis-specific serine kinase 6 [Source:MGI Symbol;Acc:MGI:2148775]
ENSMUSG00000064437	-0.83	-0.839	-1.76	-0.592	-1.63	-0.85	0.962	0.972	0.017	1.01	0.00744	0.0113	1.15	2.23	0.063	0.0807	0.791	1.73		Snord49b	small nucleolar RNA, C/D box 49B [Source:MGI Symbol;Acc:MGI:3819539]
ENSMUSG00000062127	5.93	7.13	5.63	6.58	5.92	6.71	1.61e-20	1.41e-18	1.2	2.29	1.61e-17	3.43e-16	0.951	1.93	5.63e-16	6.09e-15	0.784	1.72	80281	Cttnbp2nl	CTTNBP2 N-terminal like [Source:MGI Symbol;Acc:MGI:1933137]
ENSMUSG00000032643	5.69	6.58	5.27	6.57	5.58	6.36	2.98e-16	7.87e-15	0.888	1.85	2.51e-19	8.97e-18	1.3	2.46	1.33e-14	1.06e-13	0.786	1.72	14201	Fhl3	four and a half LIM domains 3 [Source:MGI Symbol;Acc:MGI:1341092]
ENSMUSG00000057406	7.79	8.22	7.9	8.32	7.6	8.38	5.73e-14	8.37e-13	0.438	1.35	1.09e-13	9.26e-13	0.42	1.34	2.24e-19	5.6e-18	0.78	1.72	107823	Nsd2	nuclear receptor binding SET domain protein 2 [Source:MGI Symbol;Acc:MGI:1276574]
ENSMUSG00000024081	6.63	7.15	6.45	7.23	6.21	7	6.45e-13	7.44e-12	0.516	1.43	1.08e-16	1.83e-15	0.78	1.72	3.23e-16	3.68e-15	0.785	1.72	12607	Cebpz	CCAAT/enhancer binding protein zeta [Source:MGI Symbol;Acc:MGI:109386]
ENSMUSG00000041570	6.59	7.11	6.52	7.09	6.41	7.2	2.78e-13	3.57e-12	0.517	1.43	4.62e-14	4.28e-13	0.567	1.48	5.5e-17	7.6e-16	0.785	1.72	67886	Camsap2	calmodulin regulated spectrin-associated protein family, member 2 [Source:MGI Symbol;Acc:MGI:1922434]
ENSMUSG00000001305	5.75	6.26	5.16	6.12	5	5.78	4.43e-11	3.43e-10	0.511	1.43	5.22e-16	7.48e-15	0.965	1.95	2.61e-13	1.61e-12	0.783	1.72	67223	Rrp15	ribosomal RNA processing 15 homolog (S. cerevisiae) [Source:MGI Symbol;Acc:MGI:1914473]
ENSMUSG00000027671	6.82	7.03	6.81	7.31	6.52	7.3	9.87e-06	2.84e-05	0.213	1.16	1.77e-12	1.2e-11	0.501	1.42	2.82e-16	3.25e-15	0.785	1.72	56456	Actl6a	actin-like 6A [Source:MGI Symbol;Acc:MGI:1861453]
ENSMUSG00000031982	3.51	4.28	3.11	4.05	3.02	3.8	8.56e-11	6.25e-10	0.762	1.7	1.24e-11	7.16e-11	0.939	1.92	1.9e-09	6.27e-09	0.784	1.72	68865	Arv1	ARV1 homolog, fatty acid homeostasis modulator [Source:MGI Symbol;Acc:MGI:1916115]
ENSMUSG00000015335	4.34	4.81	4.31	4.88	4.37	5.15	4.4e-08	1.91e-07	0.464	1.38	8.92e-10	3.77e-09	0.571	1.49	1.1e-12	6.13e-12	0.786	1.72	66220	Zdhhc12	zinc finger, DHHC domain containing 12 [Source:MGI Symbol;Acc:MGI:1913470]
ENSMUSG00000053219	2.79	3.84	2.88	3.78	3.08	3.85	4.7e-11	3.61e-10	1.05	2.07	8.56e-10	3.63e-09	0.889	1.85	6.63e-09	2.02e-08	0.779	1.72	379043	Raet1e	retinoic acid early transcript 1E [Source:MGI Symbol;Acc:MGI:2675273]
ENSMUSG00000020812	3.38	4.16	2.99	4	2.45	3.25	9.05e-10	5.39e-09	0.778	1.72	3.55e-11	1.9e-10	1.02	2.02	3.18e-07	7.73e-07	0.786	1.72		1810032O08Rik	RIKEN cDNA 1810032O08 gene [Source:MGI Symbol;Acc:MGI:1913543]
ENSMUSG00000031609	4.61	4.97	4.4	4.8	4.66	5.45	1.2e-05	3.4e-05	0.365	1.29	5.98e-06	1.39e-05	0.406	1.33	9.65e-12	4.57e-11	0.783	1.72	60406	Sap30	sin3 associated polypeptide [Source:MGI Symbol;Acc:MGI:1929129]
ENSMUSG00000019564	4.87	5.17	4.34	4.69	3.82	4.61	2.27e-05	6.16e-05	0.305	1.24	1.94e-05	4.2e-05	0.357	1.28	4.32e-10	1.58e-09	0.781	1.72	13496	Arid3a	AT rich interactive domain 3A (BRIGHT-like) [Source:MGI Symbol;Acc:MGI:1328360]
ENSMUSG00000074873	2.47	2.29	2.34	2.77	2.29	3.09	0.0891	0.124	-0.186	-1.14	0.000244	0.000456	0.426	1.34	3.9e-08	1.07e-07	0.782	1.72		AI606181	expressed sequence AI606181 [Source:MGI Symbol;Acc:MGI:2147586]
ENSMUSG00000027597	1.63	1.65	1.53	2.12	1.14	1.92	0.911	0.93	0.0194	1.01	0.00107	0.00184	0.599	1.51	0.000299	0.000513	0.78	1.72	269378	Ahcy	S-adenosylhomocysteine hydrolase [Source:MGI Symbol;Acc:MGI:87968]
ENSMUSG00000028217	-0.467	-0.473	-0.429	0.595	0.337	1.11	0.979	0.984	0.00825	1.01	0.000927	0.00161	1	2	0.00174	0.00273	0.781	1.72	12557	Cdh17	cadherin 17 [Source:MGI Symbol;Acc:MGI:1095414]
ENSMUSG00000083798	-1.42	-0.269	-0.764	-0.554	-1.2	-0.428	0.00136	0.00273	1.16	2.24	0.5	0.547	0.206	1.15	0.0228	0.0311	0.783	1.72		Gm14584	predicted gene 14584 [Source:MGI Symbol;Acc:MGI:3705780]
ENSMUSG00000051650	0.142	0.856	-0.242	0.19	-0.256	0.534	0.0128	0.0215	0.721	1.65	0.172	0.209	0.44	1.36	0.0172	0.0238	0.785	1.72	53625	B3gnt2	UDP-GlcNAc:betaGal beta-1,3-N-acetylglucosaminyltransferase 2 [Source:MGI Symbol;Acc:MGI:1889505]
ENSMUSG00000033949	0.672	0.57	0.564	0.584	0.0864	0.862	0.623	0.686	-0.106	-1.08	0.906	0.92	0.0258	1.02	0.0025	0.00386	0.78	1.72	28105	Trim36	tripartite motif-containing 36 [Source:MGI Symbol;Acc:MGI:106264]
ENSMUSG00000098058	-1.93	-1.25	-1.97	-1.54	-1.24	-0.464	0.165	0.216	0.699	1.62	0.424	0.473	0.411	1.33	0.0694	0.0884	0.785	1.72		Gm8529	predicted gene 8529 [Source:MGI Symbol;Acc:MGI:3645224]
ENSMUSG00000108536	-1.32	-1.28	-1.78	-0.867	-3.35	-2.46	0.907	0.928	0.0527	1.04	0.0565	0.0752	0.908	1.88	0.249	0.29	0.784	1.72		Gm45059	predicted gene 45059 [Source:MGI Symbol;Acc:MGI:5753635]
ENSMUSG00000097426	-2.02	-1.82	-2.07	-1.75	-1.61	-0.802	0.743	0.791	0.176	1.13	0.511	0.558	0.352	1.28	0.0999	0.124	0.782	1.72		Gm8941	predicted gene 8941 [Source:MGI Symbol;Acc:MGI:3779824]
ENSMUSG00000024952	7.35	8.3	7.12	8.37	7.17	7.95	3.04e-19	1.78e-17	0.956	1.94	1.04e-21	8.33e-20	1.25	2.37	8.76e-17	1.15e-15	0.774	1.71	56613	Rps6ka4	ribosomal protein S6 kinase, polypeptide 4 [Source:MGI Symbol;Acc:MGI:1930076]
ENSMUSG00000030057	9.08	9.66	8.85	9.7	8.86	9.63	1.49e-16	4.29e-15	0.58	1.49	3.16e-20	1.53e-18	0.853	1.81	3.49e-19	8.2e-18	0.774	1.71	12785	Cnbp	cellular nucleic acid binding protein [Source:MGI Symbol;Acc:MGI:88431]
ENSMUSG00000020132	6.5	7.43	6.58	7.23	6.72	7.5	2.73e-19	1.61e-17	0.937	1.91	9.91e-16	1.34e-14	0.651	1.57	1.37e-17	2.19e-16	0.778	1.71	216344	Rab21	RAB21, member RAS oncogene family [Source:MGI Symbol;Acc:MGI:894308]
ENSMUSG00000031976	5.89	6.72	5.54	6.57	5.45	6.23	1.81e-17	6.45e-16	0.824	1.77	4.49e-19	1.48e-17	1.03	2.04	9.3e-16	9.5e-15	0.778	1.71	382038	Urb2	URB2 ribosome biogenesis 2 homolog (S. cerevisiae) [Source:MGI Symbol;Acc:MGI:2681124]
ENSMUSG00000015714	7.81	8.3	7.63	8.37	7.61	8.39	1.87e-14	3.1e-13	0.496	1.41	3.43e-18	8.68e-17	0.738	1.67	1.37e-18	2.81e-17	0.777	1.71	76893	Cers2	ceramide synthase 2 [Source:MGI Symbol;Acc:MGI:1924143]
ENSMUSG00000004865	6.98	7.46	6.85	7.54	6.7	7.47	1.77e-14	2.95e-13	0.478	1.39	6.13e-18	1.44e-16	0.689	1.61	8.96e-19	1.89e-17	0.775	1.71	20815	Srpk1	serine/arginine-rich protein specific kinase 1 [Source:MGI Symbol;Acc:MGI:106908]
ENSMUSG00000027722	5.56	6.44	5.24	6.33	5.3	6.07	2.65e-16	7.09e-15	0.886	1.85	9.84e-18	2.21e-16	1.09	2.12	3.57e-14	2.62e-13	0.774	1.71	57815	Spata5	spermatogenesis associated 5 [Source:MGI Symbol;Acc:MGI:1927170]
ENSMUSG00000021048	7.61	7.89	7.49	8.13	7.13	7.9	1.62e-09	9.26e-09	0.279	1.21	4.37e-17	8.2e-16	0.641	1.56	2.03e-18	4e-17	0.773	1.71	108156	Mthfd1	methylenetetrahydrofolate dehydrogenase (NADP+ dependent), methenyltetrahydrofolate cyclohydrolase, formyltetrahydrofolate synthase [Source:MGI Symbol;Acc:MGI:1342005]
ENSMUSG00000005718	4.8	5.7	4.32	5.59	4.78	5.55	3.86e-15	7.57e-14	0.907	1.88	2.23e-17	4.56e-16	1.27	2.41	2.97e-13	1.82e-12	0.772	1.71	83383	Tfap4	transcription factor AP4 [Source:MGI Symbol;Acc:MGI:103239]
ENSMUSG00000028333	7.98	8.28	7.66	8.17	7.41	8.19	2.87e-10	1.88e-09	0.305	1.24	1.23e-14	1.31e-13	0.51	1.42	2.04e-18	4.01e-17	0.777	1.71	67628	Anp32b	acidic (leucine-rich) nuclear phosphoprotein 32 family, member B [Source:MGI Symbol;Acc:MGI:1914878]
ENSMUSG00000035530	6.94	7.25	6.62	7.27	6.82	7.59	1.69e-09	9.62e-09	0.312	1.24	8.44e-16	1.15e-14	0.647	1.57	9.7e-18	1.61e-16	0.772	1.71	20918	Eif1	eukaryotic translation initiation factor 1 [Source:MGI Symbol;Acc:MGI:105125]
ENSMUSG00000027509	6.27	6.73	6.03	6.8	5.84	6.6	4e-12	3.85e-11	0.464	1.38	1.11e-16	1.87e-15	0.771	1.71	4.03e-16	4.5e-15	0.77	1.71	66679	Rae1	ribonucleic acid export 1 [Source:MGI Symbol;Acc:MGI:1913929]
ENSMUSG00000018697	5.68	6.08	5.32	6.17	5.13	5.9	1.45e-10	1.01e-09	0.4	1.32	4.28e-17	8.06e-16	0.848	1.8	1.95e-15	1.86e-14	0.772	1.71	56321	Aatf	apoptosis antagonizing transcription factor [Source:MGI Symbol;Acc:MGI:1929608]
ENSMUSG00000035168	6.26	6.92	5.86	6.51	6.08	6.86	2.91e-14	4.57e-13	0.662	1.58	2.31e-13	1.84e-12	0.649	1.57	2.3e-15	2.16e-14	0.775	1.71	66860	Tanc1	tetratricopeptide repeat, ankyrin repeat and coiled-coil containing 1 [Source:MGI Symbol;Acc:MGI:1914110]
ENSMUSG00000031161	6.47	6.73	6.42	6.83	6.39	7.16	1.19e-07	4.79e-07	0.259	1.2	2.84e-11	1.54e-10	0.405	1.32	2.74e-17	4.03e-16	0.77	1.71	15185	Hdac6	histone deacetylase 6 [Source:MGI Symbol;Acc:MGI:1333752]
ENSMUSG00000029500	4.72	5.45	4.41	5.4	4.32	5.1	6.93e-13	7.91e-12	0.73	1.66	4.37e-15	5.07e-14	0.984	1.98	3.1e-12	1.59e-11	0.777	1.71	72542	Pgam5	phosphoglycerate mutase family member 5 [Source:MGI Symbol;Acc:MGI:1919792]
ENSMUSG00000026429	3.72	4.47	3.97	4.74	4	4.76	5.03e-11	3.84e-10	0.741	1.67	3.78e-12	2.4e-11	0.775	1.71	6.23e-12	3.05e-11	0.77	1.71	67196	Ube2t	ubiquitin-conjugating enzyme E2T [Source:MGI Symbol;Acc:MGI:1914446]
ENSMUSG00000024989	5.72	5.65	5.99	6.06	5.89	6.66	0.165	0.217	-0.0627	-1.04	0.0972	0.124	0.0697	1.05	5.95e-16	6.39e-15	0.771	1.71	74107	Cep55	centrosomal protein 55 [Source:MGI Symbol;Acc:MGI:1921357]
ENSMUSG00000060032	5.18	5.63	4.78	5.76	5.34	6.12	9.81e-07	3.36e-06	0.455	1.37	2.01e-12	1.35e-11	0.973	1.96	2.32e-11	1.04e-10	0.778	1.71	232440	H2afj	H2A histone family, member J [Source:MGI Symbol;Acc:MGI:3606192]
ENSMUSG00000051817	4.74	5.11	4.17	5.08	4.19	4.97	2.17e-06	7.01e-06	0.385	1.31	2.09e-12	1.4e-11	0.912	1.88	1.07e-10	4.32e-10	0.778	1.71	20667	Sox12	SRY (sex determining region Y)-box 12 [Source:MGI Symbol;Acc:MGI:98360]
ENSMUSG00000015652	5.89	6.31	5.86	6.34	4.86	5.63	2.73e-08	1.24e-07	0.414	1.33	1.57e-09	6.33e-09	0.484	1.4	1.83e-11	8.34e-11	0.772	1.71	70358	Steap1	six transmembrane epithelial antigen of the prostate 1 [Source:MGI Symbol;Acc:MGI:1917608]
ENSMUSG00000038028	4.2	4.77	3.99	4.76	3.73	4.5	2.24e-08	1.04e-07	0.559	1.47	1.3e-10	6.32e-10	0.766	1.7	8.23e-10	2.87e-09	0.777	1.71	319801	Tigar	Trp53 induced glycolysis repulatory phosphatase [Source:MGI Symbol;Acc:MGI:2442752]
ENSMUSG00000047749	4.91	4.9	4.74	4.91	4.01	4.79	0.819	0.857	-0.0133	-1.01	0.00598	0.00926	0.178	1.13	7.85e-11	3.23e-10	0.777	1.71	209032	Zc3hav1l	zinc finger CCCH-type, antiviral 1-like [Source:MGI Symbol;Acc:MGI:2443387]
ENSMUSG00000023045	-0.7	0.0488	-3.46	-0.662	-2.74	-1.98	0.0297	0.0462	0.726	1.65	1.91e-05	4.14e-05	2.79	6.93	0.157	0.19	0.778	1.71	223920	Soat2	sterol O-acyltransferase 2 [Source:MGI Symbol;Acc:MGI:1332226]
ENSMUSG00000109167	-1.39	0.00958	-1.65	-0.261	-1.66	-0.897	0.00233	0.00449	1.44	2.71	0.00455	0.00714	1.42	2.67	0.128	0.157	0.777	1.71		Gm44652	predicted gene 44652 [Source:MGI Symbol;Acc:MGI:5753228]
ENSMUSG00000098142	-1.15	-1.28	-1.43	-1.19	-0.941	-0.161	0.715	0.767	-0.122	-1.09	0.479	0.526	0.243	1.18	0.0119	0.0168	0.775	1.71		Gm7507	predicted gene 7507 [Source:MGI Symbol;Acc:MGI:3643248]
ENSMUSG00000107096	0.00564	0.308	0.562	0.765	-0.476	0.335	0.47	0.541	0.264	1.2	0.478	0.525	0.22	1.17	0.0612	0.0786	0.778	1.71		Gm43597	predicted gene 43597 [Source:MGI Symbol;Acc:MGI:5663734]
ENSMUSG00000063146	6.7	7.97	6.51	7.89	6.6	7.37	8.55e-23	1.6e-20	1.27	2.41	2.22e-23	3.07e-21	1.37	2.59	2.48e-17	3.7e-16	0.769	1.7	269713	Clip2	CAP-GLY domain containing linker protein 2 [Source:MGI Symbol;Acc:MGI:1313136]
ENSMUSG00000026192	7.57	7.82	7.24	8.08	7.1	7.87	1.17e-09	6.83e-09	0.253	1.19	1.19e-20	6.71e-19	0.834	1.78	1.72e-19	4.43e-18	0.767	1.7	108147	Atic	5-aminoimidazole-4-carboxamide ribonucleotide formyltransferase/IMP cyclohydrolase [Source:MGI Symbol;Acc:MGI:1351352]
ENSMUSG00000021282	8.06	8.43	8.01	8.59	8.04	8.81	6.69e-12	6.13e-11	0.363	1.29	2.6e-16	4.01e-15	0.581	1.5	5.3e-19	1.19e-17	0.765	1.7	217869	Eif5	eukaryotic translation initiation factor 5 [Source:MGI Symbol;Acc:MGI:95309]
ENSMUSG00000035397	5.39	6.7	5.1	6.36	5.3	6.07	5.35e-18	2.23e-16	1.31	2.47	6.94e-17	1.24e-15	1.25	2.38	3.6e-12	1.83e-11	0.765	1.7	118445	Klf16	Kruppel-like factor 16 [Source:MGI Symbol;Acc:MGI:2153049]
ENSMUSG00000042719	6.59	7.23	6.25	7.1	6.21	6.98	7.68e-15	1.4e-13	0.642	1.56	3.83e-17	7.37e-16	0.852	1.81	7.61e-16	7.94e-15	0.766	1.7	231713	Naa25	N(alpha)-acetyltransferase 25, NatB auxiliary subunit [Source:MGI Symbol;Acc:MGI:2442563]
ENSMUSG00000076431	6.19	7.12	5.66	6.89	6.52	7.28	6.78e-15	1.26e-13	0.933	1.91	1.04e-16	1.78e-15	1.23	2.34	2.49e-13	1.55e-12	0.765	1.7	20677	Sox4	SRY (sex determining region Y)-box 4 [Source:MGI Symbol;Acc:MGI:98366]
ENSMUSG00000033294	6.24	6.86	5.97	6.77	5.55	6.32	3.73e-14	5.7e-13	0.624	1.54	3.3e-16	4.96e-15	0.804	1.75	1.11e-14	9.06e-14	0.765	1.7	100608	Noc4l	NOC4 like [Source:MGI Symbol;Acc:MGI:2140843]
ENSMUSG00000009470	7.97	8.21	7.84	8.39	7.71	8.47	3.25e-07	1.21e-06	0.233	1.18	1.95e-14	1.97e-13	0.551	1.46	2.03e-17	3.07e-16	0.764	1.7	238799	Tnpo1	transportin 1 [Source:MGI Symbol;Acc:MGI:2681523]
ENSMUSG00000040667	6.72	6.73	6.94	7.18	6.77	7.53	0.858	0.888	0.0055	1	1.7e-08	5.8e-08	0.242	1.18	7.85e-19	1.68e-17	0.763	1.7	19069	Nup88	nucleoporin 88 [Source:MGI Symbol;Acc:MGI:104900]
ENSMUSG00000026283	5.21	5.95	5.13	5.89	4.94	5.7	4.1e-14	6.22e-13	0.743	1.67	3.86e-14	3.64e-13	0.757	1.69	1.39e-13	9.12e-13	0.768	1.7	66262	Ing5	inhibitor of growth family, member 5 [Source:MGI Symbol;Acc:MGI:1922816]
ENSMUSG00000020776	5.46	5.97	5.62	6.24	5.5	6.26	1.4e-11	1.21e-10	0.508	1.42	7.72e-14	6.76e-13	0.621	1.54	1.89e-15	1.81e-14	0.763	1.7	217335	Fbf1	Fas (TNFRSF6) binding factor 1 [Source:MGI Symbol;Acc:MGI:1922033]
ENSMUSG00000011831	6.28	6.47	6.11	6.51	5.99	6.75	1.02e-05	2.93e-05	0.188	1.14	3.22e-11	1.74e-10	0.398	1.32	3.41e-17	4.89e-16	0.768	1.7	14020	Evi5	ecotropic viral integration site 5 [Source:MGI Symbol;Acc:MGI:104736]
ENSMUSG00000063895	6.37	6.84	6.29	6.89	6.07	6.83	3.6e-10	2.31e-09	0.468	1.38	2.31e-12	1.53e-11	0.605	1.52	4.49e-14	3.25e-13	0.763	1.7		Nupl1	nucleoporin like 1 [Source:MGI Symbol;Acc:MGI:1919094]
ENSMUSG00000032041	5.07	5.54	5	5.43	4.6	5.37	6.87e-11	5.13e-10	0.477	1.39	9.21e-10	3.88e-09	0.426	1.34	4.15e-14	3.02e-13	0.769	1.7	117149	Tirap	toll-interleukin 1 receptor (TIR) domain-containing adaptor protein [Source:MGI Symbol;Acc:MGI:2152213]
ENSMUSG00000061559	5.6	5.98	5.61	6.21	5.66	6.43	9.67e-08	3.97e-07	0.381	1.3	1.22e-11	7.09e-11	0.6	1.52	6.56e-14	4.57e-13	0.767	1.7	66317	Wdr61	WD repeat domain 61 [Source:MGI Symbol;Acc:MGI:1917493]
ENSMUSG00000047221	3.94	4.63	3.53	4.48	3.6	4.37	8.77e-11	6.37e-10	0.685	1.61	8.41e-13	6.02e-12	0.948	1.93	1.15e-10	4.63e-10	0.765	1.7	330050	Fam185a	family with sequence similarity 185, member A [Source:MGI Symbol;Acc:MGI:2140983]
ENSMUSG00000025856	5.58	5.75	5.07	5.42	4.95	5.72	0.000193	0.000449	0.175	1.13	4.29e-08	1.37e-07	0.352	1.28	1e-14	8.24e-14	0.767	1.7	18590	Pdgfa	platelet derived growth factor, alpha [Source:MGI Symbol;Acc:MGI:97527]
ENSMUSG00000085156	3.43	4.19	2.78	4.22	2.86	3.64	8.66e-09	4.33e-08	0.76	1.69	4.34e-13	3.28e-12	1.45	2.73	3.3e-07	8.01e-07	0.762	1.7		Snhg15	small nucleolar RNA host gene 15 [Source:MGI Symbol;Acc:MGI:3650059]
ENSMUSG00000039842	5.24	5.29	5.5	5.77	5.13	5.9	0.247	0.309	0.0581	1.04	2.79e-06	6.82e-06	0.272	1.21	3.32e-14	2.46e-13	0.768	1.7	244329	Mcph1	microcephaly, primary autosomal recessive 1 [Source:MGI Symbol;Acc:MGI:2443308]
ENSMUSG00000071855	3.43	3.41	3.45	3.75	2.97	3.73	0.704	0.757	-0.0316	-1.02	0.00111	0.00191	0.287	1.22	7.27e-09	2.2e-08	0.768	1.7	240261	Ccdc112	coiled-coil domain containing 112 [Source:MGI Symbol;Acc:MGI:1918800]
ENSMUSG00000048826	0.125	1.39	0.277	0.934	0.553	1.3	1.92e-05	5.28e-05	1.25	2.38	0.0116	0.0172	0.658	1.58	0.0023	0.00356	0.763	1.7	240025	Dact2	dishevelled-binding antagonist of beta-catenin 2 [Source:MGI Symbol;Acc:MGI:1920347]
ENSMUSG00000090399	2.21	2.72	1.85	2.11	1.45	2.25	0.000906	0.00188	0.504	1.42	0.112	0.142	0.258	1.2	0.000163	0.000288	0.766	1.7		Gm38399	predicted gene, 38399 [Source:MGI Symbol;Acc:MGI:5620007]
ENSMUSG00000019256	4.82	7.18	4.11	6.66	3.43	4.2	9.1e-22	1.13e-19	2.37	5.16	1.1e-20	6.29e-19	2.55	5.86	1.2e-06	2.71e-06	0.757	1.69	11622	Ahr	aryl-hydrocarbon receptor [Source:MGI Symbol;Acc:MGI:105043]
ENSMUSG00000018583	8.1	8.5	7.85	8.51	7.82	8.57	3.79e-13	4.65e-12	0.395	1.31	7.92e-18	1.82e-16	0.656	1.58	3.97e-19	9.2e-18	0.756	1.69	27041	G3bp1	GTPase activating protein (SH3 domain) binding protein 1 [Source:MGI Symbol;Acc:MGI:1351465]
ENSMUSG00000032803	6.74	7.25	6.28	7.19	6.41	7.16	1.83e-12	1.91e-11	0.515	1.43	2.63e-17	5.29e-16	0.905	1.87	1.41e-15	1.39e-14	0.758	1.69	321022	Cdv3	carnitine deficiency-associated gene expressed in ventricle 3 [Source:MGI Symbol;Acc:MGI:2448759]
ENSMUSG00000071645	5.42	6.11	5.18	5.99	5.07	5.84	5.04e-14	7.45e-13	0.693	1.62	6.1e-15	6.86e-14	0.801	1.74	6.28e-14	4.39e-13	0.759	1.69	70044	Tut1	terminal uridylyl transferase 1, U6 snRNA-specific [Source:MGI Symbol;Acc:MGI:1917294]
ENSMUSG00000027132	4.16	5.07	4.25	4.93	4.37	5.13	2.79e-14	4.39e-13	0.906	1.87	8.92e-12	5.31e-11	0.686	1.61	8.41e-13	4.76e-12	0.754	1.69	72425	Katnbl1	katanin p80 subunit B like 1 [Source:MGI Symbol;Acc:MGI:1919675]
ENSMUSG00000035890	7.09	7.55	6.63	7.51	6.72	7.48	1.98e-09	1.11e-08	0.46	1.38	9.92e-15	1.08e-13	0.874	1.83	2.29e-13	1.43e-12	0.76	1.69	70294	Rnf126	ring finger protein 126 [Source:MGI Symbol;Acc:MGI:1917544]
ENSMUSG00000024556	6.16	6.16	6.26	6.57	6.39	7.15	0.886	0.911	0.00519	1	6.32e-09	2.3e-08	0.303	1.23	1.36e-17	2.18e-16	0.76	1.69	107029	Me2	malic enzyme 2, NAD(+)-dependent, mitochondrial [Source:MGI Symbol;Acc:MGI:2147351]
ENSMUSG00000020918	7.14	7.43	6.65	7.47	6.29	7.06	1.12e-06	3.78e-06	0.293	1.23	7.68e-15	8.49e-14	0.812	1.76	1.74e-13	1.12e-12	0.759	1.69	14534	Kat2a	K(lysine) acetyltransferase 2A [Source:MGI Symbol;Acc:MGI:1343101]
ENSMUSG00000017861	4.95	5.18	5.16	5.91	4.62	5.39	0.000295	0.000665	0.23	1.17	9.05e-14	7.82e-13	0.746	1.68	2.3e-12	1.21e-11	0.756	1.69	17865	Mybl2	myeloblastosis oncogene-like 2 [Source:MGI Symbol;Acc:MGI:101785]
ENSMUSG00000054814	5.59	5.88	5.66	6.07	5.49	6.25	1.3e-06	4.34e-06	0.29	1.22	3.18e-09	1.22e-08	0.401	1.32	1.26e-14	1.01e-13	0.76	1.69	69727	Usp46	ubiquitin specific peptidase 46 [Source:MGI Symbol;Acc:MGI:1916977]
ENSMUSG00000036285	5.37	5.78	5.09	6.01	5.13	5.88	5.64e-07	2.02e-06	0.415	1.33	2.28e-13	1.82e-12	0.925	1.9	2.23e-11	9.98e-11	0.761	1.69	56412	Noa1	nitric oxide associated 1 [Source:MGI Symbol;Acc:MGI:1914306]
ENSMUSG00000042487	5.31	5.39	5.3	5.67	5	5.76	0.087	0.122	0.0811	1.06	1.6e-08	5.47e-08	0.368	1.29	2.91e-14	2.17e-13	0.761	1.69	235497	Leo1	Leo1, Paf1/RNA polymerase II complex component [Source:MGI Symbol;Acc:MGI:2685031]
ENSMUSG00000025880	4.76	5.34	3.88	4.87	3.92	4.66	5.22e-09	2.71e-08	0.577	1.49	8.42e-12	5.05e-11	0.999	2	4.21e-09	1.32e-08	0.757	1.69	17131	Smad7	SMAD family member 7 [Source:MGI Symbol;Acc:MGI:1100518]
ENSMUSG00000043192	3.46	3.63	3.38	3.72	3.55	4.32	0.0328	0.0505	0.177	1.13	0.000228	0.000428	0.339	1.26	1.97e-10	7.59e-10	0.759	1.69		Gm1840	predicted gene 1840 [Source:MGI Symbol;Acc:MGI:3037698]
ENSMUSG00000055926	0.415	1.19	0.734	1.33	1.19	1.95	0.00305	0.00575	0.772	1.71	0.015	0.0219	0.564	1.48	0.000446	0.000751	0.757	1.69	623781	Gm14137	predicted gene 14137 [Source:MGI Symbol;Acc:MGI:3651144]
ENSMUSG00000024451	-0.861	0.0804	-0.993	-1.31	-0.132	0.594	0.00884	0.0153	0.916	1.89	0.476	0.523	-0.283	-1.22	0.0103	0.0147	0.759	1.69	106952	Arap3	ArfGAP with RhoGAP domain, ankyrin repeat and PH domain 3 [Source:MGI Symbol;Acc:MGI:2147274]
ENSMUSG00000097828	-0.106	0.411	-0.186	0.162	-0.38	0.392	0.0631	0.0912	0.527	1.44	0.276	0.322	0.315	1.24	0.015	0.0209	0.761	1.69		6430562O15Rik	RIKEN cDNA 6430562O15 gene [Source:MGI Symbol;Acc:MGI:2444982]
ENSMUSG00000097258	-0.691	-0.394	-0.6	-0.184	-0.822	-0.0694	0.381	0.451	0.272	1.21	0.186	0.225	0.398	1.32	0.0211	0.0289	0.753	1.69		Gm26767	predicted gene, 26767 [Source:MGI Symbol;Acc:MGI:5477261]
ENSMUSG00000102869	-0.409	-0.83	-1.2	-1	-1.27	-0.459	0.265	0.33	-0.411	-1.33	0.589	0.634	0.222	1.17	0.0653	0.0835	0.758	1.69		2900097C17Rik	RIKEN cDNA 2900097C17 gene [Source:MGI Symbol;Acc:MGI:1914767]
ENSMUSG00000097197	-1.39	-1.49	-2.05	-1.31	-2.21	-1.47	0.86	0.89	-0.0752	-1.05	0.117	0.147	0.728	1.66	0.124	0.152	0.755	1.69		9530027J09Rik	RIKEN cDNA 9530027J09 gene [Source:MGI Symbol;Acc:MGI:4820557]
ENSMUSG00000024785	5.92	6.64	5.36	6.61	5.46	6.22	8.23e-15	1.47e-13	0.719	1.65	2.31e-19	8.3e-18	1.25	2.38	3.83e-14	2.8e-13	0.751	1.68	59028	Rcl1	RNA terminal phosphate cyclase-like 1 [Source:MGI Symbol;Acc:MGI:1913275]
ENSMUSG00000029507	5.73	6.27	5.19	6.33	5.15	5.9	1.33e-12	1.42e-11	0.537	1.45	4.26e-19	1.42e-17	1.15	2.22	2.17e-14	1.66e-13	0.751	1.68	56361	Pus1	pseudouridine synthase 1 [Source:MGI Symbol;Acc:MGI:1929237]
ENSMUSG00000027423	7.82	7.98	7.8	8.24	7.91	8.66	1.56e-05	4.36e-05	0.16	1.12	1.46e-13	1.2e-12	0.442	1.36	9.27e-19	1.95e-17	0.749	1.68	69178	Snx5	sorting nexin 5 [Source:MGI Symbol;Acc:MGI:1916428]
ENSMUSG00000024095	6.91	7.17	6.81	7.38	6.82	7.57	2.52e-07	9.59e-07	0.261	1.2	8.45e-14	7.35e-13	0.564	1.48	1.77e-16	2.15e-15	0.749	1.68	72692	Hnrnpll	heterogeneous nuclear ribonucleoprotein L-like [Source:MGI Symbol;Acc:MGI:1919942]
ENSMUSG00000039356	5.89	6.15	5.71	6.47	5.36	6.1	1.37e-05	3.84e-05	0.258	1.2	3.58e-14	3.41e-13	0.759	1.69	4.16e-13	2.48e-12	0.748	1.68	227715	Exosc2	exosome component 2 [Source:MGI Symbol;Acc:MGI:2385133]
ENSMUSG00000062169	5.98	6.12	6.11	6.47	5.92	6.68	0.00145	0.00289	0.143	1.1	1.65e-09	6.65e-09	0.359	1.28	6.39e-16	6.8e-15	0.751	1.68	98417	Cnih4	cornichon family AMPA receptor auxiliary protein 4 [Source:MGI Symbol;Acc:MGI:1925828]
ENSMUSG00000046873	5.68	6.04	5.52	6.02	5.7	6.45	6.11e-08	2.6e-07	0.359	1.28	2.17e-10	1.02e-09	0.498	1.41	1.85e-14	1.44e-13	0.751	1.68	270669	Mbtps2	membrane-bound transcription factor peptidase, site 2 [Source:MGI Symbol;Acc:MGI:2444506]
ENSMUSG00000027646	6.42	6.51	6.16	6.47	6.31	7.06	0.0364	0.0555	0.0902	1.06	1.54e-07	4.53e-07	0.308	1.24	1.46e-15	1.43e-14	0.75	1.68	20779	Src	Rous sarcoma oncogene [Source:MGI Symbol;Acc:MGI:98397]
ENSMUSG00000027115	4.35	3.86	4.67	4.35	4.76	5.5	3.44e-07	1.28e-06	-0.498	-1.41	2.62e-05	5.58e-05	-0.322	-1.25	6.53e-13	3.75e-12	0.748	1.68	228421	Kif18a	kinesin family member 18A [Source:MGI Symbol;Acc:MGI:2446977]
ENSMUSG00000032374	6.61	6.42	6.44	6.23	6.83	7.57	0.00157	0.00312	-0.19	-1.14	0.000838	0.00146	-0.21	-1.16	9.61e-14	6.48e-13	0.746	1.68	26432	Plod2	procollagen lysine, 2-oxoglutarate 5-dioxygenase 2 [Source:MGI Symbol;Acc:MGI:1347007]
ENSMUSG00000058729	4.78	4.92	5.02	5.18	4.93	5.68	0.0221	0.0352	0.138	1.1	0.00438	0.00689	0.164	1.12	2.81e-13	1.73e-12	0.749	1.68	72568	Lin9	lin-9 homolog (C. elegans) [Source:MGI Symbol;Acc:MGI:1919818]
ENSMUSG00000030796	4.14	4.19	4.39	4.67	4.39	5.13	0.543	0.612	0.0423	1.03	0.000144	0.000278	0.277	1.21	6.49e-12	3.17e-11	0.746	1.68	21677	Tead2	TEA domain family member 2 [Source:MGI Symbol;Acc:MGI:104904]
ENSMUSG00000053137	3.42	3.58	3.36	3.81	2.96	3.7	0.0859	0.12	0.162	1.12	4.35e-05	8.98e-05	0.442	1.36	1.09e-07	2.81e-07	0.751	1.68	19094	Mapk11	mitogen-activated protein kinase 11 [Source:MGI Symbol;Acc:MGI:1338024]
ENSMUSG00000061787	2.2	2.55	1.66	2.61	1.46	2.22	0.0178	0.029	0.365	1.29	3.8e-06	9.1e-06	0.949	1.93	0.000331	0.000566	0.751	1.68	20068	Rps17	ribosomal protein S17 [Source:MGI Symbol;Acc:MGI:1309526]
ENSMUSG00000042854	1.83	2.49	1.55	2.35	1.41	2.17	0.000272	0.000618	0.682	1.6	8.38e-05	0.000167	0.816	1.76	0.000548	0.000913	0.746	1.68	76367	Trp53rkb	transformation related protein 53 regulating kinase B [Source:MGI Symbol;Acc:MGI:1914050]
ENSMUSG00000100954	1.11	0.854	0.957	1.92	0.883	1.65	0.235	0.297	-0.255	-1.19	1.89e-05	4.11e-05	0.97	1.96	0.000911	0.00148	0.744	1.68		Gm10138	predicted gene 10138 [Source:MGI Symbol;Acc:MGI:3708522]
ENSMUSG00000104913	1.42	1.57	1.42	1.68	1.66	2.42	0.28	0.346	0.166	1.12	0.088	0.113	0.262	1.2	6.52e-06	1.35e-05	0.747	1.68		Gm6560	predicted gene 6560 [Source:MGI Symbol;Acc:MGI:3646204]
ENSMUSG00000026594	0.568	1.76	0.529	1.22	0.338	1.12	0.000217	0.000502	1.19	2.28	0.0305	0.0424	0.676	1.6	0.0266	0.0359	0.75	1.68	78255	Ralgps2	Ral GEF with PH domain and SH3 binding motif 2 [Source:MGI Symbol;Acc:MGI:1925505]
ENSMUSG00000096995	0.663	0.49	0.246	0.716	0.955	1.68	0.507	0.577	-0.155	-1.11	0.0563	0.0749	0.474	1.39	0.000498	0.000833	0.748	1.68		2810029C07Rik	RIKEN cDNA 2810029C07 gene [Source:MGI Symbol;Acc:MGI:1919920]
ENSMUSG00000002228	1.13	1.29	0.496	1.03	0.132	0.866	0.385	0.456	0.154	1.11	0.015	0.0219	0.529	1.44	0.00307	0.00468	0.746	1.68	71887	Ppm1j	protein phosphatase 1J [Source:MGI Symbol;Acc:MGI:1919137]
ENSMUSG00000090544	-1.39	-2.13	-2.34	-1.19	-2.02	-1.31	0.111	0.152	-0.734	-1.66	0.0172	0.0249	1.14	2.2	0.101	0.125	0.748	1.68		Gm6576	predicted gene 6576 [Source:MGI Symbol;Acc:MGI:3646644]
ENSMUSG00000028051	0.175	0.329	-0.465	0.162	-0.792	-0.0762	0.545	0.613	0.153	1.11	0.0394	0.0538	0.616	1.53	0.0261	0.0352	0.745	1.68	15168	Hcn3	hyperpolarization-activated, cyclic nucleotide-gated K+ 3 [Source:MGI Symbol;Acc:MGI:1298211]
ENSMUSG00000098203	-1.99	-1.78	-2.26	-1.76	-1.32	-0.537	0.619	0.682	0.219	1.16	0.249	0.294	0.527	1.44	0.0437	0.0573	0.746	1.68		Gm9568	predicted gene 9568 [Source:MGI Symbol;Acc:MGI:3779978]
ENSMUSG00000098274	-0.696	-1.1	-0.425	-0.635	-1.19	-0.402	0.37	0.44	-0.37	-1.29	0.527	0.574	-0.234	-1.18	0.0737	0.0935	0.752	1.68	68193	Rpl24	ribosomal protein L24 [Source:MGI Symbol;Acc:MGI:1915443]
ENSMUSG00000033405	-1.52	-1.68	-1.24	-2.05	-1.56	-0.885	0.819	0.857	-0.126	-1.09	0.175	0.213	-0.775	-1.71	0.152	0.184	0.749	1.68	214254	Nudt15	nudix (nucleoside diphosphate linked moiety X)-type motif 15 [Source:MGI Symbol;Acc:MGI:2443366]
ENSMUSG00000018848	7.26	7.73	7.22	7.68	7.13	7.87	4.93e-14	7.3e-13	0.469	1.38	7e-14	6.19e-13	0.463	1.38	2.88e-18	5.44e-17	0.739	1.67	104458	Rars	arginyl-tRNA synthetase [Source:MGI Symbol;Acc:MGI:1914297]
ENSMUSG00000029430	8.14	8.46	7.97	8.56	8.02	8.76	3.48e-10	2.23e-09	0.314	1.24	7.22e-16	9.97e-15	0.591	1.51	4.57e-18	8.27e-17	0.741	1.67	19384	Ran	RAN, member RAS oncogene family [Source:MGI Symbol;Acc:MGI:1333112]
ENSMUSG00000057561	7.06	7.66	6.85	7.49	6.89	7.62	9.07e-14	1.28e-12	0.601	1.52	4.93e-14	4.53e-13	0.635	1.55	2e-15	1.9e-14	0.738	1.67	13664	Eif1a	eukaryotic translation initiation factor 1A [Source:MGI Symbol;Acc:MGI:95298]
ENSMUSG00000039483	5.8	6.38	5.57	6.32	5.48	6.22	6.36e-13	7.33e-12	0.575	1.49	5.25e-15	5.98e-14	0.745	1.68	1.47e-14	1.16e-13	0.741	1.67	72323	Asb6	ankyrin repeat and SOCS box-containing 6 [Source:MGI Symbol;Acc:MGI:1919573]
ENSMUSG00000020978	6.13	6.45	6.13	6.55	6.14	6.87	1.03e-08	5.08e-08	0.322	1.25	4.87e-11	2.55e-10	0.422	1.34	2.82e-16	3.25e-15	0.739	1.67	69554	Klhdc2	kelch domain containing 2 [Source:MGI Symbol;Acc:MGI:1916804]
ENSMUSG00000032932	6.99	7.23	7.09	7.35	6.91	7.65	2.34e-07	8.96e-07	0.243	1.18	6.4e-08	1.98e-07	0.258	1.2	4.41e-17	6.22e-16	0.736	1.67	110920	Hspa13	heat shock protein 70 family, member 13 [Source:MGI Symbol;Acc:MGI:1309463]
ENSMUSG00000039231	6.19	6.41	6.41	6.74	6.23	6.97	4.56e-06	1.39e-05	0.218	1.16	2.23e-09	8.75e-09	0.327	1.25	1.6e-16	1.98e-15	0.737	1.67	20937	Suv39h1	suppressor of variegation 3-9 homolog 1 (Drosophila) [Source:MGI Symbol;Acc:MGI:1099440]
ENSMUSG00000021597	5.32	5.57	5.58	6.03	5.52	6.25	2.55e-05	6.88e-05	0.251	1.19	4.38e-10	1.95e-09	0.45	1.37	2.07e-14	1.59e-13	0.738	1.67	105377	Slf1	SMC5-SMC6 complex localization factor 1 [Source:MGI Symbol;Acc:MGI:2145448]
ENSMUSG00000063785	5.66	5.96	5.43	6.09	5.1	5.84	7.29e-06	2.14e-05	0.297	1.23	7.15e-12	4.35e-11	0.664	1.58	5.05e-12	2.5e-11	0.743	1.67	72554	Utp14a	UTP14A small subunit processome component [Source:MGI Symbol;Acc:MGI:1919804]
ENSMUSG00000059401	1.77	3.31	1.14	2.54	0.824	1.57	3.77e-11	2.96e-10	1.55	2.93	1.96e-08	6.62e-08	1.4	2.64	0.00165	0.0026	0.741	1.67	333639	Mamld1	mastermind-like domain containing 1 [Source:MGI Symbol;Acc:MGI:3045303]
ENSMUSG00000034460	4.89	4.54	4.72	4.43	4.31	5.05	6.47e-06	1.92e-05	-0.353	-1.28	0.000128	0.00025	-0.29	-1.22	3.08e-11	1.35e-10	0.741	1.67	20474	Six4	sine oculis-related homeobox 4 [Source:MGI Symbol;Acc:MGI:106034]
ENSMUSG00000046865	3.87	4.55	3.66	4.51	3.66	4.41	1.21e-07	4.91e-07	0.684	1.61	5.53e-09	2.03e-08	0.853	1.81	1.23e-07	3.15e-07	0.743	1.67	14113	Fbl	fibrillarin [Source:MGI Symbol;Acc:MGI:95486]
ENSMUSG00000045917	4.89	5.05	3.88	4.2	3.66	4.4	0.00867	0.015	0.159	1.12	0.000423	0.000765	0.303	1.23	1.5e-09	5.01e-09	0.736	1.67	230279	Tmem268	transmembrane protein 268 [Source:MGI Symbol;Acc:MGI:1913920]
ENSMUSG00000028630	4.42	4.62	4.04	4.16	3.66	4.41	0.00331	0.0062	0.198	1.15	0.093	0.119	0.12	1.09	6.02e-10	2.15e-09	0.737	1.67	69181	Dyrk2	dual-specificity tyrosine-(Y)-phosphorylation regulated kinase 2 [Source:MGI Symbol;Acc:MGI:1330301]
ENSMUSG00000021302	3.64	3.89	3.72	3.91	3.67	4.41	0.00424	0.00777	0.248	1.19	0.0261	0.0368	0.183	1.13	7.65e-10	2.68e-09	0.738	1.67	14593	Ggps1	geranylgeranyl diphosphate synthase 1 [Source:MGI Symbol;Acc:MGI:1341724]
ENSMUSG00000072437	4.21	4.32	4.31	4.68	3.96	4.7	0.164	0.215	0.116	1.08	5.18e-05	0.000106	0.369	1.29	4.66e-09	1.45e-08	0.737	1.67	332397	Nanos1	nanos homolog 1 (Drosophila) [Source:MGI Symbol;Acc:MGI:2669254]
ENSMUSG00000084883	2.83	3.18	2.08	2.9	1.94	2.68	0.00122	0.00247	0.357	1.28	2.66e-07	7.56e-07	0.837	1.79	5.98e-06	1.24e-05	0.744	1.67	668158	Ccdc85c	coiled-coil domain containing 85C [Source:MGI Symbol;Acc:MGI:3644008]
ENSMUSG00000051890	2.05	1.96	2.39	2.59	2.45	3.19	0.584	0.65	-0.0852	-1.06	0.116	0.146	0.211	1.16	2.63e-06	5.73e-06	0.738	1.67	271005	Klhdc1	kelch domain containing 1 [Source:MGI Symbol;Acc:MGI:2672853]
ENSMUSG00000087819	-1.88	-0.579	-1.03	-0.0411	-1.08	-0.419	0.0105	0.0178	1.26	2.4	0.0143	0.021	0.99	1.99	0.0785	0.0992	0.741	1.67		Gm25117	predicted gene, 25117 [Source:MGI Symbol;Acc:MGI:5454894]
ENSMUSG00000064514	-0.589	-0.0419	-0.99	-0.296	-1.69	-0.957	0.0649	0.0936	0.572	1.49	0.0343	0.0472	0.727	1.66	0.0744	0.0943	0.736	1.67		Gm22455	predicted gene, 22455 [Source:MGI Symbol;Acc:MGI:5452232]
ENSMUSG00000097579	-0.962	-0.789	-1.17	-0.41	-1.35	-0.667	0.59	0.656	0.185	1.14	0.0303	0.0421	0.764	1.7	0.051	0.0661	0.737	1.67		Gm26799	predicted gene, 26799 [Source:MGI Symbol;Acc:MGI:5477293]
ENSMUSG00000044751	-1.25	-2.03	-1.71	-2.13	-1.75	-0.971	0.0597	0.087	-0.771	-1.71	0.324	0.371	-0.416	-1.33	0.0558	0.072	0.741	1.67		Gm12231	predicted gene 12231 [Source:MGI Symbol;Acc:MGI:3651344]
ENSMUSG00000001763	-0.21	-0.0369	-0.1	0.126	-1.12	-0.358	0.516	0.586	0.175	1.13	0.369	0.418	0.232	1.17	0.0307	0.0412	0.742	1.67	232670	Tspan33	tetraspanin 33 [Source:MGI Symbol;Acc:MGI:1919012]
ENSMUSG00000065036	-1.64	-1.17	-2.26	-1.76	-2.69	-1.91	0.276	0.342	0.513	1.43	0.334	0.382	0.524	1.44	0.217	0.256	0.736	1.67		Gm22362	predicted gene, 22362 [Source:MGI Symbol;Acc:MGI:5452139]
ENSMUSG00000001440	9.35	9.77	9.3	9.83	9.16	9.89	2.18e-15	4.58e-14	0.416	1.33	9e-18	2.04e-16	0.532	1.45	9.97e-21	3.79e-19	0.728	1.66	16211	Kpnb1	karyopherin (importin) beta 1 [Source:MGI Symbol;Acc:MGI:107532]
ENSMUSG00000036371	9.21	9.56	9.15	9.82	9.27	10	3.18e-12	3.12e-11	0.349	1.27	1.98e-18	5.49e-17	0.667	1.59	2.03e-19	5.14e-18	0.734	1.66	66870	Serbp1	serpine1 mRNA binding protein 1 [Source:MGI Symbol;Acc:MGI:1914120]
ENSMUSG00000061458	6.17	6.8	5.89	6.73	5.72	6.46	2.23e-16	6.07e-15	0.624	1.54	8e-19	2.48e-17	0.834	1.78	5.48e-17	7.58e-16	0.735	1.66	217431	Nol10	nucleolar protein 10 [Source:MGI Symbol;Acc:MGI:2684913]
ENSMUSG00000008730	6.97	7.5	7	7.63	6.96	7.69	2.05e-15	4.32e-14	0.536	1.45	4.6e-17	8.55e-16	0.63	1.55	2.23e-18	4.33e-17	0.729	1.66	15257	Hipk1	homeodomain interacting protein kinase 1 [Source:MGI Symbol;Acc:MGI:1314873]
ENSMUSG00000025236	6.28	6.68	5.94	6.69	5.79	6.52	1.49e-11	1.28e-10	0.401	1.32	5.88e-17	1.07e-15	0.744	1.67	2.83e-16	3.25e-15	0.728	1.66	72141	Adpgk	ADP-dependent glucokinase [Source:MGI Symbol;Acc:MGI:1919391]
ENSMUSG00000026377	5.93	6.68	5.67	6.57	5.58	6.32	9.15e-15	1.62e-13	0.756	1.69	4.99e-16	7.19e-15	0.9	1.87	1.26e-13	8.3e-13	0.734	1.66	67949	Nifk	nucleolar protein interacting with the FHA domain of MKI67 [Source:MGI Symbol;Acc:MGI:1915199]
ENSMUSG00000032294	10.1	10.1	10.2	10.4	10.4	11.2	0.285	0.352	0.0312	1.02	4.46e-07	1.22e-06	0.195	1.14	4.51e-19	1.04e-17	0.735	1.66	18746	Pkm	pyruvate kinase, muscle [Source:MGI Symbol;Acc:MGI:97591]
ENSMUSG00000029467	9.1	9.35	8.88	9.2	8.47	9.21	4.88e-08	2.11e-07	0.247	1.19	7.4e-10	3.18e-09	0.317	1.25	2.92e-17	4.28e-16	0.734	1.66	11938	Atp2a2	ATPase, Ca++ transporting, cardiac muscle, slow twitch 2 [Source:MGI Symbol;Acc:MGI:88110]
ENSMUSG00000030704	6.83	7.14	6.76	7.04	6.69	7.41	4.14e-09	2.19e-08	0.31	1.24	1.97e-08	6.66e-08	0.287	1.22	1.01e-16	1.32e-15	0.728	1.66	19346	Rab6a	RAB6A, member RAS oncogene family [Source:MGI Symbol;Acc:MGI:894313]
ENSMUSG00000067219	4.65	5.3	3.43	5	3.76	4.5	1.3e-10	9.11e-10	0.658	1.58	4.76e-16	6.9e-15	1.58	3	4.02e-09	1.26e-08	0.732	1.66	70701	Nipal1	NIPA-like domain containing 1 [Source:MGI Symbol;Acc:MGI:1917951]
ENSMUSG00000052056	4.63	5.36	4.84	5.27	4.76	5.5	9.09e-13	1.01e-11	0.733	1.66	1.07e-08	3.77e-08	0.442	1.36	6.16e-13	3.56e-12	0.735	1.66	228913	Zfp217	zinc finger protein 217 [Source:MGI Symbol;Acc:MGI:2685408]
ENSMUSG00000040297	5.73	6.03	5.96	6.13	5.85	6.58	9.52e-08	3.91e-07	0.302	1.23	0.00015	0.000289	0.173	1.13	7.5e-16	7.84e-15	0.734	1.66	226551	Suco	SUN domain containing ossification factor [Source:MGI Symbol;Acc:MGI:2138346]
ENSMUSG00000033855	5.91	6	5.7	6.16	5.73	6.45	0.0485	0.0721	0.0915	1.07	2.69e-10	1.25e-09	0.465	1.38	1.88e-14	1.45e-13	0.731	1.66	77057	Ston1	stonin 1 [Source:MGI Symbol;Acc:MGI:1924307]
ENSMUSG00000030512	5.56	5.92	5.66	6.05	5.53	6.27	7.51e-08	3.15e-07	0.361	1.28	1.04e-08	3.65e-08	0.393	1.31	6.05e-14	4.25e-13	0.732	1.66	68981	Snrpa1	small nuclear ribonucleoprotein polypeptide A' [Source:MGI Symbol;Acc:MGI:1916231]
ENSMUSG00000030188	4.5	4.87	4.8	5.19	4.83	5.56	1.49e-06	4.93e-06	0.358	1.28	9.61e-08	2.9e-07	0.387	1.31	2.99e-13	1.82e-12	0.729	1.66	66441	Magohb	mago homolog B, exon junction complex core component [Source:MGI Symbol;Acc:MGI:1913691]
ENSMUSG00000024067	5.22	5.17	5.39	5.64	5.5	6.23	0.297	0.364	-0.055	-1.04	1.43e-05	3.16e-05	0.258	1.2	2.76e-14	2.07e-13	0.733	1.66	66310	Dpy30	dpy-30, histone methyltransferase complex regulatory subunit [Source:MGI Symbol;Acc:MGI:1913560]
ENSMUSG00000033589	5.25	5.41	5.37	5.56	5.3	6.03	0.0031	0.00583	0.168	1.12	0.000714	0.00126	0.191	1.14	1.63e-13	1.05e-12	0.727	1.66	72549	Reep4	receptor accessory protein 4 [Source:MGI Symbol;Acc:MGI:1919799]
ENSMUSG00000055760	4.36	4.72	4.46	4.94	4.04	4.77	6.1e-06	1.82e-05	0.354	1.28	2.13e-08	7.15e-08	0.481	1.4	8.81e-11	3.61e-10	0.73	1.66	67242	Gemin6	gem nuclear organelle associated protein 6 [Source:MGI Symbol;Acc:MGI:1914492]
ENSMUSG00000021822	5.24	5.23	4.74	5.32	4.69	5.41	0.987	0.99	-0.00102	-1	3.6e-09	1.36e-08	0.58	1.5	7.23e-11	2.99e-10	0.728	1.66	18792	Plau	plasminogen activator, urokinase [Source:MGI Symbol;Acc:MGI:97611]
ENSMUSG00000031438	3.93	3.51	3.88	3.79	3.77	4.49	3.83e-05	0.000101	-0.417	-1.34	0.273	0.318	-0.088	-1.06	7.86e-10	2.75e-09	0.733	1.66	66889	Rnf128	ring finger protein 128 [Source:MGI Symbol;Acc:MGI:1914139]
ENSMUSG00000066042	3.18	3.39	2.93	3.56	2.82	3.56	0.0182	0.0295	0.223	1.17	2.67e-07	7.57e-07	0.638	1.56	6.32e-08	1.69e-07	0.733	1.66	67219	Med18	mediator complex subunit 18 [Source:MGI Symbol;Acc:MGI:1914469]
ENSMUSG00000025666	4.37	4.72	4.06	4.28	4.11	4.85	8.67e-05	0.000215	0.353	1.28	0.0132	0.0194	0.224	1.17	2.7e-09	8.74e-09	0.731	1.66	192216	Tmem47	transmembrane protein 47 [Source:MGI Symbol;Acc:MGI:2177570]
ENSMUSG00000038274	3.66	4.14	3.34	4.15	3.55	4.29	0.000174	0.000409	0.483	1.4	3.47e-07	9.68e-07	0.807	1.75	1.06e-06	2.42e-06	0.728	1.66	14109	Fau	Finkel-Biskis-Reilly murine sarcoma virus (FBR-MuSV) ubiquitously expressed (fox derived) [Source:MGI Symbol;Acc:MGI:102547]
ENSMUSG00000029394	3.1	3.11	2.67	3.43	2.72	3.47	0.976	0.982	0.00312	1	2.08e-07	6e-07	0.761	1.69	5.29e-07	1.25e-06	0.727	1.66	13445	Cdk2ap1	CDK2 (cyclin-dependent kinase 2)-associated protein 1 [Source:MGI Symbol;Acc:MGI:1202069]
ENSMUSG00000105558	3.51	3.72	3.53	4.06	3.99	4.74	0.0607	0.0882	0.215	1.16	3.1e-05	6.53e-05	0.53	1.44	2.19e-08	6.21e-08	0.734	1.66		Gm5855	predicted gene 5855 [Source:MGI Symbol;Acc:MGI:3645472]
ENSMUSG00000025870	2.91	3.26	2.92	3.44	2.82	3.56	0.00245	0.0047	0.341	1.27	1.76e-05	3.84e-05	0.524	1.44	1.84e-07	4.62e-07	0.735	1.66	56795	Arl10	ADP-ribosylation factor-like 10 [Source:MGI Symbol;Acc:MGI:1930788]
ENSMUSG00000029276	3.56	3.57	3.8	3.89	3.65	4.38	0.933	0.949	0.00735	1.01	0.273	0.319	0.0883	1.06	1.79e-09	5.92e-09	0.735	1.66	170823	Glmn	glomulin, FKBP associated protein [Source:MGI Symbol;Acc:MGI:2141180]
ENSMUSG00000022948	2.69	3.06	2.57	3.19	1.9	2.63	0.00108	0.00222	0.379	1.3	2.68e-06	6.56e-06	0.627	1.54	9.68e-06	1.97e-05	0.733	1.66	224440	Setd4	SET domain containing 4 [Source:MGI Symbol;Acc:MGI:2136890]
ENSMUSG00000062328	2.1	2.39	1.87	2.46	1.77	2.52	0.0446	0.0667	0.28	1.21	0.00024	0.000449	0.589	1.5	3.26e-05	6.23e-05	0.727	1.66	319195	Rpl17	ribosomal protein L17 [Source:MGI Symbol;Acc:MGI:2448270]
ENSMUSG00000042686	-1.25	0.0654	-1.03	0.0132	-0.835	-0.156	0.000739	0.00156	1.31	2.48	0.0035	0.0056	1.06	2.09	0.0379	0.0501	0.728	1.66	57339	Jph1	junctophilin 1 [Source:MGI Symbol;Acc:MGI:1891495]
ENSMUSG00000054065	0.00548	-0.19	0.593	-0.997	0.934	1.64	0.543	0.612	-0.21	-1.16	0.000398	0.000723	-1.51	-2.85	0.00358	0.00542	0.732	1.66	56460	Pkp3	plakophilin 3 [Source:MGI Symbol;Acc:MGI:1891830]
ENSMUSG00000097047	-2.56	-3.3	-1.87	-2.69	-1.51	-0.85	0.261	0.326	-0.754	-1.69	0.162	0.198	-0.818	-1.76	0.108	0.134	0.735	1.66		1110020A21Rik	RIKEN cDNA 1110020A21 gene [Source:MGI Symbol;Acc:MGI:1915781]
ENSMUSG00000103703	-0.541	-1.28	-1.3	-1.24	-2.01	-1.23	0.0964	0.134	-0.707	-1.63	0.898	0.913	0.0574	1.04	0.154	0.185	0.729	1.66		Gm42568	predicted gene 42568 [Source:MGI Symbol;Acc:MGI:5662705]
ENSMUSG00000096992	-1.47	-0.837	-1.04	-0.823	-2.59	-1.93	0.147	0.195	0.617	1.53	0.571	0.616	0.222	1.17	0.191	0.227	0.735	1.66		Gm26788	predicted gene, 26788 [Source:MGI Symbol;Acc:MGI:5477282]
ENSMUSG00000019558	8.49	9.02	7.92	8.52	7.61	8.33	1.77e-15	3.8e-14	0.532	1.45	3.47e-16	5.19e-15	0.603	1.52	1.46e-17	2.31e-16	0.723	1.65	102857	Slc6a8	solute carrier family 6 (neurotransmitter transporter, creatine), member 8 [Source:MGI Symbol;Acc:MGI:2147834]
ENSMUSG00000025066	7.2	7.86	7.42	8.02	7.61	8.33	3.23e-16	8.49e-15	0.661	1.58	1.78e-15	2.26e-14	0.596	1.51	1.72e-17	2.68e-16	0.721	1.65	67788	Sfr1	SWI5 dependent recombination repair 1 [Source:MGI Symbol;Acc:MGI:1915038]
ENSMUSG00000030835	7.72	8.19	7.52	8.33	7.31	8.03	4.85e-13	5.77e-12	0.471	1.39	3.99e-18	9.83e-17	0.811	1.75	1.42e-16	1.78e-15	0.719	1.65	211548	Nomo1	nodal modulator 1 [Source:MGI Symbol;Acc:MGI:2385850]
ENSMUSG00000040688	6.83	7.2	6.61	7.25	6.43	7.15	5.65e-11	4.27e-10	0.369	1.29	8.01e-16	1.1e-14	0.638	1.56	1.24e-16	1.57e-15	0.721	1.65	213773	Tbl3	transducin (beta)-like 3 [Source:MGI Symbol;Acc:MGI:2384863]
ENSMUSG00000067194	7.55	7.66	7.63	7.93	7.65	8.37	0.000425	0.000933	0.111	1.08	5.23e-11	2.72e-10	0.302	1.23	2.43e-19	6e-18	0.725	1.65	66235	Eif1ax	eukaryotic translation initiation factor 1A, X-linked [Source:MGI Symbol;Acc:MGI:1913485]
ENSMUSG00000029326	5.27	5.76	4.88	5.78	4.88	5.59	1.01e-10	7.26e-10	0.488	1.4	9.9e-16	1.34e-14	0.898	1.86	2.98e-13	1.82e-12	0.719	1.65	67870	Enoph1	enolase-phosphatase 1 [Source:MGI Symbol;Acc:MGI:1915120]
ENSMUSG00000028207	6.64	6.57	6.98	7.28	7.29	8.01	0.067	0.0963	-0.0643	-1.05	1.01e-09	4.22e-09	0.301	1.23	2.95e-18	5.56e-17	0.722	1.65	65973	Asph	aspartate-beta-hydroxylase [Source:MGI Symbol;Acc:MGI:1914186]
ENSMUSG00000001016	6.93	6.94	7.13	7.32	6.83	7.55	0.843	0.876	0.00584	1	5.27e-07	1.43e-06	0.19	1.14	1.7e-18	3.39e-17	0.724	1.65	67781	Ilf2	interleukin enhancer binding factor 2 [Source:MGI Symbol;Acc:MGI:1915031]
ENSMUSG00000021018	4.99	5.35	4.67	5.43	4.78	5.5	2.57e-08	1.17e-07	0.359	1.28	1.98e-14	1.99e-13	0.761	1.69	5.98e-14	4.21e-13	0.72	1.65	245841	Polr2h	polymerase (RNA) II (DNA directed) polypeptide H [Source:MGI Symbol;Acc:MGI:2384309]
ENSMUSG00000032290	6.32	6.6	6.17	6.56	6.12	6.84	2.66e-08	1.21e-07	0.285	1.22	1.71e-10	8.19e-10	0.381	1.3	2.64e-16	3.09e-15	0.721	1.65	56294	Ptpn9	protein tyrosine phosphatase, non-receptor type 9 [Source:MGI Symbol;Acc:MGI:1928376]
ENSMUSG00000015749	7.71	7.75	7.86	7.93	7.91	8.63	0.239	0.301	0.04	1.03	0.0424	0.0576	0.0697	1.05	1.81e-17	2.79e-16	0.724	1.65	66471	Anp32e	acidic (leucine-rich) nuclear phosphoprotein 32 family, member E [Source:MGI Symbol;Acc:MGI:1913721]
ENSMUSG00000026773	4.44	5.13	3.83	4.67	4.09	4.81	2.47e-12	2.49e-11	0.677	1.6	9.28e-13	6.6e-12	0.84	1.79	9.44e-12	4.49e-11	0.719	1.65	170768	Pfkfb3	6-phosphofructo-2-kinase/fructose-2,6-biphosphatase 3 [Source:MGI Symbol;Acc:MGI:2181202]
ENSMUSG00000001774	6.15	6.46	6.17	6.53	5.8	6.52	2.19e-08	1.02e-07	0.31	1.24	1.76e-09	7.04e-09	0.353	1.28	2.36e-15	2.22e-14	0.726	1.65	66917	Chordc1	cysteine and histidine-rich domain (CHORD)-containing, zinc-binding protein 1 [Source:MGI Symbol;Acc:MGI:1914167]
ENSMUSG00000034729	5.04	5.3	4.9	5.59	4.83	5.55	1.01e-05	2.89e-05	0.266	1.2	3.05e-13	2.37e-12	0.686	1.61	2.1e-13	1.32e-12	0.726	1.65	64657	Mrps10	mitochondrial ribosomal protein S10 [Source:MGI Symbol;Acc:MGI:1928139]
ENSMUSG00000039748	5.2	5.27	5.44	5.9	4.96	5.69	0.205	0.263	0.0675	1.05	6.83e-10	2.95e-09	0.463	1.38	1.07e-12	5.95e-12	0.72	1.65	26909	Exo1	exonuclease 1 [Source:MGI Symbol;Acc:MGI:1349427]
ENSMUSG00000060938	5.24	5.41	5.23	5.55	5.6	6.32	0.00388	0.00718	0.17	1.13	2.37e-06	5.85e-06	0.323	1.25	9.41e-14	6.36e-13	0.723	1.65	19941	Rpl26	ribosomal protein L26 [Source:MGI Symbol;Acc:MGI:106022]
ENSMUSG00000039987	4.43	4.93	4.31	4.93	4.09	4.8	3e-08	1.35e-07	0.498	1.41	8.18e-10	3.49e-09	0.618	1.54	2.21e-10	8.46e-10	0.719	1.65	68770	Phtf2	putative homeodomain transcription factor 2 [Source:MGI Symbol;Acc:MGI:1916020]
ENSMUSG00000026888	3.44	2.71	4.15	3.59	3.66	4.4	6.15e-07	2.19e-06	-0.728	-1.66	7.84e-07	2.08e-06	-0.54	-1.45	3.2e-09	1.02e-08	0.726	1.65	50915	Grb14	growth factor receptor bound protein 14 [Source:MGI Symbol;Acc:MGI:1355324]
ENSMUSG00000026123	3.41	3.8	3.6	4.01	3.35	4.06	8.11e-05	0.000202	0.401	1.32	3.51e-05	7.35e-05	0.401	1.32	1.09e-08	3.24e-08	0.724	1.65	226971	Plekhb2	pleckstrin homology domain containing, family B (evectins) member 2 [Source:MGI Symbol;Acc:MGI:2385825]
ENSMUSG00000057337	4.08	4.3	3.7	3.69	3.65	4.36	0.00451	0.00823	0.234	1.18	0.992	0.993	0.000868	1	7.11e-09	2.16e-08	0.721	1.65	53374	Chst3	carbohydrate (chondroitin 6/keratan) sulfotransferase 3 [Source:MGI Symbol;Acc:MGI:1858224]
ENSMUSG00000066952	2.89	3.15	2.65	3.09	2.27	3.01	0.0136	0.0227	0.261	1.2	0.000223	0.00042	0.45	1.37	2.43e-06	5.32e-06	0.718	1.65	231646	Myo1h	myosin 1H [Source:MGI Symbol;Acc:MGI:1914674]
ENSMUSG00000059422	2.31	2.86	1.97	2.57	1.88	2.62	0.000174	0.000407	0.548	1.46	0.000256	0.000478	0.589	1.5	3.62e-05	6.88e-05	0.725	1.65		Gm8116	predicted gene 8116 [Source:MGI Symbol;Acc:MGI:3648797]
ENSMUSG00000025271	2.77	2.35	3.05	3.07	2.77	3.47	0.00188	0.00369	-0.418	-1.34	0.797	0.825	0.0257	1.02	2.65e-07	6.51e-07	0.719	1.65	18639	Pfkfb1	6-phosphofructo-2-kinase/fructose-2,6-biphosphatase 1 [Source:MGI Symbol;Acc:MGI:107816]
ENSMUSG00000072692	2.05	2.13	2.12	2.51	2.25	2.97	0.511	0.581	0.0908	1.06	0.00622	0.00959	0.377	1.3	2.92e-06	6.32e-06	0.718	1.65		Rpl37rt	ribosomal protein L37, retrotransposed [Source:MGI Symbol;Acc:MGI:3651519]
ENSMUSG00000064797	0.844	0.829	0.0758	1.35	-0.277	0.419	0.93	0.946	-0.0176	-1.01	4.67e-06	1.1e-05	1.26	2.39	0.0102	0.0146	0.725	1.65		Gm24357	predicted gene, 24357 [Source:MGI Symbol;Acc:MGI:5454134]
ENSMUSG00000034892	0.32	1.07	0.128	1.08	0.367	1.08	0.00245	0.0047	0.748	1.68	0.000435	0.000786	0.933	1.91	0.00354	0.00535	0.725	1.65	20090	Rps29	ribosomal protein S29 [Source:MGI Symbol;Acc:MGI:107681]
ENSMUSG00000009145	1.34	1.68	1.01	2.03	-0.0849	0.668	0.0626	0.0906	0.351	1.28	1.47e-05	3.26e-05	0.996	1.99	0.0152	0.0212	0.725	1.65	93838	Dqx1	DEAQ RNA-dependent ATPase [Source:MGI Symbol;Acc:MGI:2136388]
ENSMUSG00000065041	-0.325	0.493	-0.467	0.377	-0.847	-0.0949	0.00714	0.0126	0.798	1.74	0.0065	0.00999	0.839	1.79	0.036	0.0478	0.72	1.65		Gm24044	predicted gene, 24044 [Source:MGI Symbol;Acc:MGI:5453821]
ENSMUSG00000091421	0.0668	-0.495	-0.265	-0.167	0.0505	0.758	0.0624	0.0904	-0.547	-1.46	0.721	0.756	0.0999	1.07	0.00564	0.00832	0.722	1.65		Gm4202	predicted gene 4202 [Source:MGI Symbol;Acc:MGI:3782379]
ENSMUSG00000028337	-2.24	-1.03	-1.81	-1.4	-1.89	-1.15	0.00942	0.0162	1.2	2.3	0.329	0.376	0.415	1.33	0.0952	0.119	0.724	1.65	107684	Coro2a	coronin, actin binding protein 2A [Source:MGI Symbol;Acc:MGI:1345966]
ENSMUSG00000098116	-2.69	-2.33	-1.69	-2.57	-1.69	-0.986	0.49	0.56	0.359	1.28	0.078	0.102	-0.872	-1.83	0.0801	0.101	0.725	1.65		Gm7191	predicted gene 7191 [Source:MGI Symbol;Acc:MGI:3779693]
ENSMUSG00000092384	-0.727	-0.236	-1.19	-1.14	-2.04	-1.37	0.0879	0.123	0.501	1.42	0.842	0.863	0.0678	1.05	0.08	0.101	0.72	1.65		Gm4189	predicted gene 4189 [Source:MGI Symbol;Acc:MGI:3782365]
ENSMUSG00000098057	-1.96	-2.01	-1.6	-1.45	-1.19	-0.452	0.883	0.909	-0.0581	-1.04	0.623	0.665	0.174	1.13	0.0246	0.0334	0.719	1.65		Gm6283	predicted gene 6283 [Source:MGI Symbol;Acc:MGI:3648260]
ENSMUSG00000016349	-1.61	-2.33	-1.66	-1.85	-1.47	-0.688	0.15	0.199	-0.758	-1.69	0.674	0.712	-0.204	-1.15	0.0963	0.12	0.72	1.65	13628	Eef1a2	eukaryotic translation elongation factor 1 alpha 2 [Source:MGI Symbol;Acc:MGI:1096317]
ENSMUSG00000097378	-1.16	-1.02	-1.19	-0.897	-1.81	-1.12	0.619	0.682	0.18	1.13	0.414	0.462	0.294	1.23	0.0852	0.107	0.723	1.65		B230208H11Rik	RIKEN cDNA B230208H11 gene [Source:MGI Symbol;Acc:MGI:2443719]
ENSMUSG00000020534	6.11	6.93	5.5	6.86	5.59	6.31	1.55e-17	5.61e-16	0.819	1.76	1.15e-21	9.01e-20	1.36	2.57	5.48e-15	4.73e-14	0.717	1.64	20425	Shmt1	serine hydroxymethyltransferase 1 (soluble) [Source:MGI Symbol;Acc:MGI:98299]
ENSMUSG00000023988	6.4	6.9	6	6.97	5.85	6.56	1.82e-12	1.9e-11	0.502	1.42	2.42e-18	6.45e-17	0.971	1.96	9.76e-15	8.05e-14	0.713	1.64	53414	Bysl	bystin-like [Source:MGI Symbol;Acc:MGI:1858419]
ENSMUSG00000022241	8.64	9.08	7.95	8.59	7.83	8.55	6.52e-13	7.5e-12	0.445	1.36	1.07e-15	1.43e-14	0.635	1.55	1.15e-16	1.48e-15	0.715	1.64	110960	Tars	threonyl-tRNA synthetase [Source:MGI Symbol;Acc:MGI:106314]
ENSMUSG00000021392	5.59	6.34	5.2	6.27	5.09	5.8	2.27e-14	3.68e-13	0.754	1.69	4.21e-17	7.95e-16	1.07	2.1	1.67e-12	9e-12	0.712	1.64	70930	Nol8	nucleolar protein 8 [Source:MGI Symbol;Acc:MGI:1918180]
ENSMUSG00000029036	6.27	6.78	5.85	6.88	5.6	6.31	1.48e-11	1.27e-10	0.506	1.42	9.06e-18	2.05e-16	1.03	2.04	2e-13	1.27e-12	0.715	1.64	108888	Atad3a	ATPase family, AAA domain containing 3A [Source:MGI Symbol;Acc:MGI:1919214]
ENSMUSG00000063273	7.46	7.85	7.25	7.82	7.27	7.98	3.44e-11	2.73e-10	0.39	1.31	1.76e-14	1.8e-13	0.57	1.48	1.34e-16	1.68e-15	0.713	1.64	74838	Naa15	N(alpha)-acetyltransferase 15, NatA auxiliary subunit [Source:MGI Symbol;Acc:MGI:1922088]
ENSMUSG00000021037	6.95	7.24	6.93	7.52	6.65	7.36	1.02e-08	5.03e-08	0.293	1.23	4.92e-15	5.64e-14	0.594	1.51	2.49e-16	2.93e-15	0.713	1.64	217737	Ahsa1	AHA1, activator of heat shock protein ATPase 1 [Source:MGI Symbol;Acc:MGI:2387603]
ENSMUSG00000054115	6.45	6.73	6.46	7.02	6.3	7.01	7.29e-08	3.06e-07	0.284	1.22	7.03e-14	6.21e-13	0.564	1.48	8.86e-16	9.08e-15	0.713	1.64	27401	Skp2	S-phase kinase-associated protein 2 (p45) [Source:MGI Symbol;Acc:MGI:1351663]
ENSMUSG00000032171	6.27	6.79	5.98	6.77	6.18	6.89	1.15e-10	8.14e-10	0.526	1.44	4.65e-14	4.3e-13	0.795	1.74	3.64e-13	2.18e-12	0.71	1.64	23988	Pin1	protein (peptidyl-prolyl cis/trans isomerase) NIMA-interacting 1 [Source:MGI Symbol;Acc:MGI:1346036]
ENSMUSG00000029817	7.11	7.12	7.56	7.72	7.23	7.94	0.786	0.828	0.00872	1.01	9e-06	2.05e-05	0.166	1.12	9.67e-18	1.61e-16	0.709	1.64	101214	Tra2a	transformer 2 alpha homolog (Drosophila) [Source:MGI Symbol;Acc:MGI:1933972]
ENSMUSG00000038712	5.7	6.21	5.7	6.08	5.58	6.29	3.15e-12	3.09e-11	0.512	1.43	1.71e-09	6.85e-09	0.376	1.3	5.1e-15	4.44e-14	0.713	1.64	75007	Mindy1	MINDY lysine 48 deubiquitinase 1 [Source:MGI Symbol;Acc:MGI:1922257]
ENSMUSG00000068882	7.57	7.87	7.7	8.03	7.58	8.29	3.03e-08	1.36e-07	0.297	1.23	4.42e-09	1.65e-08	0.325	1.25	5.27e-16	5.73e-15	0.712	1.64	20823	Ssb	Sjogren syndrome antigen B [Source:MGI Symbol;Acc:MGI:98423]
ENSMUSG00000039662	6.64	6.78	6.61	6.88	6.38	7.09	0.000455	0.000995	0.136	1.1	2.36e-08	7.85e-08	0.272	1.21	1.07e-16	1.38e-15	0.715	1.64	57295	Icmt	isoprenylcysteine carboxyl methyltransferase [Source:MGI Symbol;Acc:MGI:1888594]
ENSMUSG00000031628	5.61	6.01	5.95	6.36	6.38	7.1	7.94e-09	4e-08	0.395	1.32	1.31e-09	5.36e-09	0.403	1.32	1.42e-15	1.4e-14	0.718	1.64	12367	Casp3	caspase 3 [Source:MGI Symbol;Acc:MGI:107739]
ENSMUSG00000052688	5.11	5.32	4.73	5.45	4.87	5.58	0.000196	0.000456	0.198	1.15	1.25e-13	1.04e-12	0.716	1.64	9.68e-14	6.52e-13	0.715	1.64	226421	Rab7b	RAB7B, member RAS oncogene family [Source:MGI Symbol;Acc:MGI:2442295]
ENSMUSG00000037375	3.62	4.58	3.17	4.33	3.24	3.94	1.17e-11	1.02e-10	0.956	1.94	2.89e-12	1.87e-11	1.16	2.23	8.21e-08	2.16e-07	0.715	1.64	226861	Hhat	hedgehog acyltransferase [Source:MGI Symbol;Acc:MGI:2444681]
ENSMUSG00000074578	5.41	5.93	5.2	6.13	5.42	6.13	4.23e-07	1.55e-06	0.51	1.42	8.55e-12	5.12e-11	0.929	1.9	1.18e-09	4.02e-09	0.713	1.64		Zfas1	zinc finger, NFX1-type containing 1, antisense RNA 1 [Source:MGI Symbol;Acc:MGI:1916199]
ENSMUSG00000039242	5.26	5.58	5.31	5.74	4.78	5.49	1.22e-06	4.1e-06	0.326	1.25	7.26e-09	2.61e-08	0.431	1.35	5.6e-12	2.76e-11	0.714	1.64	97884	B3galnt2	UDP-GalNAc:betaGlcNAc beta 1,3-galactosaminyltransferase, polypeptide 2 [Source:MGI Symbol;Acc:MGI:2145517]
ENSMUSG00000026187	4.96	5.16	5.08	5.4	5.26	5.97	0.001	0.00207	0.205	1.15	3.11e-06	7.56e-06	0.316	1.24	2.64e-13	1.63e-12	0.716	1.64	22596	Xrcc5	X-ray repair complementing defective repair in Chinese hamster cells 5 [Source:MGI Symbol;Acc:MGI:104517]
ENSMUSG00000047534	4.85	4.64	5.1	4.9	4.94	5.64	0.00469	0.00854	-0.21	-1.16	0.00277	0.00451	-0.207	-1.15	1.67e-11	7.68e-11	0.711	1.64	217653	Mis18bp1	MIS18 binding protein 1 [Source:MGI Symbol;Acc:MGI:2145099]
ENSMUSG00000029438	4.93	4.63	4.49	4.92	4.18	4.9	0.000117	0.000283	-0.303	-1.23	9.09e-07	2.38e-06	0.441	1.36	9.68e-10	3.34e-09	0.712	1.64	77045	Bcl7a	B cell CLL/lymphoma 7A [Source:MGI Symbol;Acc:MGI:1924295]
ENSMUSG00000071456	1.89	2.3	1.66	2.35	1.57	2.27	0.00682	0.0121	0.418	1.34	8.02e-05	0.00016	0.696	1.62	0.000113	0.000202	0.717	1.64		1110002L01Rik	RIKEN cDNA 1110002L01 gene [Source:MGI Symbol;Acc:MGI:1915821]
ENSMUSG00000040502	1.22	0.782	1.23	1.35	2.08	2.8	0.0132	0.022	-0.445	-1.36	0.444	0.493	0.116	1.08	5.14e-07	1.22e-06	0.712	1.64	216438	2018-03-09	membrane-associated ring finger (C3HC4) 9 [Source:MGI Symbol;Acc:MGI:2446144]
ENSMUSG00000105161	1.43	1.92	0.655	1.74	0.242	0.93	0.00749	0.0131	0.481	1.4	1.64e-05	3.6e-05	1.07	2.09	0.00726	0.0106	0.715	1.64		Gm42595	predicted gene 42595 [Source:MGI Symbol;Acc:MGI:5662732]
ENSMUSG00000034799	3.04	3.1	2.52	2.64	2.37	3.08	0.591	0.657	0.0528	1.04	0.234	0.278	0.14	1.1	1.97e-06	4.36e-06	0.712	1.64	382018	Unc13a	unc-13 homolog A (C. elegans) [Source:MGI Symbol;Acc:MGI:3051532]
ENSMUSG00000039684	-0.791	-0.461	-0.701	0.0339	-0.785	-0.0303	0.317	0.386	0.335	1.26	0.0267	0.0375	0.716	1.64	0.0339	0.0451	0.712	1.64		Gm5422	predicted pseudogene 5422 [Source:MGI Symbol;Acc:MGI:3643411]
ENSMUSG00000086342	-0.216	-0.635	-0.412	0.205	-1.59	-0.909	0.187	0.242	-0.392	-1.31	0.0253	0.0356	0.626	1.54	0.0622	0.0797	0.715	1.64		Gm12932	predicted gene 12932 [Source:MGI Symbol;Acc:MGI:3651151]
ENSMUSG00000021567	1.89	1.91	1.01	1.28	0.088	0.835	0.874	0.901	0.0278	1.02	0.285	0.331	0.245	1.19	0.0211	0.0289	0.716	1.64	72293	Nkd2	naked cuticle 2 homolog (Drosophila) [Source:MGI Symbol;Acc:MGI:1919543]
ENSMUSG00000107388	-0.328	-0.473	-1.52	-1.23	-1.23	-0.554	0.659	0.718	-0.139	-1.1	0.408	0.457	0.337	1.26	0.0599	0.0771	0.717	1.64		Gm42788	predicted gene 42788 [Source:MGI Symbol;Acc:MGI:5662925]
ENSMUSG00000101077	-1.79	-1.75	-1.64	-0.827	-1.41	-0.765	0.961	0.971	0.0274	1.02	0.113	0.143	0.801	1.74	0.15	0.181	0.71	1.64		Gm29164	predicted gene 29164 [Source:MGI Symbol;Acc:MGI:5579870]
ENSMUSG00000093904	6.74	7.31	6.23	7.19	6.56	7.27	1.62e-14	2.73e-13	0.569	1.48	5.23e-19	1.7e-17	0.963	1.95	2.88e-16	3.32e-15	0.707	1.63	67952	Tomm20	translocase of outer mitochondrial membrane 20 homolog (yeast) [Source:MGI Symbol;Acc:MGI:1915202]
ENSMUSG00000030224	8.18	8.6	8.01	8.6	8.03	8.74	8.86e-14	1.25e-12	0.415	1.33	5.77e-17	1.05e-15	0.587	1.5	9.38e-19	1.97e-17	0.706	1.63	20901	Strap	serine/threonine kinase receptor associated protein [Source:MGI Symbol;Acc:MGI:1329037]
ENSMUSG00000005312	7.38	7.67	7.22	7.73	7.19	7.9	8.53e-09	4.27e-08	0.288	1.22	8.07e-14	7.05e-13	0.519	1.43	1.08e-16	1.39e-15	0.707	1.63	56085	Ubqln1	ubiquilin 1 [Source:MGI Symbol;Acc:MGI:1860276]
ENSMUSG00000021645	4.93	5.48	4.84	5.55	4.77	5.47	6.37e-12	5.86e-11	0.545	1.46	2.89e-14	2.8e-13	0.707	1.63	8.72e-14	5.93e-13	0.703	1.63	20595	Smn1	survival motor neuron 1 [Source:MGI Symbol;Acc:MGI:109257]
ENSMUSG00000049300	4.38	5.23	4.07	5.04	4.07	4.78	4.68e-14	6.96e-13	0.854	1.81	1.72e-14	1.77e-13	0.967	1.96	4.05e-11	1.75e-10	0.705	1.63	99890	Prmt6	protein arginine N-methyltransferase 6 [Source:MGI Symbol;Acc:MGI:2139971]
ENSMUSG00000031146	5.24	5.52	5.28	5.88	5.51	6.21	5.62e-07	2.01e-06	0.275	1.21	7.97e-14	6.97e-13	0.601	1.52	8.74e-16	8.97e-15	0.708	1.63	18824	Plp2	proteolipid protein 2 [Source:MGI Symbol;Acc:MGI:1298382]
ENSMUSG00000035378	4.58	5.4	4.18	5.25	3.94	4.63	4.68e-13	5.59e-12	0.818	1.76	9.4e-15	1.03e-13	1.07	2.11	9.32e-10	3.22e-09	0.707	1.63	72171	Shq1	SHQ1 homolog (S. cerevisiae) [Source:MGI Symbol;Acc:MGI:1919421]
ENSMUSG00000035351	5.74	6.07	5.77	6.25	5.65	6.36	8.18e-08	3.4e-07	0.324	1.25	4.53e-11	2.38e-10	0.475	1.39	2.35e-14	1.79e-13	0.701	1.63	69736	Nup37	nucleoporin 37 [Source:MGI Symbol;Acc:MGI:1919964]
ENSMUSG00000009418	6.17	6.63	6.09	6.16	5.56	6.26	5.52e-09	2.85e-08	0.454	1.37	0.173	0.21	0.075	1.05	1.38e-11	6.42e-11	0.702	1.63	215690	Nav1	neuron navigator 1 [Source:MGI Symbol;Acc:MGI:2183683]
ENSMUSG00000074754	3.21	3.6	2.96	3.83	2.94	3.65	3.22e-05	8.55e-05	0.394	1.31	9.36e-11	4.69e-10	0.863	1.82	1.21e-08	3.56e-08	0.705	1.63	228715	Smim26	small integral membrane protein 26 [Source:MGI Symbol;Acc:MGI:2685407]
ENSMUSG00000006219	5.86	5.97	5.71	5.74	5.51	6.22	0.0217	0.0348	0.115	1.08	0.637	0.678	0.0234	1.02	3.83e-13	2.29e-12	0.705	1.63	74202	Fblim1	filamin binding LIM protein 1 [Source:MGI Symbol;Acc:MGI:1921452]
ENSMUSG00000016239	3.81	4.15	3.6	4.32	3.54	4.26	0.000295	0.000666	0.343	1.27	7.23e-09	2.6e-08	0.721	1.65	2.7e-08	7.54e-08	0.701	1.63	74365	Lonrf3	LON peptidase N-terminal domain and ring finger 3 [Source:MGI Symbol;Acc:MGI:1921615]
ENSMUSG00000041491	4.6	4.46	4.61	4.65	4.1	4.8	0.0407	0.0614	-0.138	-1.1	0.517	0.564	0.0405	1.03	3.15e-10	1.18e-09	0.702	1.63	208518	Cep78	centrosomal protein 78 [Source:MGI Symbol;Acc:MGI:1924386]
ENSMUSG00000021458	3.92	3.97	3.48	3.6	3.45	4.16	0.482	0.552	0.0497	1.04	0.187	0.226	0.108	1.08	2.51e-09	8.17e-09	0.704	1.63	72061	2010111I01Rik	RIKEN cDNA 2010111I01 gene [Source:MGI Symbol;Acc:MGI:1919311]
ENSMUSG00000087022	0.653	0.952	0.465	1.41	0.546	1.28	0.137	0.183	0.312	1.24	6.24e-05	0.000126	0.956	1.94	0.0019	0.00297	0.705	1.63		9130024F11Rik	RIKEN cDNA 9130024F11 gene [Source:MGI Symbol;Acc:MGI:1926150]
[truncated: 12,666 more rows]
