# Supplementary material for: FGF6 and FGF9 regulate UCP1 expression independent of brown adipogenesis
Source: Nat Commun. 2020 Mar 17;11:1421. doi: 10.1038/s41467-020-15055-9 (PMC7078224; doi:10.1038/s41467-020-15055-9)
Supplement: Supplementary file 4 — Supplementary Dataset 2 [file 41467_2020_15055_MOESM4_ESM.xlsx]

## Sheet: rrodrigues_protein_quant_147637
		Ratio	Ratio
		UCP1 gRNA_FGF6/Veh	GFP_FGF6/Veh
Protein ID (Uniprot)	# of quantified peptides
sp|P09055|ITB1_MOUSE	2	2.53051	1.49568
sp|Q3UZ39|LRRF1_MOUSE	1	2.39471	0.902631
sp|Q62470|ITA3_MOUSE	1	2.33419	1.02558
sp|Q99020|ROAA_MOUSE	3	2.32812	1.09476
sp|P34884|MIF_MOUSE	1	2.32545	0.887107
sp|P62962|PROF1_MOUSE	1	2.26357	0.859219
sp|P07607|TYSY_MOUSE	1	2.2535	1.02966
sp|O70475|UGDH_MOUSE	4	2.23487	0.996484
sp|P57776|EF1D_MOUSE	4	2.22249	0.871874
sp|Q9JJ28|FLII_MOUSE	9	2.2009	0.925818
sp|P24547|IMDH2_MOUSE	1	2.18343	0.981616
sp|Q9R1P0|PSA4_MOUSE	3	2.15648	1.06758
sp|Q8BWY3|ERF1_MOUSE	1	2.12755	1.09867
sp|P14069|S10A6_MOUSE	2	2.12085	1.10451
sp|P62774|MTPN_MOUSE	1	2.11985	1.25309
sp|P54775|PRS6B_MOUSE	1	2.10727	1.03863
sp|Q62425|NDUA4_MOUSE	1	2.08958	0.808442
sp|P53811|PIPNB_MOUSE	1	2.0826	0.979446
sp|P80313|TCPH_MOUSE	1	2.08166	0.83601
tr|A2AJR9|A2AJR9_MOUSE	1	2.07929	1.29537
sp|Q9D8N0|EF1G_MOUSE	3	2.06059	1.02717
sp|P62270|RS18_MOUSE	1	2.05492	1.04238
sp|O70251|EF1B_MOUSE	7	2.04851	1.01765
sp|P51410|RL9_MOUSE	1	2.0462	0.913848
sp|Q61316|HSP74_MOUSE	1	2.03762	1.03841
sp|P28656|NP1L1_MOUSE	2	2.0352	1.01919
sp|P16045|LEG1_MOUSE	2	2.01745	0.922771
sp|P20029|GRP78_MOUSE	8	2.00687	0.982829
sp|P80316|TCPE_MOUSE	1	2.0027	0.898188
sp|P80317|TCPZ_MOUSE	1	1.99104	0.755459
sp|P10639|THIO_MOUSE	4	1.97641	1.00337
sp|P29341|PABP1_MOUSE	6	1.97452	1.27992
sp|P62245|RS15A_MOUSE	1	1.9674	1.03035
sp|P61255|RL26_MOUSE	2	1.96136	0.839541
sp|P62900|RL31_MOUSE	1	1.96075	0.868567
sp|O08585|CLCA_MOUSE	1	1.95337	0.850887
sp|P63017|HSP7C_MOUSE	8	1.95287	1.09503
sp|P11983|TCPA_MOUSE	1	1.95232	0.880743
sp|P63242|IF5A1_MOUSE	4	1.94307	0.969267
sp|Q9CZX8|RS19_MOUSE	2	1.93947	0.888499
sp|P43277|H13_MOUSE	1	1.93797	0.869654
sp|P61982|1433G_MOUSE	1	1.93697	0.949685
sp|Q01768|NDKB_MOUSE	4	1.93582	0.990602
sp|P11499|HS90B_MOUSE	5	1.93423	1.02033
sp|O09167|RL21_MOUSE	2	1.93373	1.01292
sp|P43275|H11_MOUSE	4	1.93324	0.927498
sp|Q9Z204|HNRPC_MOUSE	2	1.93295	0.990023
sp|P35700|PRDX1_MOUSE	9	1.92956	0.966086
sp|Q9DCD0|6PGD_MOUSE	1	1.9258	0.630854
sp|P62908|RS3_MOUSE	3	1.9239	0.969215
sp|Q9CY58|PAIRB_MOUSE	3	1.91416	1.07047
sp|P06151|LDHA_MOUSE	6	1.91191	0.93452
sp|Q9Z0N1|IF2G_MOUSE	1	1.91069	0.912681
sp|P07901|HS90A_MOUSE	7	1.90883	1.05506
sp|P25444|RS2_MOUSE	3	1.90819	0.900626
sp|Q9Z2U0|PSA7_MOUSE	2	1.90546	0.964331
sp|P62259|1433E_MOUSE	1	1.90453	0.972032
sp|Q61171|PRDX2_MOUSE	4	1.90348	0.87048
sp|Q9JIX8|ACINU_MOUSE	2	1.90063	0.827051
sp|P80318|TCPG_MOUSE	1	1.89839	0.934086
sp|P70349|HINT1_MOUSE	1	1.89662	0.835842
sp|P58252|EF2_MOUSE	9	1.89392	1.06798
sp|P62830|RL23_MOUSE	1	1.88899	0.895711
sp|P42208|SEPT2_MOUSE	2	1.87689	0.769335
sp|P68369|TBA1A_MOUSE	5	1.87265	0.994586
sp|Q99PT1|GDIR1_MOUSE	1	1.87205	0.922345
sp|Q9CR16|PPID_MOUSE	3	1.87063	1.00475
sp|P40142|TKT_MOUSE	3	1.86893	1.01874
sp|P52480|KPYM_MOUSE	14	1.86845	0.978876
sp|P62702|RS4X_MOUSE	2	1.86791	0.887679
sp|P63073|IF4E_MOUSE	1	1.85462	1.0249
sp|P42932|TCPQ_MOUSE	4	1.85448	1.00715
sp|P14206|RSSA_MOUSE	1	1.85443	0.87105
sp|P17095|HMGA1_MOUSE	2	1.85295	1.52952
sp|P46471|PRS7_MOUSE	1	1.85269	1.26354
sp|P17742|PPIA_MOUSE	7	1.85162	0.869563
sp|P62264|RS14_MOUSE	1	1.84717	0.949879
sp|Q9CX86|ROA0_MOUSE	1	1.8465	1.15791
sp|P62301|RS13_MOUSE	1	1.84477	1.00261
sp|Q8K297|GT251_MOUSE	1	1.83863	1.21859
sp|Q9DCL9|PUR6_MOUSE	1	1.83824	0.911445
sp|Q8R050|ERF3A_MOUSE	1	1.83731	0.782405
sp|P17182|ENOA_MOUSE	9	1.83355	0.915712
sp|P62827|RAN_MOUSE	3	1.83352	0.99493
sp|Q99KP6|PRP19_MOUSE	2	1.82784	0.931562
sp|P17225|PTBP1_MOUSE	2	1.8257	1.00668
sp|Q9CWZ3|RBM8A_MOUSE	2	1.82428	0.88974
sp|Q99L45|IF2B_MOUSE	2	1.81988	1.01637
sp|Q9D8E6|RL4_MOUSE	3	1.81851	1.06889
sp|P50580|PA2G4_MOUSE	4	1.80817	1.01072
sp|Q9QUR6|PPCE_MOUSE	2	1.80503	1.00491
sp|P62717|RL18A_MOUSE	1	1.80354	1.00173
sp|O70435|PSA3_MOUSE	2	1.79759	0.970829
tr|Q9CZN7|Q9CZN7_MOUSE	1	1.79547	0.807354
sp|P97351|RS3A_MOUSE	2	1.79443	0.854944
sp|P62082|RS7_MOUSE	2	1.79437	0.817407
sp|Q8CGC7|SYEP_MOUSE	1	1.79419	0.873867
sp|Q9JIF0|ANM1_MOUSE	2	1.78926	1.00033
tr|Q5XJF6|Q5XJF6_MOUSE	8	1.78807	1.0935
sp|P27773|PDIA3_MOUSE	5	1.7856	0.885172
sp|P63101|1433Z_MOUSE	2	1.78487	0.956472
sp|Q9R0P3|ESTD_MOUSE	1	1.783	0.924293
sp|Q9JJI8|RL38_MOUSE	1	1.78034	0.802216
sp|Q61937|NPM_MOUSE	1	1.77861	1.08524
sp|P09103|PDIA1_MOUSE	4	1.77636	0.779976
sp|P14211|CALR_MOUSE	3	1.77508	0.844702
sp|P48036|ANXA5_MOUSE	1	1.77445	1.20823
sp|P18760|COF1_MOUSE	4	1.77012	0.950868
sp|Q9WUK2|IF4H_MOUSE	2	1.76827	0.801656
tr|G3UZI2|G3UZI2_MOUSE	4	1.76641	0.910296
sp|P14869|RLA0_MOUSE	2	1.76541	0.726635
tr|E9QAP7|E9QAP7_MOUSE	2	1.76269	0.759022
sp|O08807|PRDX4_MOUSE	1	1.76133	0.705829
sp|P10126|EF1A1_MOUSE	11	1.75825	0.953757
sp|Q61990|PCBP2_MOUSE	2	1.75596	0.939965
sp|P46638|RB11B_MOUSE	1	1.75052	1.00833
sp|P26638|SYSC_MOUSE	2	1.74817	0.884006
sp|Q9R1P4|PSA1_MOUSE	1	1.74203	1.04433
sp|Q9D1R9|RL34_MOUSE	1	1.73286	0.966473
sp|P35979|RL12_MOUSE	1	1.73032	0.900959
sp|P62281|RS11_MOUSE	5	1.7261	0.989013
sp|P68372|TBB4B_MOUSE	2	1.72583	0.892645
sp|Q60864|STIP1_MOUSE	4	1.72224	0.846045
sp|Q8BG05|ROA3_MOUSE	2	1.72139	1.02796
sp|P05064|ALDOA_MOUSE	2	1.71963	0.886931
sp|P08113|ENPL_MOUSE	4	1.71167	0.929044
sp|P47911|RL6_MOUSE	1	1.71153	1.0314
sp|P08207|S10AA_MOUSE	1	1.71	0.971943
sp|Q8BP47|SYNC_MOUSE	1	1.7095	0.817015
sp|P62267|RS23_MOUSE	2	1.70518	0.988445
sp|Q6ZWN5|RS9_MOUSE	1	1.7027	0.792538
sp|P68368|TBA4A_MOUSE	6	1.70235	0.86405
sp|P17751|TPIS_MOUSE	1	1.70192	1.03877
sp|Q60668|HNRPD_MOUSE	1	1.7009	0.86244
sp|P99029|PRDX5_MOUSE	2	1.70007	0.811408
sp|Q91W50|CSDE1_MOUSE	2	1.69964	0.817031
sp|P62806|H4_MOUSE	7	1.69912	0.947594
sp|Q8BMJ2|SYLC_MOUSE	2	1.69672	0.819244
sp|Q80X50|UBP2L_MOUSE	1	1.69584	0.76096
sp|P62751|RL23A_MOUSE	3	1.69544	0.889793
sp|P68040|RACK1_MOUSE	2	1.69462	0.889873
sp|P51859|HDGF_MOUSE	3	1.69363	0.857381
tr|Q99NF7|Q99NF7_MOUSE	6	1.69327	0.818513
sp|Q99MN1|SYK_MOUSE	1	1.69148	0.905991
sp|P26041|MOES_MOUSE	5	1.68486	1.00091
sp|P09405|NUCL_MOUSE	14	1.68229	0.970936
sp|P62869|ELOB_MOUSE	1	1.68025	0.863075
sp|Q61598|GDIB_MOUSE	1	1.67996	1.01909
sp|P62754|RS6_MOUSE	1	1.67863	1.02809
sp|P63038|CH60_MOUSE	2	1.67524	0.761226
sp|Q9JMH6|TRXR1_MOUSE	1	1.67422	0.896414
sp|P62137|PP1A_MOUSE	1	1.67301	0.809716
sp|P14733|LMNB1_MOUSE	2	1.66954	0.910864
sp|Q8CFE4|SCYL2_MOUSE	12	1.66929	0.906022
sp|Q6PHZ2|KCC2D_MOUSE	1	1.66688	0.65895
sp|Q9CR57|RL14_MOUSE	1	1.66545	1.08945
tr|Q6ZWZ6|Q6ZWZ6_MOUSE	5	1.66494	1.15497
sp|Q4VAA2|CDV3_MOUSE	1	1.6612	0.994778
sp|Q9Z1D1|EIF3G_MOUSE	2	1.65971	0.890306
sp|P61358|RL27_MOUSE	1	1.65782	0.914769
sp|P97855|G3BP1_MOUSE	2	1.64914	0.869117
sp|P17918|PCNA_MOUSE	4	1.6488	0.930408
sp|P60335|PCBP1_MOUSE	1	1.64576	0.806932
sp|P27048|RSMB_MOUSE	1	1.62695	0.935535
sp|Q8BL66|EEA1_MOUSE	1	1.62672	0.915681
sp|P23198|CBX3_MOUSE	1	1.62605	1.03459
sp|O55131|SEPT7_MOUSE	3	1.62529	0.826745
sp|Q61753|SERA_MOUSE	6	1.62485	0.905924
sp|P11440|CDK1_MOUSE	3	1.62435	1.08829
sp|P62897|CYC_MOUSE	1	1.62178	0.926543
sp|Q9JHJ0|TMOD3_MOUSE	18	1.6169	0.686046
sp|P30416|FKBP4_MOUSE	1	1.61665	0.9803
sp|Q9Z1Z2|STRAP_MOUSE	1	1.61315	0.956383
sp|P31230|AIMP1_MOUSE	2	1.609	0.959161
sp|Q61656|DDX5_MOUSE	1	1.60899	1.15182
sp|P62960|YBOX1_MOUSE	2	1.60413	1.02908
sp|P49312|ROA1_MOUSE	5	1.60265	1.07268
sp|P09411|PGK1_MOUSE	9	1.60256	0.799726
sp|Q8BU30|SYIC_MOUSE	1	1.59911	1.12471
sp|Q9Z2U1|PSA5_MOUSE	1	1.59491	1.03228
sp|Q8VDM4|PSMD2_MOUSE	1	1.59457	1.36343
tr|S4R294|S4R294_MOUSE	1	1.59341	1.01179
sp|Q9D0I9|SYRC_MOUSE	2	1.59156	1.01277
sp|Q9CZU6|CISY_MOUSE	1	1.58411	0.758134
sp|Q8BP67|RL24_MOUSE	1	1.58262	1.07074
sp|P16858|G3P_MOUSE	8	1.57967	0.862128
sp|P02089|HBB2_MOUSE	3	1.57736	1.1078
sp|Q8BTI8|SRRM2_MOUSE	3	1.57642	0.840199
sp|P62858|RS28_MOUSE	3	1.57627	0.889808
sp|Q6PDM2|SRSF1_MOUSE	1	1.57241	1.02576
sp|Q8BGQ7|SYAC_MOUSE	1	1.57133	0.713557
sp|Q8R1B4|EIF3C_MOUSE	1	1.57101	0.99893
sp|P50247|SAHH_MOUSE	2	1.57025	0.817089
sp|Q8QZY1|EIF3L_MOUSE	1	1.57022	1.05599
sp|O70194|EIF3D_MOUSE	1	1.57011	0.97734
sp|Q8BGD9|IF4B_MOUSE	3	1.56918	0.909229
sp|P19253|RL13A_MOUSE	1	1.56356	1.331
sp|Q8CDN6|TXNL1_MOUSE	1	1.56199	0.801746
sp|Q6NZJ6|IF4G1_MOUSE	2	1.55723	0.822267
sp|P62242|RS8_MOUSE	1	1.55716	1.08983
sp|Q9QXS1|PLEC_MOUSE	13	1.55703	0.905243
sp|Q91YQ5|RPN1_MOUSE	2	1.55586	0.877547
sp|P60843|IF4A1_MOUSE	6	1.55239	0.919351
sp|P70296|PEBP1_MOUSE	3	1.55099	0.768518
sp|P08249|MDHM_MOUSE	5	1.54554	0.946186
sp|Q9WUM4|COR1C_MOUSE	1	1.54498	0.777579
sp|Q05816|FABP5_MOUSE	2	1.54367	0.949499
sp|P10107|ANXA1_MOUSE	1	1.54244	0.796304
sp|P01942|HBA_MOUSE	1	1.53639	0.988885
sp|P23116|EIF3A_MOUSE	1	1.53591	0.847825
sp|Q8BMK4|CKAP4_MOUSE	2	1.53399	0.684326
sp|P61979|HNRPK_MOUSE	3	1.53052	0.988568
tr|A8DUK4|A8DUK4_MOUSE	3	1.52962	1.04647
tr|D3Z2H9|D3Z2H9_MOUSE	3	1.52824	1.0282
sp|Q3V1L4|5NTC_MOUSE	1	1.52785	0.968831
sp|Q60865|CAPR1_MOUSE	2	1.52388	0.90294
sp|Q99K23|UFSP2_MOUSE	2	1.52383	0.845433
sp|Q9CPR4|RL17_MOUSE	2	1.52316	0.987404
sp|P08003|PDIA4_MOUSE	1	1.52242	1.44281
sp|Q91VJ4|STK38_MOUSE	10	1.52221	0.803218
sp|Q9D6P8|CALL3_MOUSE	1	1.51433	0.872154
sp|P12970|RL7A_MOUSE	5	1.51348	1.00707
sp|P68433|H31_MOUSE	2	1.51284	0.852488
sp|P24369|PPIB_MOUSE	8	1.51238	1.02746
sp|P45376|ALDR_MOUSE	1	1.51189	0.646692
sp|Q922Q8|LRC59_MOUSE	1	1.5112	0.871946
sp|Q62446|FKBP3_MOUSE	1	1.50181	0.904994
sp|P07356|ANXA2_MOUSE	7	1.49889	0.889314
sp|A6X919|D19L1_MOUSE	1	1.49645	1.81228
sp|O35381|AN32A_MOUSE	2	1.49642	0.865147
sp|Q8CGP5|H2A1F_MOUSE	3	1.493	0.797704
sp|Q60598|SRC8_MOUSE	2	1.49146	0.748963
sp|Q91VR5|DDX1_MOUSE	4	1.48982	0.924748
sp|P68033|ACTC_MOUSE	13	1.47844	0.558652
sp|P61957|SUMO2_MOUSE	1	1.47346	0.859764
sp|P19324|SERPH_MOUSE	5	1.47304	0.71725
sp|Q62523|ZYX_MOUSE	2	1.47302	0.799779
sp|Q9WV02|RBMX_MOUSE	1	1.47154	0.851236
sp|P99024|TBB5_MOUSE	2	1.46875	0.859155
sp|O88569|ROA2_MOUSE	5	1.46663	0.968276
sp|Q99KJ8|DCTN2_MOUSE	2	1.4626	0.756975
sp|P56959|FUS_MOUSE	6	1.45974	0.721223
sp|Q8K003|TMA7_MOUSE	1	1.45147	1.16394
sp|Q7TQI3|OTUB1_MOUSE	1	1.44711	0.944566
sp|Q9CQE8|CN166_MOUSE	3	1.44209	0.916113
sp|Q91V41|RAB14_MOUSE	1	1.43831	0.888005
tr|E9Q616|E9Q616_MOUSE	59	1.43754	0.621948
sp|Q60931|VDAC3_MOUSE	1	1.43563	0.762158
sp|P62320|SMD3_MOUSE	1	1.43159	1.2196
sp|P0C0S6|H2AZ_MOUSE	1	1.43041	0.73854
sp|Q9CQ65|MTAP_MOUSE	2	1.42854	0.816567
sp|Q9Z2X1|HNRPF_MOUSE	1	1.42727	0.820797
sp|Q4PJX1|ODR4_MOUSE	2	1.42641	0.705326
sp|P49945|FRIL2_MOUSE	1	1.42035	1.24004
sp|P04104|K2C1_MOUSE	8	1.41703	1.20117
sp|P48678|LMNA_MOUSE	10	1.41582	0.665172
sp|Q60605|MYL6_MOUSE	5	1.41174	0.73215
sp|Q9WU78|PDC6I_MOUSE	1	1.41045	0.821541
sp|P62984|RL40_MOUSE	3	1.40184	0.959376
sp|Q8BTM8|FLNA_MOUSE	39	1.3975	0.739294
sp|P05202|AATM_MOUSE	1	1.39201	1.07678
sp|Q8C1B7|SEP11_MOUSE	3	1.39096	0.873846
sp|O35887|CALU_MOUSE	1	1.37615	0.898012
sp|Q7TMM9|TBB2A_MOUSE	4	1.37284	0.959091
sp|Q8VDD5|MYH9_MOUSE	39	1.37228	0.765611
sp|Q61553|FSCN1_MOUSE	3	1.37176	0.669477
sp|Q61879|MYH10_MOUSE	8	1.37068	0.861278
sp|P62855|RS26_MOUSE	1	1.36404	0.9707
sp|Q8VDW0|DX39A_MOUSE	2	1.36347	0.904034
sp|Q68FD5|CLH1_MOUSE	9	1.36024	0.980269
sp|Q52KR3|PRUN2_MOUSE	1	1.35369	0.7765
sp|Q9JMG1|EDF1_MOUSE	2	1.35351	1.1456
sp|Q9R0Q7|TEBP_MOUSE	1	1.35114	1.07451
sp|Q6IRU2|TPM4_MOUSE	6	1.34978	0.757663
sp|Q62167|DDX3X_MOUSE	1	1.34763	0.878268
sp|D3YYU8|OBSL1_MOUSE	1	1.34665	0.78036
sp|P20152|VIME_MOUSE	15	1.34315	0.834773
sp|Q80X90|FLNB_MOUSE	31	1.34052	0.748046
sp|P26443|DHE3_MOUSE	1	1.33102	0.734827
sp|Q8BMS1|ECHA_MOUSE	3	1.32868	0.791425
tr|Q3UT76|Q3UT76_MOUSE	1	1.32498	0.381205
sp|P63260|ACTG_MOUSE	3	1.32245	0.708073
sp|P27546|MAP4_MOUSE	3	1.31735	0.761432
sp|P10853|H2B1F_MOUSE	6	1.31531	0.81313
sp|Q9QUM9|PSA6_MOUSE	2	1.31486	0.978405
tr|E9Q6J6|E9Q6J6_MOUSE	1	1.31465	0.900539
sp|Q61792|LASP1_MOUSE	1	1.31187	0.534212
sp|Q8VIJ6|SFPQ_MOUSE	1	1.3089	0.781192
sp|Q8BL97|SRSF7_MOUSE	1	1.3074	1.36203
sp|P31786|ACBP_MOUSE	1	1.30651	1.03094
sp|Q03265|ATPA_MOUSE	3	1.30633	0.649975
sp|Q9R0E1|PLOD3_MOUSE	1	1.30113	0.822919
sp|P11679|K2C8_MOUSE	11	1.29798	1.11372
sp|O88342|WDR1_MOUSE	7	1.29717	0.657575
sp|P57780|ACTN4_MOUSE	7	1.29025	0.743437
sp|Q8CIE6|COPA_MOUSE	1	1.28707	0.715518
sp|P84104|SRSF3_MOUSE	1	1.28326	0.847944
sp|Q8QZT1|THIL_MOUSE	2	1.27054	0.650824
sp|Q3THE2|ML12B_MOUSE	5	1.27033	0.690548
sp|Q9QZD9|EIF3I_MOUSE	3	1.26792	0.96468
sp|O70400|PDLI1_MOUSE	2	1.26597	0.999752
sp|Q64511|TOP2B_MOUSE	1	1.26369	0.530077
sp|Q64727|VINC_MOUSE	3	1.25373	0.663595
sp|Q02257|PLAK_MOUSE	8	1.25115	1.08862
sp|Q921I1|TRFE_MOUSE	1	1.25087	0.850282
sp|P56480|ATPB_MOUSE	3	1.23616	0.712347
sp|Q9CQV8|1433B_MOUSE	2	1.23549	0.928657
sp|Q9QWL7|K1C17_MOUSE	13	1.2324	1.01643
tr|Q8VCQ8|Q8VCQ8_MOUSE	3	1.21688	0.619256
sp|Q7TSE6|ST38L_MOUSE	2	1.20608	0.648336
tr|E9PYB0|E9PYB0_MOUSE	3	1.20418	0.45121
sp|P13020|GELS_MOUSE	1	1.2027	0.501761
sp|Q99PL5|RRBP1_MOUSE	1	1.17704	0.794213
sp|Q99KG3|RBM10_MOUSE	1	1.17586	0.918205
sp|Q6IE21|OTU6A_MOUSE	1	1.1526	1.26674
sp|Q9JLF6|TGM1_MOUSE	1	1.14514	0.917896
sp|Q7TQH0|ATX2L_MOUSE	1	1.14471	0.940794
sp|Q61207|SAP_MOUSE	2	1.13799	0.944621
tr|G5E8R2|G5E8R2_MOUSE	2	1.12234	0.61514
sp|Q7TPC1|CDSN_MOUSE	1	1.11875	1.18726
sp|Q9ERE2|KRT81_MOUSE	1	1.11831	0.476404
sp|Q9D2Q8|S10AE_MOUSE	1	1.11652	1.28552
sp|P16546|SPTN1_MOUSE	2	1.10713	0.564199
sp|Q61221|HIF1A_MOUSE	1	1.10535	1.30166
sp|O08583|THOC4_MOUSE	1	1.10482	0.784859
sp|Q8R016|BLMH_MOUSE	1	1.0938	1.21488
sp|Q8CI51|PDLI5_MOUSE	1	1.08372	0.541168
sp|P16460|ASSY_MOUSE	1	1.08324	0.608785
sp|Q8BWT1|THIM_MOUSE	1	1.08225	0.766148
sp|Q9R0P5|DEST_MOUSE	2	1.07523	0.515885
sp|P07724|ALBU_MOUSE	9	1.06785	0.893289
sp|Q8VHX6|FLNC_MOUSE	2	1.06683	0.529787
sp|Q8C196|CPSM_MOUSE	3	1.06057	0.476221
sp|Q7TPR4|ACTN1_MOUSE	1	1.05863	0.665328
sp|O35660|GSTM6_MOUSE	1	1.05715	0.824958
tr|B9EJP9|B9EJP9_MOUSE	1	1.04513	1.12008
sp|Q9D0T1|NH2L1_MOUSE	1	1.03283	0.775159
sp|P58771|TPM1_MOUSE	11	1.01556	0.673286
sp|P12710|FABPL_MOUSE	2	1.00943	0.924776
sp|P62862|RS30_MOUSE	2	1.00293	0.761947
sp|Q9DAW9|CNN3_MOUSE	1	0.976969	1.04945
sp|P47738|ALDH2_MOUSE	2	0.958365	0.618685
sp|Q61646|HPT_MOUSE	1	0.935092	1.02309
sp|Q9DCQ7|A1AT6_MOUSE	1	0.92099	0.916458
sp|Q64467|G3PT_MOUSE	1	0.918861	0.95675
sp|Q64282|IFIT1_MOUSE	1	0.912887	0.401178
sp|Q64374|RGN_MOUSE	1	0.907251	0.719584
sp|P01027|CO3_MOUSE	1	0.891484	1.01044
sp|Q61176|ARGI1_MOUSE	1	0.838079	0.546795
sp|P30115|GSTA3_MOUSE	2	0.800493	0.786584
sp|Q922F4|TBB6_MOUSE	1	0.764363	0.381462
sp|Q3U0V1|FUBP2_MOUSE	1	0.746888	1.69787
sp|P52332|JAK1_MOUSE	4	0.725274	0.375798
tr|A2AIM4|A2AIM4_MOUSE	1	0.718701	0.492766
sp|P01631|KV2A7_MOUSE	4	0.595052	0.622068
sp|P01837|IGKC_MOUSE	6	0.577072	1.03403
sp|P02340|P53_MOUSE	1	0.551274	0.61382
tr|A0A0A6YWR2|A0A0A6YWR2_MOUSE	6	0.535404	0.728842
sp|P01868|IGHG1_MOUSE	18	0.507764	0.755344
