# Supplementary material for: FGF6 and FGF9 regulate UCP1 expression independent of brown adipogenesis
Source: Nat Commun. 2020 Mar 17;11:1421. doi: 10.1038/s41467-020-15055-9 (PMC7078224; doi:10.1038/s41467-020-15055-9)
Supplement: Supplementary file 5 — Supplementary Dataset 3 [file 41467_2020_15055_MOESM5_ESM.xlsx]

## Sheet: Sheet1
	Forward	Reverse
Mouse Primers
mArbp	TTTGGGCATCACCACGAAAA	GGACACCCTCCAGAAAGCGA
mTbp	ACCCTTCACCAATGACTCCTATG	TGACTGCAGCAAATCGCTTGG
mFgf6	CTGTACACAACGCCCAGCTT	TTGTTTGGAAGGAGGGTTTCTC
mFgf9	CTATCCAGGGAACCAGGAAAGA	CAGGCCCACTGCTATACTGATAAA
mUcp1	CTGCCAGGACAGTACCCAAG	TCAGCTGTTCAAAGCACACA
mPparg	TCAGCTCTGTGGACCTCTCC	ACCCTTGCATCCTTCACAAG
mPpargc1a	CCCTGCCATTGTTAAGACC	TGCTGCTGTTCCTGTTTTC
mPrdm16	CAGCACGGTGAAGCCATTC	GCGTGCATCCGCTTGTG
mDio2	GCTGACCTCAGAAGGGCT	AGGTGGTCAGGTGGCTGA
mCidea	ATCACAACTGGCCTGGTTACG	TACTACCCGGTGTCCATTTCT
mFabp4	AAGGTGAAGAGCATCATAACCCT	TCACGCCTTTCATAACACATTCC
mCebpa	CAAGAACAGCAACGAGTACCG	GTCACTGGTCAACTCCAGCAC
mCebpb	CAAGTTCCGCAGGGTGCT	CCAAGAAGACGGTGGACAA
mIrf4	CCTCACGATTGTAGTCCTGCTT	TCCGACAGTGGTTGATCGAC
mZfp516	ACCGGACAGGAACTCTGATTC	GAGGTGCTCTTAGTAGGGCTG
mEbf2	AGCACAAAACTACTTATTCCGATGG	GTCCAACATGGCCGCTTG
mKlf11	CCTTTGGTAGATCAGGTGCAG	CATGGACATTTGTGAGTCGATCC
mFgfr3c	ACGGCACGCCCTACGT	CTCCTTGTCGGTGGTGTTAGC
mFgfr3b	GCACGCCCTACGTCACTGTA	GCGTCTGCCTCCACATTCT
mPtges	GGATGCGCTGAAACGTGGA	CAGGAATGAGTACACGAAGCC
mFlii	CTGCTACATTGTGCTCAAGACC	CCTCCCCACCAATCCAGTA
mErra	GCAGGGCAGTGGGAAGCTA	CCTCTTGAAGAAGGCTTTGCA
mPtgs2	GGACTGGGCCATGGAGTG	GAAAAGGCGCAGTTTATGTTG
mLrrfip1	TTCCAGTCGCTTTACGAGGTG	GCCGCCGAAAATGCAGAAAAA
mLoxl1	GAG TGC TAT TGC GCT TCC C	GGT TGC CGA AGT CAC AGG T
mTlk2	AGC CCT GGC AGA AGT GTT C	GCG GTA AGG GAT TGG ATA AGG AA
mCcny	CAG GGA CCC AGA TGG AAG GAT	GTT TGT CAT AAT CAG GTG GCA CT
mStk32c	TAT GTC GTC CAT ATC GTC AGG C	TGC TCG ATT TCC TGT AGG ATC TC
mC8g	CCA GGG GCT GTG TTG TTC TT	CCA ATA GGC TTT CGA GTC CTT T
mWisp1	CAG CAC CAC TAG AGG AAA CGA	CTG GGC ACA TAT CTT ACA GCA TT
mCpt1b	CGAGGATTCTCTGGAACTGC	GGTCGCTTCTTCAAGGTCTG
mCox5b	GCTGCATCTGTGAAGAGGACAAC	CAGCTTGTAATGGGTTCCACAGT
mCox7a1	CAGCGTCATGGTCAGTCTGT	AGAAAACCGTGTGGCAGAGA
mVegfa	GCTTCCTACAGCACAGCAGA	AATGCTTTCTCCGCTCTGAA
Human Primers
18SrRNA	TCAACTTTCGATGGTAGTCGCCGT	TCCTTGGATGTGGTAGCCGTTTCT
hUcp1	ACCGCAGGGAAAGAAACAGC	TCAGATTGGGAGTAGTCCCT
hPparg	ACTCTGGGAGATTCTCCTATT	CTCCATAGTGAAATCCAGAAG
hPpargc1a	AGTGGTGCAGTGACCAATCA	CTGCTAGCAAGTTTGCCTCA
hDio2	AGTGCAGAAGGAGGTGACAACAGT	AAAGTCAAGAAGGTGGCATGTGGC
hCidea	TGTGCAGGCAGACAGACC	CATGAGCGGGGTGAACAG
